# Supplementary material for: A multi-omics approach to identify the impact of miR-411ed on NSCLC TKI resistance
Source: bioRxiv. 2026 Apr 3:2026.03.31.715663. Preprint. [Version 1] doi: 10.64898/2026.03.31.715663 (PMC13060388; doi:10.64898/2026.03.31.715663)
Supplement: Supplement 3 — Table S1 NGS analysis [file media-3.xlsx]

## Sheet: miR411ed v scr DMSO
SYMBOL	id	logFC	LinearFC	P.Value	adj.P.Val	Avg_Ctrl	SD_Ctrl	Avg_Cond	SD_Cond	S13	S14	S15	S16	S17	S18
MIR23A	ENSG00000207980	-2.33649	-5.05073	0.00187562	0.0146517	0.227953	0.0589189	0.0689803	0.0530708	0.202963	0.295249	0.185649	0.110804	0.086858	0.00927916
RNU7-186P	ENSG00000238419	-2.07837	-4.22329	0.00391718	0.0256362	0.161745	0.0292488	0.0545582	0.0394304	0.183633	0.173077	0.128526	0.0705114	0.00965089	0.0835125
MIR3124	ENSG00000264500	-1.89399	-3.7166	0.0157305	0.0727912	0.162034	0.085645	0.0664012	0.0662404	0.241622	0.173077	0.0714034	0.0503653	0.00965089	0.139187
MIR6793	ENSG00000275640	-1.86485	-3.64231	0.0136396	0.0657146	0.166234	0.0755898	0.0625463	0.0509473	0.164303	0.0916289	0.242772	0.110804	0.0675563	0.00927916
SNORA74D	ENSG00000252213	-1.77561	-3.42383	0.003204	0.0220154	0.268713	0.0130768	0.0977938	0.0736539	0.280282	0.254525	0.271333	0.0302192	0.086858	0.176304
	ENSG00000270823	-1.7722	-3.41575	9.33938e-16	2.54981e-12	26.3712	0.960791	7.75164	0.583752	26.5108	27.2545	25.3482	7.56486	8.40593	7.28414
CXCL8	ENSG00000169429	-1.73413	-3.32678	8.62395e-17	4.70897e-13	47.5816	2.65786	14.2844	0.89711	48.3534	44.6233	49.7682	13.8505	15.316	13.6868
MEST	ENSG00000106484	-1.62349	-3.0812	3.54497e-18	5.80701e-14	112.212	3.5101	36.4338	1.20058	115.06	113.284	108.29	37.8042	35.9303	35.567
	ENSG00000253096	-1.56358	-2.95586	0.0621117	0.188507	0.216443	0.147291	0.108428	0.0868802	0.086984	0.376697	0.185649	0.171242	0.144763	0.00927916
MIR4723	ENSG00000284532	-1.52027	-2.86846	0.0532419	0.169597	0.162145	0.0665955	0.0891264	0.0810052	0.086984	0.213801	0.185649	0.171242	0.086858	0.00927916
EI24	ENSG00000149547	-1.42789	-2.69053	4.626e-17	3.78892e-13	155.664	6.03879	57.8346	2.36417	157.934	160.239	148.819	55.1097	59.0538	59.3402
MIR29A	ENSG00000284032	-1.41647	-2.66931	0.005575	0.0334643	0.317348	0.0959355	0.11928	0.0451879	0.222292	0.315611	0.41414	0.151096	0.0675563	0.139187
RNU6-762P	ENSG00000252916	-1.4084	-2.65442	0.0130818	0.0637776	0.387266	0.109663	0.17955	0.116216	0.260952	0.458145	0.442701	0.23168	0.260574	0.0463958
SNORD82	ENSG00000202400	-1.35077	-2.55049	0.0419541	0.144846	0.214414	0.10643	0.0953125	0.0720751	0.280282	0.0916289	0.271333	0.171242	0.086858	0.0278375
	ENSG00000285935	-1.34018	-2.53182	4.08275e-11	7.11485e-09	9.21387	0.0531853	3.63877	0.149009	9.24929	9.15271	9.2396	3.49535	3.7928	3.62815
DTL	ENSG00000143476	-1.32918	-2.5126	4.43801e-15	6.07589e-12	52.065	3.77759	20.7061	0.296316	56.2013	48.7975	51.1962	20.7606	20.9714	20.3863
FZD6	ENSG00000164930	-1.32485	-2.50507	3.80306e-14	3.00765e-11	55.3032	6.12573	21.9289	0.948431	52.142	51.4038	62.3637	23.0169	21.4925	21.2771
MIR4458	ENSG00000284000	-1.32197	-2.50007	0.0545264	0.172432	0.195828	0.117179	0.102591	0.11226	0.106314	0.152715	0.328456	0.23168	0.0482545	0.0278375
ARPC1A	ENSG00000241685	-1.28765	-2.4413	2.22037e-15	4.50968e-12	135.98	9.66731	55.6326	2.90406	145.466	136.334	126.141	52.3698	57.9343	56.5936
SNORA36A	ENSG00000206948	-1.2523	-2.3822	0.00809868	0.0445183	0.36855	0.0641068	0.165905	0.0714917	0.39626	0.295249	0.41414	0.211534	0.202669	0.0835125
WASF3	ENSG00000132970	-1.23662	-2.35646	2.22923e-12	7.25921e-10	18.0961	1.01449	7.70147	0.434026	19.2235	17.2568	17.808	8.18939	7.55665	7.35838
SNORA20	ENSG00000207392	-1.21998	-2.32943	0.00339191	0.0229884	0.486034	0.122124	0.202493	0.0110174	0.357601	0.600678	0.499824	0.191388	0.202669	0.213421
LIX1L	ENSG00000271601	-1.2183	-2.32672	2.54021e-09	2.40527e-07	7.99741	0.913325	3.44725	0.245228	7.66425	9.03054	7.29743	3.2133	3.42607	3.70239
MIR664B	ENSG00000284450	-1.21721	-2.32497	0.0102771	0.0532918	0.329546	0.0742961	0.146322	0.0560839	0.299611	0.274887	0.41414	0.191388	0.164065	0.0835125
SELENON	ENSG00000162430	-1.21056	-2.31427	4.82184e-15	6.07589e-12	53.424	1.92813	23.0842	0.585498	52.1227	55.6391	52.5101	22.8759	22.6313	23.7454
LOC124906343	ENSG00000275108	-1.18569	-2.27471	0.0123305	0.06106	0.295918	0.0816994	0.125432	0.0171912	0.202963	0.356335	0.328456	0.13095	0.10616	0.139187
	ENSG00000277565	-1.16898	-2.24853	0.0375188	0.134308	0.228586	0.0942211	0.111934	0.0670472	0.241622	0.315611	0.128526	0.0503653	0.183367	0.102071
MMP1	ENSG00000196611	-1.16065	-2.23558	4.06347e-11	7.11485e-09	26.8514	2.31056	12.0184	1.82546	24.3845	28.9649	27.2047	10.345	11.7451	13.9651
SNORA15B-2	ENSG00000206785	-1.15371	-2.22485	0.0162656	0.0747816	0.285076	0.0775294	0.125714	0.0341728	0.202963	0.295249	0.357017	0.151096	0.086858	0.139187
CXCL3	ENSG00000163734	-1.14064	-2.20479	4.66443e-07	1.80634e-05	3.86158	0.340183	1.73578	0.143313	3.48902	3.94004	4.15568	1.84337	1.5731	1.79088
SNORD42B	ENSG00000238423	-1.13607	-2.19781	0.00888148	0.0478105	0.570667	0.214552	0.253682	0.108336	0.570228	0.356335	0.785437	0.171242	0.376385	0.213421
	ENSG00000270372	-1.12945	-2.18776	0.0219469	0.0928734	0.259826	0.0679105	0.126772	0.0564735	0.318941	0.274887	0.185649	0.191388	0.086858	0.102071
SPATA21	ENSG00000187144	-1.12623	-2.18288	3.13972e-13	1.46948e-10	46.4201	4.10382	21.29	0.745074	50.5763	46.3133	42.3708	20.4382	21.8207	21.6112
MIRLET7B	ENSG00000284520	-1.12361	-2.17891	0.0208259	0.0895641	0.275844	0.0175879	0.137456	0.0660957	0.260952	0.295249	0.271333	0.0705114	0.202669	0.139187
	ENSG00000224321	-1.121	-2.17498	0.0015147	0.0125062	1.1221	0.378688	0.523782	0.175972	0.937494	1.55769	0.871121	0.392849	0.723817	0.454679
WTAPP1	ENSG00000255282	-1.11445	-2.16512	1.3608e-08	9.56706e-07	6.57206	0.586419	2.9981	0.0480762	6.05988	6.44457	7.21174	3.05214	2.98213	2.96005
	ENSG00000243960	-1.11041	-2.15906	6.34074e-12	1.67528e-09	35.7411	3.361	16.6329	1.61129	37.6834	37.6798	31.8602	14.9585	18.1726	16.7674
SZRD1	ENSG00000055070	-1.09766	-2.14007	3.69213e-13	1.63462e-10	146.536	17.0806	68.1201	1.5037	162.399	148.754	128.455	66.6333	68.0871	69.6401
C3	ENSG00000125730	-1.09275	-2.1328	7.92961e-10	8.95827e-08	21.1256	2.76369	9.94219	1.42711	23.8626	18.336	21.1782	11.5739	8.92708	9.32556
LOC124900224	ENSG00000252218	-1.0898	-2.12844	0.050184	0.162525	0.233819	0.110447	0.100688	0.0333363	0.106314	0.295249	0.299894	0.13095	0.10616	0.0649541
	ENSG00000259580	-1.08733	-2.1248	0.00029597	0.00343304	1.22509	0.0430348	0.58083	0.0981602	1.18878	1.27262	1.21386	0.473434	0.665912	0.603146
	ENSG00000274967	-1.08204	-2.11702	0.0779608	0.220223	0.182886	0.0768564	0.100755	0.0711538	0.144973	0.132353	0.271333	0.171242	0.0289527	0.102071
SNORA77	ENSG00000221643	-1.08005	-2.11412	0.0429072	0.14692	0.265746	0.109057	0.125084	0.0690187	0.144973	0.295249	0.357017	0.0705114	0.202669	0.102071
RPS21P1	ENSG00000229795	-1.07918	-2.11284	0.0334625	0.124226	0.37436	0.0982131	0.202346	0.118098	0.37693	0.274887	0.471262	0.251826	0.0675563	0.287654
	ENSG00000201592	-1.07425	-2.10563	0.116685	0.286999	0.147502	0.111495	0.0743221	0.0620352	0.0676542	0.274887	0.0999648	0.0503653	0.144763	0.0278375
CSF2	ENSG00000164400	-1.06817	-2.09678	1.53763e-10	2.11663e-08	19.441	2.09312	9.19906	0.735944	17.1552	19.9038	21.2639	9.49889	9.73775	8.36052
	ENSG00000200742	-1.0657	-2.09319	0.130077	0.308856	0.20877	0.16194	0.0992807	0.0912055	0.0676542	0.173077	0.385578	0.0302192	0.202669	0.0649541
RN7SL75P	ENSG00000239908	-1.06525	-2.09254	0.0114585	0.0579505	0.422884	0.111312	0.197083	0.0344648	0.473579	0.295249	0.499824	0.211534	0.221971	0.157746
	ENSG00000222224	-1.06241	-2.08842	0.0807923	0.225948	0.17	0.0887175	0.0886307	0.0715494	0.106314	0.132353	0.271333	0.171242	0.0482545	0.0463958
EIF4EBP2	ENSG00000148730	-1.05719	-2.08087	3.85573e-14	3.00765e-11	82.4752	4.57083	39.6493	1.15671	86.491	83.4332	77.5012	40.3224	40.3118	38.3137
WDR77	ENSG00000116455	-1.04859	-2.06851	1.64507e-13	8.16603e-11	77.5004	3.51391	37.533	2.83241	80.4602	78.4242	73.6169	34.9837	40.582	37.0331
VN1R107P	ENSG00000268545	-1.04442	-2.06253	0.0112526	0.0571384	0.405275	0.0907207	0.190402	0.0186388	0.318941	0.397059	0.499824	0.211534	0.183367	0.176304
MIR4784	ENSG00000284149	-1.02103	-2.02937	0.00622195	0.0365049	0.8797	0.304956	0.40635	0.0900767	0.531569	1.00792	1.09961	0.312265	0.414988	0.491796
G0S2	ENSG00000123689	-1.00767	-2.01066	5.63566e-14	4.01381e-11	114.719	6.17967	57.0189	1.72827	113.089	121.551	109.519	55.0492	58.2817	57.7257
	ENSG00000229821	-0.991756	-1.9886	0.00299025	0.0209152	1.33975	0.380626	0.679857	0.259657	1.32409	0.967194	1.72796	0.936794	0.685213	0.417562
SSB	ENSG00000138385	-0.990007	-1.9862	9.40672e-14	5.70709e-11	123.741	7.65258	62.2318	1.30131	130.602	125.135	115.488	62.6645	63.2616	60.7692
	ENSG00000289388	-0.986342	-1.98115	0.00376067	0.0248881	0.727389	0.0569295	0.371879	0.072948	0.763526	0.661764	0.756876	0.412995	0.414988	0.287654
MIR4273	ENSG00000266396	-0.984449	-1.97856	0.0267636	0.106515	0.292152	0.0281398	0.152542	0.0511461	0.260952	0.315611	0.299894	0.211534	0.125462	0.120629
	ENSG00000263218	-0.97953	-1.97182	2.60832e-05	0.000485897	3.00633	0.581571	1.53798	0.0946203	3.66299	2.79977	2.55624	1.64191	1.51519	1.45683
MIR7161	ENSG00000278571	-0.979261	-1.97146	0.00614504	0.0361313	0.713525	0.0967269	0.37332	0.139664	0.705537	0.62104	0.813999	0.533872	0.279876	0.306212
	ENSG00000230432	-0.976191	-1.96727	0.0126325	0.0621434	0.497489	0.0541119	0.264601	0.101483	0.550898	0.498869	0.442701	0.191388	0.221971	0.380446
IMPDH1	ENSG00000106348	-0.975833	-1.96678	3.18188e-14	2.81165e-11	108.619	2.72679	55.2249	1.02605	111.214	108.865	105.777	54.3441	56.3516	54.979
MIR6749	ENSG00000274314	-0.975221	-1.96594	0.0648294	0.194379	0.151592	0.00613468	0.0797647	0.0265726	0.144973	0.152715	0.157087	0.0503653	0.086858	0.102071
	ENSG00000282527	-0.97361	-1.96375	0.00430901	0.0274974	0.734718	0.155437	0.376793	0.0181607	0.802185	0.845022	0.556946	0.392849	0.357083	0.380446
MIR433	ENSG00000207569	-0.971694	-1.96114	0.0526597	0.168185	0.251029	0.102692	0.126176	0.040488	0.357601	0.152715	0.242772	0.13095	0.164065	0.0835125
TSR1	ENSG00000167721	-0.970687	-1.95977	6.4075e-14	4.37339e-11	322.139	10.818	164.246	4.01428	331.689	324.336	310.391	165.41	167.549	159.778
	ENSG00000225447	-0.967849	-1.95592	0.0116495	0.0586088	0.675265	0.189467	0.341099	0.122358	0.492909	0.661764	0.871121	0.211534	0.357083	0.454679
DGCR2	ENSG00000070413	-0.965302	-1.95247	9.95663e-14	5.82498e-11	78.825	2.4212	40.3447	1.36253	76.3236	78.9943	81.1571	39.6576	39.4625	41.914
NEK3	ENSG00000136098	-0.962633	-1.94886	4.86352e-09	4.12794e-07	9.47159	0.462679	4.83188	0.226896	8.97868	9.53959	9.89651	4.60339	4.8351	5.05714
MIR378I	ENSG00000283829	-0.949457	-1.93115	0.0664334	0.197502	0.181818	0.054361	0.0931618	0.0287178	0.125643	0.234163	0.185649	0.0705114	0.125462	0.0835125
MIR4737	ENSG00000264049	-0.948284	-1.92958	0.0299777	0.11531	0.279899	0.049405	0.145016	0.00595821	0.260952	0.335973	0.242772	0.151096	0.144763	0.139187
CXCL2	ENSG00000081041	-0.947188	-1.92811	3.11313e-11	5.86163e-09	28.7086	1.91126	14.8529	1.08318	26.7814	28.7409	30.6035	15.9456	14.8334	13.7796
ITGA6-AS1	ENSG00000232788	-0.941078	-1.91996	3.68537e-09	3.29891e-07	19.6609	2.78891	10.1191	1.01483	18.3536	17.7658	22.8634	11.0904	10.201	9.06574
MIR1291	ENSG00000281842	-0.941002	-1.91986	0.0779834	0.220249	0.219465	0.118687	0.112035	0.0451074	0.144973	0.356335	0.157087	0.110804	0.0675563	0.157746
RMRP	ENSG00000277027	-0.94086	-1.91967	0.0175823	0.0788436	1.19593	0.559794	0.571637	0.188263	1.61404	0.559954	1.41379	0.453287	0.472894	0.788729
MIR1249	ENSG00000221598	-0.9395	-1.91786	0.0696925	0.203463	0.223954	0.0851583	0.112745	0.0445879	0.125643	0.274887	0.271333	0.0906575	0.164065	0.0835125
WDR83OS	ENSG00000105583	-0.936299	-1.91361	5.73665e-11	9.3972e-09	32.1607	2.53928	16.8766	1.47074	34.2813	32.8541	29.3468	16.1673	15.895	18.5676
RNU7-171P	ENSG00000238406	-0.930645	-1.90613	0.194988	0.401353	0.149602	0.107229	0.0547724	0.0112476	0.0289947	0.234163	0.185649	0.0503653	0.0675563	0.0463958
CXCL1	ENSG00000163739	-0.929548	-1.90468	6.1341e-07	2.2672e-05	5.15767	0.393185	2.7108	0.101337	5.59597	4.83597	5.04108	2.60892	2.7119	2.81159
ITGA6	ENSG00000091409	-0.929026	-1.90399	2.58988e-12	8.00469e-10	451.584	40.3249	237.007	7.73679	419.04	439.014	496.696	239.648	243.077	228.295
MIR4284	ENSG00000265724	-0.924077	-1.89747	0.0661211	0.196897	0.17161	0.0192457	0.0931618	0.0287178	0.164303	0.193439	0.157087	0.0705114	0.125462	0.0835125
MIR374B	ENSG00000212027	-0.920474	-1.89274	0.0751869	0.214737	0.165511	0.0446782	0.0872572	0.0208122	0.125643	0.213801	0.157087	0.0906575	0.10616	0.0649541
MIR374C	ENSG00000283534	-0.920474	-1.89274	0.0751869	0.214737	0.165511	0.0446782	0.0872572	0.0208122	0.125643	0.213801	0.157087	0.0906575	0.10616	0.0649541
	ENSG00000266897	-0.918635	-1.89033	0.00675728	0.0388165	0.70156	0.0610818	0.378876	0.0840866	0.763526	0.641402	0.699753	0.453287	0.395687	0.287654
SNORD43	ENSG00000263764	-0.918019	-1.88952	0.0128281	0.062842	0.628909	0.103502	0.343069	0.116644	0.724866	0.519231	0.642631	0.352557	0.221971	0.454679
	ENSG00000243352	-0.90899	-1.87773	0.0190629	0.0839433	0.57463	0.037433	0.327206	0.164666	0.570228	0.539592	0.614069	0.191388	0.279876	0.510354
RNU7-45P	ENSG00000238829	-0.904557	-1.87197	0.144092	0.329983	0.106434	0.023366	0.0690139	0.0546008	0.086984	0.132353	0.0999648	0.13095	0.0482545	0.0278375
MIR6765	ENSG00000273778	-0.903103	-1.87008	0.0207736	0.0893625	0.638595	0.181965	0.346856	0.173817	0.492909	0.580316	0.84256	0.251826	0.241272	0.547471
RNU2-27P	ENSG00000251994	-0.901855	-1.86847	0.0332606	0.123776	0.398666	0.115159	0.221479	0.0868082	0.531569	0.335973	0.328456	0.151096	0.318479	0.194862
RRAD	ENSG00000166592	-0.899482	-1.8654	1.18838e-12	4.45981e-10	58.178	1.50965	31.1952	1.64569	56.8778	59.8337	57.8225	29.4435	31.433	32.709
MIR6826	ENSG00000278658	-0.898477	-1.8641	0.0221906	0.0937833	0.558919	0.132036	0.317299	0.127053	0.531569	0.702488	0.442701	0.332411	0.183367	0.436121
	ENSG00000263934	-0.897505	-1.86284	0.000942492	0.00862994	2.20378	0.499737	1.16614	0.324576	2.30991	1.6595	2.64193	0.815917	1.22566	1.45683
	ENSG00000228172	-0.895059	-1.85969	2.99106e-08	1.84893e-06	8.42225	0.3053	4.54032	0.301761	8.76605	8.31787	8.18283	4.28105	4.46836	4.87156
	ENSG00000232024	-0.895011	-1.85962	0.00214561	0.0162644	1.45201	0.362014	0.793471	0.17842	1.86532	1.19118	1.29954	0.95694	0.820326	0.603146
	ENSG00000277599	-0.89119	-1.8547	4.64495e-08	2.64198e-06	43.2192	8.93592	22.8006	1.43628	32.9862	47.1889	49.4826	22.2715	24.4264	21.704
MYBL2	ENSG00000101057	-0.889834	-1.85296	5.28105e-13	2.21818e-10	136.43	7.82704	73.5372	1.29426	140.672	141.221	127.398	72.0929	74.5918	73.9271
SNORA13	ENSG00000238363	-0.887154	-1.84952	0.0859055	0.235085	0.276533	0.0570183	0.187458	0.160826	0.222292	0.335973	0.271333	0.372703	0.10616	0.0835125
RNA5-8SN4	ENSG00000276700	-0.886234	-1.84834	0.0826617	0.229448	0.237798	0.103049	0.124655	0.0463039	0.338271	0.132353	0.242772	0.110804	0.086858	0.176304
LOC124900510	ENSG00000276700	-0.886234	-1.84834	0.0826617	0.229448	0.237798	0.103049	0.124655	0.0463039	0.338271	0.132353	0.242772	0.110804	0.086858	0.176304
LOC124907114	ENSG00000276700	-0.886234	-1.84834	0.0826617	0.229448	0.237798	0.103049	0.124655	0.0463039	0.338271	0.132353	0.242772	0.110804	0.086858	0.176304
LOC124907115	ENSG00000276700	-0.886234	-1.84834	0.0826617	0.229448	0.237798	0.103049	0.124655	0.0463039	0.338271	0.132353	0.242772	0.110804	0.086858	0.176304
LOC124907116	ENSG00000276700	-0.886234	-1.84834	0.0826617	0.229448	0.237798	0.103049	0.124655	0.0463039	0.338271	0.132353	0.242772	0.110804	0.086858	0.176304
LOC124907117	ENSG00000276700	-0.886234	-1.84834	0.0826617	0.229448	0.237798	0.103049	0.124655	0.0463039	0.338271	0.132353	0.242772	0.110804	0.086858	0.176304
LOC124907118	ENSG00000276700	-0.886234	-1.84834	0.0826617	0.229448	0.237798	0.103049	0.124655	0.0463039	0.338271	0.132353	0.242772	0.110804	0.086858	0.176304
LOC124907119	ENSG00000276700	-0.886234	-1.84834	0.0826617	0.229448	0.237798	0.103049	0.124655	0.0463039	0.338271	0.132353	0.242772	0.110804	0.086858	0.176304
LOC124907120	ENSG00000276700	-0.886234	-1.84834	0.0826617	0.229448	0.237798	0.103049	0.124655	0.0463039	0.338271	0.132353	0.242772	0.110804	0.086858	0.176304
LOC124907121	ENSG00000276700	-0.886234	-1.84834	0.0826617	0.229448	0.237798	0.103049	0.124655	0.0463039	0.338271	0.132353	0.242772	0.110804	0.086858	0.176304
LOC124907122	ENSG00000276700	-0.886234	-1.84834	0.0826617	0.229448	0.237798	0.103049	0.124655	0.0463039	0.338271	0.132353	0.242772	0.110804	0.086858	0.176304
LOC124907123	ENSG00000276700	-0.886234	-1.84834	0.0826617	0.229448	0.237798	0.103049	0.124655	0.0463039	0.338271	0.132353	0.242772	0.110804	0.086858	0.176304
LOC124907124	ENSG00000276700	-0.886234	-1.84834	0.0826617	0.229448	0.237798	0.103049	0.124655	0.0463039	0.338271	0.132353	0.242772	0.110804	0.086858	0.176304
LOC124907125	ENSG00000276700	-0.886234	-1.84834	0.0826617	0.229448	0.237798	0.103049	0.124655	0.0463039	0.338271	0.132353	0.242772	0.110804	0.086858	0.176304
LOC124907126	ENSG00000276700	-0.886234	-1.84834	0.0826617	0.229448	0.237798	0.103049	0.124655	0.0463039	0.338271	0.132353	0.242772	0.110804	0.086858	0.176304
LOC124907127	ENSG00000276700	-0.886234	-1.84834	0.0826617	0.229448	0.237798	0.103049	0.124655	0.0463039	0.338271	0.132353	0.242772	0.110804	0.086858	0.176304
LOC124907128	ENSG00000276700	-0.886234	-1.84834	0.0826617	0.229448	0.237798	0.103049	0.124655	0.0463039	0.338271	0.132353	0.242772	0.110804	0.086858	0.176304
LOC124907129	ENSG00000276700	-0.886234	-1.84834	0.0826617	0.229448	0.237798	0.103049	0.124655	0.0463039	0.338271	0.132353	0.242772	0.110804	0.086858	0.176304
LOC124907130	ENSG00000276700	-0.886234	-1.84834	0.0826617	0.229448	0.237798	0.103049	0.124655	0.0463039	0.338271	0.132353	0.242772	0.110804	0.086858	0.176304
LOC124907131	ENSG00000276700	-0.886234	-1.84834	0.0826617	0.229448	0.237798	0.103049	0.124655	0.0463039	0.338271	0.132353	0.242772	0.110804	0.086858	0.176304
LOC124907132	ENSG00000276700	-0.886234	-1.84834	0.0826617	0.229448	0.237798	0.103049	0.124655	0.0463039	0.338271	0.132353	0.242772	0.110804	0.086858	0.176304
LOC124907133	ENSG00000276700	-0.886234	-1.84834	0.0826617	0.229448	0.237798	0.103049	0.124655	0.0463039	0.338271	0.132353	0.242772	0.110804	0.086858	0.176304
LOC124907134	ENSG00000276700	-0.886234	-1.84834	0.0826617	0.229448	0.237798	0.103049	0.124655	0.0463039	0.338271	0.132353	0.242772	0.110804	0.086858	0.176304
LOC124907135	ENSG00000276700	-0.886234	-1.84834	0.0826617	0.229448	0.237798	0.103049	0.124655	0.0463039	0.338271	0.132353	0.242772	0.110804	0.086858	0.176304
LOC124907136	ENSG00000276700	-0.886234	-1.84834	0.0826617	0.229448	0.237798	0.103049	0.124655	0.0463039	0.338271	0.132353	0.242772	0.110804	0.086858	0.176304
LOC124907137	ENSG00000276700	-0.886234	-1.84834	0.0826617	0.229448	0.237798	0.103049	0.124655	0.0463039	0.338271	0.132353	0.242772	0.110804	0.086858	0.176304
LOC124907138	ENSG00000276700	-0.886234	-1.84834	0.0826617	0.229448	0.237798	0.103049	0.124655	0.0463039	0.338271	0.132353	0.242772	0.110804	0.086858	0.176304
LOC124907139	ENSG00000276700	-0.886234	-1.84834	0.0826617	0.229448	0.237798	0.103049	0.124655	0.0463039	0.338271	0.132353	0.242772	0.110804	0.086858	0.176304
LOC124907140	ENSG00000276700	-0.886234	-1.84834	0.0826617	0.229448	0.237798	0.103049	0.124655	0.0463039	0.338271	0.132353	0.242772	0.110804	0.086858	0.176304
LOC124907141	ENSG00000276700	-0.886234	-1.84834	0.0826617	0.229448	0.237798	0.103049	0.124655	0.0463039	0.338271	0.132353	0.242772	0.110804	0.086858	0.176304
LOC124907142	ENSG00000276700	-0.886234	-1.84834	0.0826617	0.229448	0.237798	0.103049	0.124655	0.0463039	0.338271	0.132353	0.242772	0.110804	0.086858	0.176304
LOC124907143	ENSG00000276700	-0.886234	-1.84834	0.0826617	0.229448	0.237798	0.103049	0.124655	0.0463039	0.338271	0.132353	0.242772	0.110804	0.086858	0.176304
LOC124907144	ENSG00000276700	-0.886234	-1.84834	0.0826617	0.229448	0.237798	0.103049	0.124655	0.0463039	0.338271	0.132353	0.242772	0.110804	0.086858	0.176304
LOC124907145	ENSG00000276700	-0.886234	-1.84834	0.0826617	0.229448	0.237798	0.103049	0.124655	0.0463039	0.338271	0.132353	0.242772	0.110804	0.086858	0.176304
LOC124907146	ENSG00000276700	-0.886234	-1.84834	0.0826617	0.229448	0.237798	0.103049	0.124655	0.0463039	0.338271	0.132353	0.242772	0.110804	0.086858	0.176304
LOC124907147	ENSG00000276700	-0.886234	-1.84834	0.0826617	0.229448	0.237798	0.103049	0.124655	0.0463039	0.338271	0.132353	0.242772	0.110804	0.086858	0.176304
LOC124907148	ENSG00000276700	-0.886234	-1.84834	0.0826617	0.229448	0.237798	0.103049	0.124655	0.0463039	0.338271	0.132353	0.242772	0.110804	0.086858	0.176304
LOC124907149	ENSG00000276700	-0.886234	-1.84834	0.0826617	0.229448	0.237798	0.103049	0.124655	0.0463039	0.338271	0.132353	0.242772	0.110804	0.086858	0.176304
LOC124907150	ENSG00000276700	-0.886234	-1.84834	0.0826617	0.229448	0.237798	0.103049	0.124655	0.0463039	0.338271	0.132353	0.242772	0.110804	0.086858	0.176304
LOC124907151	ENSG00000276700	-0.886234	-1.84834	0.0826617	0.229448	0.237798	0.103049	0.124655	0.0463039	0.338271	0.132353	0.242772	0.110804	0.086858	0.176304
LOC124907152	ENSG00000276700	-0.886234	-1.84834	0.0826617	0.229448	0.237798	0.103049	0.124655	0.0463039	0.338271	0.132353	0.242772	0.110804	0.086858	0.176304
LOC124907153	ENSG00000276700	-0.886234	-1.84834	0.0826617	0.229448	0.237798	0.103049	0.124655	0.0463039	0.338271	0.132353	0.242772	0.110804	0.086858	0.176304
LOC124907154	ENSG00000276700	-0.886234	-1.84834	0.0826617	0.229448	0.237798	0.103049	0.124655	0.0463039	0.338271	0.132353	0.242772	0.110804	0.086858	0.176304
LOC124907155	ENSG00000276700	-0.886234	-1.84834	0.0826617	0.229448	0.237798	0.103049	0.124655	0.0463039	0.338271	0.132353	0.242772	0.110804	0.086858	0.176304
LOC124907160	ENSG00000276700	-0.886234	-1.84834	0.0826617	0.229448	0.237798	0.103049	0.124655	0.0463039	0.338271	0.132353	0.242772	0.110804	0.086858	0.176304
LOC124907172	ENSG00000276700	-0.886234	-1.84834	0.0826617	0.229448	0.237798	0.103049	0.124655	0.0463039	0.338271	0.132353	0.242772	0.110804	0.086858	0.176304
LOC124907183	ENSG00000276700	-0.886234	-1.84834	0.0826617	0.229448	0.237798	0.103049	0.124655	0.0463039	0.338271	0.132353	0.242772	0.110804	0.086858	0.176304
LOC124907194	ENSG00000276700	-0.886234	-1.84834	0.0826617	0.229448	0.237798	0.103049	0.124655	0.0463039	0.338271	0.132353	0.242772	0.110804	0.086858	0.176304
LOC124907205	ENSG00000276700	-0.886234	-1.84834	0.0826617	0.229448	0.237798	0.103049	0.124655	0.0463039	0.338271	0.132353	0.242772	0.110804	0.086858	0.176304
LOC124907216	ENSG00000276700	-0.886234	-1.84834	0.0826617	0.229448	0.237798	0.103049	0.124655	0.0463039	0.338271	0.132353	0.242772	0.110804	0.086858	0.176304
LOC124907227	ENSG00000276700	-0.886234	-1.84834	0.0826617	0.229448	0.237798	0.103049	0.124655	0.0463039	0.338271	0.132353	0.242772	0.110804	0.086858	0.176304
LOC124907238	ENSG00000276700	-0.886234	-1.84834	0.0826617	0.229448	0.237798	0.103049	0.124655	0.0463039	0.338271	0.132353	0.242772	0.110804	0.086858	0.176304
LOC124907248	ENSG00000276700	-0.886234	-1.84834	0.0826617	0.229448	0.237798	0.103049	0.124655	0.0463039	0.338271	0.132353	0.242772	0.110804	0.086858	0.176304
LOC124907258	ENSG00000276700	-0.886234	-1.84834	0.0826617	0.229448	0.237798	0.103049	0.124655	0.0463039	0.338271	0.132353	0.242772	0.110804	0.086858	0.176304
LOC124907269	ENSG00000276700	-0.886234	-1.84834	0.0826617	0.229448	0.237798	0.103049	0.124655	0.0463039	0.338271	0.132353	0.242772	0.110804	0.086858	0.176304
LOC124907280	ENSG00000276700	-0.886234	-1.84834	0.0826617	0.229448	0.237798	0.103049	0.124655	0.0463039	0.338271	0.132353	0.242772	0.110804	0.086858	0.176304
LOC124907291	ENSG00000276700	-0.886234	-1.84834	0.0826617	0.229448	0.237798	0.103049	0.124655	0.0463039	0.338271	0.132353	0.242772	0.110804	0.086858	0.176304
LOC124907302	ENSG00000276700	-0.886234	-1.84834	0.0826617	0.229448	0.237798	0.103049	0.124655	0.0463039	0.338271	0.132353	0.242772	0.110804	0.086858	0.176304
LOC124907313	ENSG00000276700	-0.886234	-1.84834	0.0826617	0.229448	0.237798	0.103049	0.124655	0.0463039	0.338271	0.132353	0.242772	0.110804	0.086858	0.176304
LOC124907324	ENSG00000276700	-0.886234	-1.84834	0.0826617	0.229448	0.237798	0.103049	0.124655	0.0463039	0.338271	0.132353	0.242772	0.110804	0.086858	0.176304
LOC124907327	ENSG00000276700	-0.886234	-1.84834	0.0826617	0.229448	0.237798	0.103049	0.124655	0.0463039	0.338271	0.132353	0.242772	0.110804	0.086858	0.176304
LOC124907328	ENSG00000276700	-0.886234	-1.84834	0.0826617	0.229448	0.237798	0.103049	0.124655	0.0463039	0.338271	0.132353	0.242772	0.110804	0.086858	0.176304
LOC124907329	ENSG00000276700	-0.886234	-1.84834	0.0826617	0.229448	0.237798	0.103049	0.124655	0.0463039	0.338271	0.132353	0.242772	0.110804	0.086858	0.176304
LOC124907330	ENSG00000276700	-0.886234	-1.84834	0.0826617	0.229448	0.237798	0.103049	0.124655	0.0463039	0.338271	0.132353	0.242772	0.110804	0.086858	0.176304
LOC124907331	ENSG00000276700	-0.886234	-1.84834	0.0826617	0.229448	0.237798	0.103049	0.124655	0.0463039	0.338271	0.132353	0.242772	0.110804	0.086858	0.176304
LOC124907332	ENSG00000276700	-0.886234	-1.84834	0.0826617	0.229448	0.237798	0.103049	0.124655	0.0463039	0.338271	0.132353	0.242772	0.110804	0.086858	0.176304
LOC124907333	ENSG00000276700	-0.886234	-1.84834	0.0826617	0.229448	0.237798	0.103049	0.124655	0.0463039	0.338271	0.132353	0.242772	0.110804	0.086858	0.176304
LOC124907334	ENSG00000276700	-0.886234	-1.84834	0.0826617	0.229448	0.237798	0.103049	0.124655	0.0463039	0.338271	0.132353	0.242772	0.110804	0.086858	0.176304
LOC124907335	ENSG00000276700	-0.886234	-1.84834	0.0826617	0.229448	0.237798	0.103049	0.124655	0.0463039	0.338271	0.132353	0.242772	0.110804	0.086858	0.176304
LOC124907336	ENSG00000276700	-0.886234	-1.84834	0.0826617	0.229448	0.237798	0.103049	0.124655	0.0463039	0.338271	0.132353	0.242772	0.110804	0.086858	0.176304
LOC124907337	ENSG00000276700	-0.886234	-1.84834	0.0826617	0.229448	0.237798	0.103049	0.124655	0.0463039	0.338271	0.132353	0.242772	0.110804	0.086858	0.176304
LOC124907338	ENSG00000276700	-0.886234	-1.84834	0.0826617	0.229448	0.237798	0.103049	0.124655	0.0463039	0.338271	0.132353	0.242772	0.110804	0.086858	0.176304
LOC124907339	ENSG00000276700	-0.886234	-1.84834	0.0826617	0.229448	0.237798	0.103049	0.124655	0.0463039	0.338271	0.132353	0.242772	0.110804	0.086858	0.176304
LOC124907340	ENSG00000276700	-0.886234	-1.84834	0.0826617	0.229448	0.237798	0.103049	0.124655	0.0463039	0.338271	0.132353	0.242772	0.110804	0.086858	0.176304
LOC124907341	ENSG00000276700	-0.886234	-1.84834	0.0826617	0.229448	0.237798	0.103049	0.124655	0.0463039	0.338271	0.132353	0.242772	0.110804	0.086858	0.176304
LOC124907342	ENSG00000276700	-0.886234	-1.84834	0.0826617	0.229448	0.237798	0.103049	0.124655	0.0463039	0.338271	0.132353	0.242772	0.110804	0.086858	0.176304
LOC124907343	ENSG00000276700	-0.886234	-1.84834	0.0826617	0.229448	0.237798	0.103049	0.124655	0.0463039	0.338271	0.132353	0.242772	0.110804	0.086858	0.176304
LOC124907439	ENSG00000276700	-0.886234	-1.84834	0.0826617	0.229448	0.237798	0.103049	0.124655	0.0463039	0.338271	0.132353	0.242772	0.110804	0.086858	0.176304
LOC124907440	ENSG00000276700	-0.886234	-1.84834	0.0826617	0.229448	0.237798	0.103049	0.124655	0.0463039	0.338271	0.132353	0.242772	0.110804	0.086858	0.176304
LOC124907450	ENSG00000276700	-0.886234	-1.84834	0.0826617	0.229448	0.237798	0.103049	0.124655	0.0463039	0.338271	0.132353	0.242772	0.110804	0.086858	0.176304
LOC124907458	ENSG00000276700	-0.886234	-1.84834	0.0826617	0.229448	0.237798	0.103049	0.124655	0.0463039	0.338271	0.132353	0.242772	0.110804	0.086858	0.176304
LOC124907467	ENSG00000276700	-0.886234	-1.84834	0.0826617	0.229448	0.237798	0.103049	0.124655	0.0463039	0.338271	0.132353	0.242772	0.110804	0.086858	0.176304
LOC124907475	ENSG00000276700	-0.886234	-1.84834	0.0826617	0.229448	0.237798	0.103049	0.124655	0.0463039	0.338271	0.132353	0.242772	0.110804	0.086858	0.176304
LOC124907476	ENSG00000276700	-0.886234	-1.84834	0.0826617	0.229448	0.237798	0.103049	0.124655	0.0463039	0.338271	0.132353	0.242772	0.110804	0.086858	0.176304
LOC124907477	ENSG00000276700	-0.886234	-1.84834	0.0826617	0.229448	0.237798	0.103049	0.124655	0.0463039	0.338271	0.132353	0.242772	0.110804	0.086858	0.176304
LOC124907478	ENSG00000276700	-0.886234	-1.84834	0.0826617	0.229448	0.237798	0.103049	0.124655	0.0463039	0.338271	0.132353	0.242772	0.110804	0.086858	0.176304
LOC124907479	ENSG00000276700	-0.886234	-1.84834	0.0826617	0.229448	0.237798	0.103049	0.124655	0.0463039	0.338271	0.132353	0.242772	0.110804	0.086858	0.176304
LOC124907480	ENSG00000276700	-0.886234	-1.84834	0.0826617	0.229448	0.237798	0.103049	0.124655	0.0463039	0.338271	0.132353	0.242772	0.110804	0.086858	0.176304
LOC124907481	ENSG00000276700	-0.886234	-1.84834	0.0826617	0.229448	0.237798	0.103049	0.124655	0.0463039	0.338271	0.132353	0.242772	0.110804	0.086858	0.176304
LOC124907482	ENSG00000276700	-0.886234	-1.84834	0.0826617	0.229448	0.237798	0.103049	0.124655	0.0463039	0.338271	0.132353	0.242772	0.110804	0.086858	0.176304
LOC124907483	ENSG00000276700	-0.886234	-1.84834	0.0826617	0.229448	0.237798	0.103049	0.124655	0.0463039	0.338271	0.132353	0.242772	0.110804	0.086858	0.176304
LOC124907484	ENSG00000276700	-0.886234	-1.84834	0.0826617	0.229448	0.237798	0.103049	0.124655	0.0463039	0.338271	0.132353	0.242772	0.110804	0.086858	0.176304
LOC124907572	ENSG00000276700	-0.886234	-1.84834	0.0826617	0.229448	0.237798	0.103049	0.124655	0.0463039	0.338271	0.132353	0.242772	0.110804	0.086858	0.176304
LOC124907573	ENSG00000276700	-0.886234	-1.84834	0.0826617	0.229448	0.237798	0.103049	0.124655	0.0463039	0.338271	0.132353	0.242772	0.110804	0.086858	0.176304
LOC124907574	ENSG00000276700	-0.886234	-1.84834	0.0826617	0.229448	0.237798	0.103049	0.124655	0.0463039	0.338271	0.132353	0.242772	0.110804	0.086858	0.176304
LOC124907575	ENSG00000276700	-0.886234	-1.84834	0.0826617	0.229448	0.237798	0.103049	0.124655	0.0463039	0.338271	0.132353	0.242772	0.110804	0.086858	0.176304
LOC124907576	ENSG00000276700	-0.886234	-1.84834	0.0826617	0.229448	0.237798	0.103049	0.124655	0.0463039	0.338271	0.132353	0.242772	0.110804	0.086858	0.176304
LOC124907577	ENSG00000276700	-0.886234	-1.84834	0.0826617	0.229448	0.237798	0.103049	0.124655	0.0463039	0.338271	0.132353	0.242772	0.110804	0.086858	0.176304
LOC124907578	ENSG00000276700	-0.886234	-1.84834	0.0826617	0.229448	0.237798	0.103049	0.124655	0.0463039	0.338271	0.132353	0.242772	0.110804	0.086858	0.176304
LOC124907579	ENSG00000276700	-0.886234	-1.84834	0.0826617	0.229448	0.237798	0.103049	0.124655	0.0463039	0.338271	0.132353	0.242772	0.110804	0.086858	0.176304
LOC124907580	ENSG00000276700	-0.886234	-1.84834	0.0826617	0.229448	0.237798	0.103049	0.124655	0.0463039	0.338271	0.132353	0.242772	0.110804	0.086858	0.176304
LOC124907581	ENSG00000276700	-0.886234	-1.84834	0.0826617	0.229448	0.237798	0.103049	0.124655	0.0463039	0.338271	0.132353	0.242772	0.110804	0.086858	0.176304
LOC124907584	ENSG00000276700	-0.886234	-1.84834	0.0826617	0.229448	0.237798	0.103049	0.124655	0.0463039	0.338271	0.132353	0.242772	0.110804	0.086858	0.176304
LOC124907585	ENSG00000276700	-0.886234	-1.84834	0.0826617	0.229448	0.237798	0.103049	0.124655	0.0463039	0.338271	0.132353	0.242772	0.110804	0.086858	0.176304
LOC124907586	ENSG00000276700	-0.886234	-1.84834	0.0826617	0.229448	0.237798	0.103049	0.124655	0.0463039	0.338271	0.132353	0.242772	0.110804	0.086858	0.176304
LOC124907587	ENSG00000276700	-0.886234	-1.84834	0.0826617	0.229448	0.237798	0.103049	0.124655	0.0463039	0.338271	0.132353	0.242772	0.110804	0.086858	0.176304
LOC124907588	ENSG00000276700	-0.886234	-1.84834	0.0826617	0.229448	0.237798	0.103049	0.124655	0.0463039	0.338271	0.132353	0.242772	0.110804	0.086858	0.176304
LOC124907589	ENSG00000276700	-0.886234	-1.84834	0.0826617	0.229448	0.237798	0.103049	0.124655	0.0463039	0.338271	0.132353	0.242772	0.110804	0.086858	0.176304
LOC124907590	ENSG00000276700	-0.886234	-1.84834	0.0826617	0.229448	0.237798	0.103049	0.124655	0.0463039	0.338271	0.132353	0.242772	0.110804	0.086858	0.176304
LOC124907591	ENSG00000276700	-0.886234	-1.84834	0.0826617	0.229448	0.237798	0.103049	0.124655	0.0463039	0.338271	0.132353	0.242772	0.110804	0.086858	0.176304
LOC124907592	ENSG00000276700	-0.886234	-1.84834	0.0826617	0.229448	0.237798	0.103049	0.124655	0.0463039	0.338271	0.132353	0.242772	0.110804	0.086858	0.176304
LOC124907593	ENSG00000276700	-0.886234	-1.84834	0.0826617	0.229448	0.237798	0.103049	0.124655	0.0463039	0.338271	0.132353	0.242772	0.110804	0.086858	0.176304
LOC124907594	ENSG00000276700	-0.886234	-1.84834	0.0826617	0.229448	0.237798	0.103049	0.124655	0.0463039	0.338271	0.132353	0.242772	0.110804	0.086858	0.176304
LOC124907595	ENSG00000276700	-0.886234	-1.84834	0.0826617	0.229448	0.237798	0.103049	0.124655	0.0463039	0.338271	0.132353	0.242772	0.110804	0.086858	0.176304
LOC124907596	ENSG00000276700	-0.886234	-1.84834	0.0826617	0.229448	0.237798	0.103049	0.124655	0.0463039	0.338271	0.132353	0.242772	0.110804	0.086858	0.176304
LOC124907597	ENSG00000276700	-0.886234	-1.84834	0.0826617	0.229448	0.237798	0.103049	0.124655	0.0463039	0.338271	0.132353	0.242772	0.110804	0.086858	0.176304
LOC124907598	ENSG00000276700	-0.886234	-1.84834	0.0826617	0.229448	0.237798	0.103049	0.124655	0.0463039	0.338271	0.132353	0.242772	0.110804	0.086858	0.176304
LOC124907600	ENSG00000276700	-0.886234	-1.84834	0.0826617	0.229448	0.237798	0.103049	0.124655	0.0463039	0.338271	0.132353	0.242772	0.110804	0.086858	0.176304
LOC124907611	ENSG00000276700	-0.886234	-1.84834	0.0826617	0.229448	0.237798	0.103049	0.124655	0.0463039	0.338271	0.132353	0.242772	0.110804	0.086858	0.176304
LOC124907622	ENSG00000276700	-0.886234	-1.84834	0.0826617	0.229448	0.237798	0.103049	0.124655	0.0463039	0.338271	0.132353	0.242772	0.110804	0.086858	0.176304
LOC124907633	ENSG00000276700	-0.886234	-1.84834	0.0826617	0.229448	0.237798	0.103049	0.124655	0.0463039	0.338271	0.132353	0.242772	0.110804	0.086858	0.176304
LOC124907644	ENSG00000276700	-0.886234	-1.84834	0.0826617	0.229448	0.237798	0.103049	0.124655	0.0463039	0.338271	0.132353	0.242772	0.110804	0.086858	0.176304
LOC124907655	ENSG00000276700	-0.886234	-1.84834	0.0826617	0.229448	0.237798	0.103049	0.124655	0.0463039	0.338271	0.132353	0.242772	0.110804	0.086858	0.176304
LOC124907662	ENSG00000276700	-0.886234	-1.84834	0.0826617	0.229448	0.237798	0.103049	0.124655	0.0463039	0.338271	0.132353	0.242772	0.110804	0.086858	0.176304
LOC124907673	ENSG00000276700	-0.886234	-1.84834	0.0826617	0.229448	0.237798	0.103049	0.124655	0.0463039	0.338271	0.132353	0.242772	0.110804	0.086858	0.176304
LOC124907684	ENSG00000276700	-0.886234	-1.84834	0.0826617	0.229448	0.237798	0.103049	0.124655	0.0463039	0.338271	0.132353	0.242772	0.110804	0.086858	0.176304
LOC124907694	ENSG00000276700	-0.886234	-1.84834	0.0826617	0.229448	0.237798	0.103049	0.124655	0.0463039	0.338271	0.132353	0.242772	0.110804	0.086858	0.176304
LOC124907705	ENSG00000276700	-0.886234	-1.84834	0.0826617	0.229448	0.237798	0.103049	0.124655	0.0463039	0.338271	0.132353	0.242772	0.110804	0.086858	0.176304
LOC124907709	ENSG00000276700	-0.886234	-1.84834	0.0826617	0.229448	0.237798	0.103049	0.124655	0.0463039	0.338271	0.132353	0.242772	0.110804	0.086858	0.176304
LOC124907710	ENSG00000276700	-0.886234	-1.84834	0.0826617	0.229448	0.237798	0.103049	0.124655	0.0463039	0.338271	0.132353	0.242772	0.110804	0.086858	0.176304
LOC124907711	ENSG00000276700	-0.886234	-1.84834	0.0826617	0.229448	0.237798	0.103049	0.124655	0.0463039	0.338271	0.132353	0.242772	0.110804	0.086858	0.176304
LOC124907712	ENSG00000276700	-0.886234	-1.84834	0.0826617	0.229448	0.237798	0.103049	0.124655	0.0463039	0.338271	0.132353	0.242772	0.110804	0.086858	0.176304
LOC124907713	ENSG00000276700	-0.886234	-1.84834	0.0826617	0.229448	0.237798	0.103049	0.124655	0.0463039	0.338271	0.132353	0.242772	0.110804	0.086858	0.176304
LOC124907714	ENSG00000276700	-0.886234	-1.84834	0.0826617	0.229448	0.237798	0.103049	0.124655	0.0463039	0.338271	0.132353	0.242772	0.110804	0.086858	0.176304
LOC124907715	ENSG00000276700	-0.886234	-1.84834	0.0826617	0.229448	0.237798	0.103049	0.124655	0.0463039	0.338271	0.132353	0.242772	0.110804	0.086858	0.176304
LOC124907716	ENSG00000276700	-0.886234	-1.84834	0.0826617	0.229448	0.237798	0.103049	0.124655	0.0463039	0.338271	0.132353	0.242772	0.110804	0.086858	0.176304
LOC124907717	ENSG00000276700	-0.886234	-1.84834	0.0826617	0.229448	0.237798	0.103049	0.124655	0.0463039	0.338271	0.132353	0.242772	0.110804	0.086858	0.176304
LOC124907718	ENSG00000276700	-0.886234	-1.84834	0.0826617	0.229448	0.237798	0.103049	0.124655	0.0463039	0.338271	0.132353	0.242772	0.110804	0.086858	0.176304
LOC124907719	ENSG00000276700	-0.886234	-1.84834	0.0826617	0.229448	0.237798	0.103049	0.124655	0.0463039	0.338271	0.132353	0.242772	0.110804	0.086858	0.176304
LOC124907720	ENSG00000276700	-0.886234	-1.84834	0.0826617	0.229448	0.237798	0.103049	0.124655	0.0463039	0.338271	0.132353	0.242772	0.110804	0.086858	0.176304
LOC124907721	ENSG00000276700	-0.886234	-1.84834	0.0826617	0.229448	0.237798	0.103049	0.124655	0.0463039	0.338271	0.132353	0.242772	0.110804	0.086858	0.176304
LOC124908237	ENSG00000276700	-0.886234	-1.84834	0.0826617	0.229448	0.237798	0.103049	0.124655	0.0463039	0.338271	0.132353	0.242772	0.110804	0.086858	0.176304
LOC124908238	ENSG00000276700	-0.886234	-1.84834	0.0826617	0.229448	0.237798	0.103049	0.124655	0.0463039	0.338271	0.132353	0.242772	0.110804	0.086858	0.176304
LOC124908239	ENSG00000276700	-0.886234	-1.84834	0.0826617	0.229448	0.237798	0.103049	0.124655	0.0463039	0.338271	0.132353	0.242772	0.110804	0.086858	0.176304
LOC124908240	ENSG00000276700	-0.886234	-1.84834	0.0826617	0.229448	0.237798	0.103049	0.124655	0.0463039	0.338271	0.132353	0.242772	0.110804	0.086858	0.176304
LOC124908241	ENSG00000276700	-0.886234	-1.84834	0.0826617	0.229448	0.237798	0.103049	0.124655	0.0463039	0.338271	0.132353	0.242772	0.110804	0.086858	0.176304
LOC124908242	ENSG00000276700	-0.886234	-1.84834	0.0826617	0.229448	0.237798	0.103049	0.124655	0.0463039	0.338271	0.132353	0.242772	0.110804	0.086858	0.176304
LOC124908243	ENSG00000276700	-0.886234	-1.84834	0.0826617	0.229448	0.237798	0.103049	0.124655	0.0463039	0.338271	0.132353	0.242772	0.110804	0.086858	0.176304
LOC124908244	ENSG00000276700	-0.886234	-1.84834	0.0826617	0.229448	0.237798	0.103049	0.124655	0.0463039	0.338271	0.132353	0.242772	0.110804	0.086858	0.176304
LOC124908245	ENSG00000276700	-0.886234	-1.84834	0.0826617	0.229448	0.237798	0.103049	0.124655	0.0463039	0.338271	0.132353	0.242772	0.110804	0.086858	0.176304
LOC124908246	ENSG00000276700	-0.886234	-1.84834	0.0826617	0.229448	0.237798	0.103049	0.124655	0.0463039	0.338271	0.132353	0.242772	0.110804	0.086858	0.176304
LOC124908247	ENSG00000276700	-0.886234	-1.84834	0.0826617	0.229448	0.237798	0.103049	0.124655	0.0463039	0.338271	0.132353	0.242772	0.110804	0.086858	0.176304
LOC124908248	ENSG00000276700	-0.886234	-1.84834	0.0826617	0.229448	0.237798	0.103049	0.124655	0.0463039	0.338271	0.132353	0.242772	0.110804	0.086858	0.176304
LOC124908249	ENSG00000276700	-0.886234	-1.84834	0.0826617	0.229448	0.237798	0.103049	0.124655	0.0463039	0.338271	0.132353	0.242772	0.110804	0.086858	0.176304
LOC124908254	ENSG00000276700	-0.886234	-1.84834	0.0826617	0.229448	0.237798	0.103049	0.124655	0.0463039	0.338271	0.132353	0.242772	0.110804	0.086858	0.176304
LOC124908257	ENSG00000276700	-0.886234	-1.84834	0.0826617	0.229448	0.237798	0.103049	0.124655	0.0463039	0.338271	0.132353	0.242772	0.110804	0.086858	0.176304
LOC124908268	ENSG00000276700	-0.886234	-1.84834	0.0826617	0.229448	0.237798	0.103049	0.124655	0.0463039	0.338271	0.132353	0.242772	0.110804	0.086858	0.176304
LOC124908278	ENSG00000276700	-0.886234	-1.84834	0.0826617	0.229448	0.237798	0.103049	0.124655	0.0463039	0.338271	0.132353	0.242772	0.110804	0.086858	0.176304
LOC124908289	ENSG00000276700	-0.886234	-1.84834	0.0826617	0.229448	0.237798	0.103049	0.124655	0.0463039	0.338271	0.132353	0.242772	0.110804	0.086858	0.176304
LOC124908300	ENSG00000276700	-0.886234	-1.84834	0.0826617	0.229448	0.237798	0.103049	0.124655	0.0463039	0.338271	0.132353	0.242772	0.110804	0.086858	0.176304
LOC124908310	ENSG00000276700	-0.886234	-1.84834	0.0826617	0.229448	0.237798	0.103049	0.124655	0.0463039	0.338271	0.132353	0.242772	0.110804	0.086858	0.176304
LOC124908316	ENSG00000276700	-0.886234	-1.84834	0.0826617	0.229448	0.237798	0.103049	0.124655	0.0463039	0.338271	0.132353	0.242772	0.110804	0.086858	0.176304
LOC124908327	ENSG00000276700	-0.886234	-1.84834	0.0826617	0.229448	0.237798	0.103049	0.124655	0.0463039	0.338271	0.132353	0.242772	0.110804	0.086858	0.176304
LOC124908336	ENSG00000276700	-0.886234	-1.84834	0.0826617	0.229448	0.237798	0.103049	0.124655	0.0463039	0.338271	0.132353	0.242772	0.110804	0.086858	0.176304
LOC124908347	ENSG00000276700	-0.886234	-1.84834	0.0826617	0.229448	0.237798	0.103049	0.124655	0.0463039	0.338271	0.132353	0.242772	0.110804	0.086858	0.176304
LOC124908358	ENSG00000276700	-0.886234	-1.84834	0.0826617	0.229448	0.237798	0.103049	0.124655	0.0463039	0.338271	0.132353	0.242772	0.110804	0.086858	0.176304
LOC124908368	ENSG00000276700	-0.886234	-1.84834	0.0826617	0.229448	0.237798	0.103049	0.124655	0.0463039	0.338271	0.132353	0.242772	0.110804	0.086858	0.176304
LOC124908369	ENSG00000276700	-0.886234	-1.84834	0.0826617	0.229448	0.237798	0.103049	0.124655	0.0463039	0.338271	0.132353	0.242772	0.110804	0.086858	0.176304
LOC124908370	ENSG00000276700	-0.886234	-1.84834	0.0826617	0.229448	0.237798	0.103049	0.124655	0.0463039	0.338271	0.132353	0.242772	0.110804	0.086858	0.176304
LOC124908371	ENSG00000276700	-0.886234	-1.84834	0.0826617	0.229448	0.237798	0.103049	0.124655	0.0463039	0.338271	0.132353	0.242772	0.110804	0.086858	0.176304
LOC124908372	ENSG00000276700	-0.886234	-1.84834	0.0826617	0.229448	0.237798	0.103049	0.124655	0.0463039	0.338271	0.132353	0.242772	0.110804	0.086858	0.176304
LOC124908373	ENSG00000276700	-0.886234	-1.84834	0.0826617	0.229448	0.237798	0.103049	0.124655	0.0463039	0.338271	0.132353	0.242772	0.110804	0.086858	0.176304
LOC124908374	ENSG00000276700	-0.886234	-1.84834	0.0826617	0.229448	0.237798	0.103049	0.124655	0.0463039	0.338271	0.132353	0.242772	0.110804	0.086858	0.176304
LOC124908375	ENSG00000276700	-0.886234	-1.84834	0.0826617	0.229448	0.237798	0.103049	0.124655	0.0463039	0.338271	0.132353	0.242772	0.110804	0.086858	0.176304
LOC124908376	ENSG00000276700	-0.886234	-1.84834	0.0826617	0.229448	0.237798	0.103049	0.124655	0.0463039	0.338271	0.132353	0.242772	0.110804	0.086858	0.176304
LOC124908377	ENSG00000276700	-0.886234	-1.84834	0.0826617	0.229448	0.237798	0.103049	0.124655	0.0463039	0.338271	0.132353	0.242772	0.110804	0.086858	0.176304
LOC124908378	ENSG00000276700	-0.886234	-1.84834	0.0826617	0.229448	0.237798	0.103049	0.124655	0.0463039	0.338271	0.132353	0.242772	0.110804	0.086858	0.176304
LOC124908379	ENSG00000276700	-0.886234	-1.84834	0.0826617	0.229448	0.237798	0.103049	0.124655	0.0463039	0.338271	0.132353	0.242772	0.110804	0.086858	0.176304
LOC124908380	ENSG00000276700	-0.886234	-1.84834	0.0826617	0.229448	0.237798	0.103049	0.124655	0.0463039	0.338271	0.132353	0.242772	0.110804	0.086858	0.176304
LOC124908381	ENSG00000276700	-0.886234	-1.84834	0.0826617	0.229448	0.237798	0.103049	0.124655	0.0463039	0.338271	0.132353	0.242772	0.110804	0.086858	0.176304
LOC124908382	ENSG00000276700	-0.886234	-1.84834	0.0826617	0.229448	0.237798	0.103049	0.124655	0.0463039	0.338271	0.132353	0.242772	0.110804	0.086858	0.176304
LOC124908383	ENSG00000276700	-0.886234	-1.84834	0.0826617	0.229448	0.237798	0.103049	0.124655	0.0463039	0.338271	0.132353	0.242772	0.110804	0.086858	0.176304
LOC124908384	ENSG00000276700	-0.886234	-1.84834	0.0826617	0.229448	0.237798	0.103049	0.124655	0.0463039	0.338271	0.132353	0.242772	0.110804	0.086858	0.176304
LOC124908385	ENSG00000276700	-0.886234	-1.84834	0.0826617	0.229448	0.237798	0.103049	0.124655	0.0463039	0.338271	0.132353	0.242772	0.110804	0.086858	0.176304
LOC124908386	ENSG00000276700	-0.886234	-1.84834	0.0826617	0.229448	0.237798	0.103049	0.124655	0.0463039	0.338271	0.132353	0.242772	0.110804	0.086858	0.176304
LOC124908387	ENSG00000276700	-0.886234	-1.84834	0.0826617	0.229448	0.237798	0.103049	0.124655	0.0463039	0.338271	0.132353	0.242772	0.110804	0.086858	0.176304
LOC124908388	ENSG00000276700	-0.886234	-1.84834	0.0826617	0.229448	0.237798	0.103049	0.124655	0.0463039	0.338271	0.132353	0.242772	0.110804	0.086858	0.176304
LOC124908389	ENSG00000276700	-0.886234	-1.84834	0.0826617	0.229448	0.237798	0.103049	0.124655	0.0463039	0.338271	0.132353	0.242772	0.110804	0.086858	0.176304
LOC124908390	ENSG00000276700	-0.886234	-1.84834	0.0826617	0.229448	0.237798	0.103049	0.124655	0.0463039	0.338271	0.132353	0.242772	0.110804	0.086858	0.176304
LOC124908391	ENSG00000276700	-0.886234	-1.84834	0.0826617	0.229448	0.237798	0.103049	0.124655	0.0463039	0.338271	0.132353	0.242772	0.110804	0.086858	0.176304
LOC124908392	ENSG00000276700	-0.886234	-1.84834	0.0826617	0.229448	0.237798	0.103049	0.124655	0.0463039	0.338271	0.132353	0.242772	0.110804	0.086858	0.176304
LOC124908393	ENSG00000276700	-0.886234	-1.84834	0.0826617	0.229448	0.237798	0.103049	0.124655	0.0463039	0.338271	0.132353	0.242772	0.110804	0.086858	0.176304
LOC124908474	ENSG00000276700	-0.886234	-1.84834	0.0826617	0.229448	0.237798	0.103049	0.124655	0.0463039	0.338271	0.132353	0.242772	0.110804	0.086858	0.176304
LOC124908494	ENSG00000276700	-0.886234	-1.84834	0.0826617	0.229448	0.237798	0.103049	0.124655	0.0463039	0.338271	0.132353	0.242772	0.110804	0.086858	0.176304
LOC124908504	ENSG00000276700	-0.886234	-1.84834	0.0826617	0.229448	0.237798	0.103049	0.124655	0.0463039	0.338271	0.132353	0.242772	0.110804	0.086858	0.176304
LOC124908512	ENSG00000276700	-0.886234	-1.84834	0.0826617	0.229448	0.237798	0.103049	0.124655	0.0463039	0.338271	0.132353	0.242772	0.110804	0.086858	0.176304
LOC124908513	ENSG00000276700	-0.886234	-1.84834	0.0826617	0.229448	0.237798	0.103049	0.124655	0.0463039	0.338271	0.132353	0.242772	0.110804	0.086858	0.176304
LOC124908514	ENSG00000276700	-0.886234	-1.84834	0.0826617	0.229448	0.237798	0.103049	0.124655	0.0463039	0.338271	0.132353	0.242772	0.110804	0.086858	0.176304
LOC124908515	ENSG00000276700	-0.886234	-1.84834	0.0826617	0.229448	0.237798	0.103049	0.124655	0.0463039	0.338271	0.132353	0.242772	0.110804	0.086858	0.176304
LOC124908516	ENSG00000276700	-0.886234	-1.84834	0.0826617	0.229448	0.237798	0.103049	0.124655	0.0463039	0.338271	0.132353	0.242772	0.110804	0.086858	0.176304
LOC124908517	ENSG00000276700	-0.886234	-1.84834	0.0826617	0.229448	0.237798	0.103049	0.124655	0.0463039	0.338271	0.132353	0.242772	0.110804	0.086858	0.176304
LOC124908518	ENSG00000276700	-0.886234	-1.84834	0.0826617	0.229448	0.237798	0.103049	0.124655	0.0463039	0.338271	0.132353	0.242772	0.110804	0.086858	0.176304
LOC124908519	ENSG00000276700	-0.886234	-1.84834	0.0826617	0.229448	0.237798	0.103049	0.124655	0.0463039	0.338271	0.132353	0.242772	0.110804	0.086858	0.176304
LOC124908520	ENSG00000276700	-0.886234	-1.84834	0.0826617	0.229448	0.237798	0.103049	0.124655	0.0463039	0.338271	0.132353	0.242772	0.110804	0.086858	0.176304
LOC124908521	ENSG00000276700	-0.886234	-1.84834	0.0826617	0.229448	0.237798	0.103049	0.124655	0.0463039	0.338271	0.132353	0.242772	0.110804	0.086858	0.176304
LOC124908522	ENSG00000276700	-0.886234	-1.84834	0.0826617	0.229448	0.237798	0.103049	0.124655	0.0463039	0.338271	0.132353	0.242772	0.110804	0.086858	0.176304
LOC124908523	ENSG00000276700	-0.886234	-1.84834	0.0826617	0.229448	0.237798	0.103049	0.124655	0.0463039	0.338271	0.132353	0.242772	0.110804	0.086858	0.176304
LOC124908524	ENSG00000276700	-0.886234	-1.84834	0.0826617	0.229448	0.237798	0.103049	0.124655	0.0463039	0.338271	0.132353	0.242772	0.110804	0.086858	0.176304
LOC124908525	ENSG00000276700	-0.886234	-1.84834	0.0826617	0.229448	0.237798	0.103049	0.124655	0.0463039	0.338271	0.132353	0.242772	0.110804	0.086858	0.176304
LOC124908526	ENSG00000276700	-0.886234	-1.84834	0.0826617	0.229448	0.237798	0.103049	0.124655	0.0463039	0.338271	0.132353	0.242772	0.110804	0.086858	0.176304
LOC124908527	ENSG00000276700	-0.886234	-1.84834	0.0826617	0.229448	0.237798	0.103049	0.124655	0.0463039	0.338271	0.132353	0.242772	0.110804	0.086858	0.176304
	ENSG00000278144	-0.880502	-1.84102	3.03001e-08	1.86597e-06	32.1273	6.31603	17.0941	1.43454	26.2015	31.4084	38.772	18.1819	17.6322	15.4684
DDAH1	ENSG00000153904	-0.879889	-1.84023	1.12107e-11	2.52232e-09	109.408	9.56523	59.4209	3.86265	119.642	107.888	100.693	63.4703	59.0152	55.777
GPR176	ENSG00000166073	-0.877445	-1.83712	1.26273e-09	1.33451e-07	13.0765	0.362637	7.10796	0.137	13.1732	12.6753	13.381	7.24253	7.11271	6.96865
LOC124901526	ENSG00000202343	-0.874866	-1.83384	0.0360647	0.130789	0.407917	0.101996	0.227552	0.0808036	0.318941	0.519231	0.385578	0.23168	0.144763	0.306212
	ENSG00000277124	-0.87111	-1.82907	0.0485403	0.159328	0.359484	0.138793	0.184182	0.0418594	0.222292	0.356335	0.499824	0.191388	0.221971	0.139187
	ENSG00000284840	-0.870776	-1.82865	0.0645794	0.193857	0.554466	0.121579	0.386133	0.283786	0.628217	0.62104	0.41414	0.352557	0.685213	0.120629
	ENSG00000278050	-0.868495	-1.82576	1.55769e-07	7.29044e-06	33.7293	7.92184	17.893	0.504932	25.7569	33.8314	41.5996	17.376	18.385	17.9181
ANKRD36BP1	ENSG00000214262	-0.868454	-1.8257	2.37694e-08	1.53294e-06	13.4302	1.6757	7.2694	0.550137	13.2699	11.8405	15.1804	7.44399	7.71106	6.65316
MIR4489	ENSG00000265874	-0.86718	-1.82409	0.0740515	0.212739	0.217456	0.0355573	0.12434	0.0470669	0.183633	0.254525	0.21421	0.0705114	0.144763	0.157746
MIRLET7I	ENSG00000199179	-0.865248	-1.82165	0.172553	0.370506	0.135339	0.0608861	0.0799789	0.0587316	0.0676542	0.152715	0.185649	0.0302192	0.144763	0.0649541
SNORA22	ENSG00000206634	-0.863947	-1.82001	0.0293102	0.113479	0.442577	0.0748751	0.249782	0.0902657	0.357601	0.498869	0.471262	0.352557	0.183367	0.213421
CRP	ENSG00000132693	-0.85991	-1.81492	9.22769e-09	6.97166e-07	14.7957	1.29195	8.19061	0.81785	16.2853	14.121	13.9808	8.00808	7.47944	9.0843
	ENSG00000254238	-0.859231	-1.81407	0.00122635	0.0105842	1.69782	0.224414	0.96301	0.268318	1.788	1.86312	1.44235	0.836064	0.781722	1.27125
NEAT1	ENSG00000245532	-0.858714	-1.81342	7.33497e-09	5.82215e-07	414.319	78.6183	226.522	13.4521	330.317	426.512	486.129	233.02	235.491	211.055
PGRMC1	ENSG00000101856	-0.85855	-1.81321	6.48503e-13	2.59101e-10	162.678	7.17559	89.6567	2.29899	161.935	170.196	155.902	90.9295	87.0028	91.0379
RNU6-48P	ENSG00000206888	-0.852172	-1.80522	0.0776388	0.219667	0.27628	0.124212	0.143676	0.046321	0.241622	0.173077	0.41414	0.0906575	0.164065	0.176304
	ENSG00000231245	-0.847309	-1.79914	0.0165466	0.0755858	0.711279	0.159501	0.411826	0.149778	0.821515	0.783936	0.528385	0.332411	0.318479	0.584587
SFT2D2	ENSG00000213064	-0.846486	-1.79812	1.0126e-11	2.33626e-09	109.781	9.13857	60.95	2.81937	100.756	109.558	119.029	63.974	60.4821	58.3938
TMED4	ENSG00000158604	-0.846473	-1.7981	3.54623e-12	1.03733e-09	109.921	7.82588	61.0306	1.58452	101.008	115.666	113.089	60.9319	59.4978	62.6622
MFSD9	ENSG00000135953	-0.845002	-1.79627	2.00545e-11	4.10641e-09	32.1589	1.41367	17.8509	0.293808	32.0971	30.7771	33.6024	17.8192	17.5743	18.1593
CHMP6	ENSG00000176108	-0.843926	-1.79493	2.41068e-07	1.04469e-05	8.23728	0.936838	4.60534	0.202473	9.30728	7.56448	7.84009	4.82499	4.56487	4.42616
	ENSG00000239377	-0.84388	-1.79487	0.0206449	0.0889958	0.69785	0.0669917	0.414292	0.170619	0.744196	0.62104	0.728315	0.473434	0.221971	0.547471
	ENSG00000226963	-0.843145	-1.79396	5.72842e-09	4.76331e-07	15.7932	1.60722	8.70849	0.477134	15.5121	14.345	17.5224	8.26998	9.2166	8.6389
RRAGC	ENSG00000116954	-0.840693	-1.79091	7.24145e-10	8.47301e-08	21.6671	0.76483	12.14	1.21127	22.4902	21.5328	20.9783	11.2516	11.6486	13.5197
PLPP3	ENSG00000162407	-0.840034	-1.79009	6.73214e-12	1.72311e-09	59.4007	0.526841	33.2235	2.36514	59.4874	58.8359	59.8789	33.5332	30.7188	35.4186
	ENSG00000207383	-0.834519	-1.78326	0.034572	0.127077	0.52882	0.184785	0.280926	0.0467068	0.628217	0.315611	0.642631	0.332411	0.241272	0.269096
	ENSG00000256083	-0.832381	-1.78062	0.0142176	0.0677818	0.724331	0.110472	0.41748	0.116138	0.628217	0.845022	0.699753	0.453287	0.511497	0.287654
	ENSG00000201555	-0.83132	-1.77931	0.0483492	0.158878	0.346451	0.116009	0.189343	0.0217152	0.260952	0.478507	0.299894	0.171242	0.183367	0.213421
IPMK	ENSG00000151151	-0.825662	-1.77235	1.13928e-09	1.22479e-07	29.7731	2.05479	16.949	1.93258	31.6912	30.0237	27.6046	18.9676	16.7636	15.1158
MIR6075	ENSG00000273742	-0.822875	-1.76893	0.170567	0.36744	0.170542	0.114092	0.0942203	0.0420607	0.144973	0.295249	0.0714034	0.110804	0.125462	0.0463958
MIR200B	ENSG00000207730	-0.821745	-1.76754	0.213271	0.42408	0.210471	0.177201	0.110909	0.0701807	0.125643	0.0916289	0.41414	0.0302192	0.144763	0.157746
	ENSG00000276161	-0.817447	-1.76228	0.00239316	0.0176906	1.24818	0.0624832	0.711219	0.0896858	1.18878	1.31335	1.24242	0.755479	0.608006	0.77017
FADS1	ENSG00000149485	-0.814424	-1.7586	1.31908e-12	4.80175e-10	174.449	6.34657	99.192	2.32329	167.173	178.849	177.323	97.4367	101.827	98.3127
ALG2	ENSG00000119523	-0.812617	-1.75639	1.59229e-11	3.43202e-09	43.7793	1.58004	24.9151	1.09135	42.2645	45.4174	43.656	24.0444	24.5615	26.1394
HEG1	ENSG00000173706	-0.81138	-1.75489	8.43107e-11	1.31533e-08	34.7871	1.86504	19.7863	1.16213	34.262	33.2409	36.8584	21.0225	19.6203	18.7161
RNU1-103P	ENSG00000252311	-0.811165	-1.75463	0.0311651	0.118497	0.608492	0.183285	0.354199	0.125397	0.802185	0.437783	0.585508	0.49358	0.318479	0.250537
	ENSG00000263301	-0.810357	-1.75365	0.017975	0.0800358	0.628474	0.122698	0.365479	0.0638797	0.744196	0.641402	0.499824	0.433141	0.357083	0.306212
	ENSG00000251992	-0.808565	-1.75147	0.0613094	0.187009	0.319626	0.0814086	0.185026	0.0591727	0.39626	0.234163	0.328456	0.251826	0.164065	0.139187
SMCO4	ENSG00000166002	-0.801582	-1.74301	4.68328e-06	0.000120458	5.03305	0.182904	2.89526	0.312231	4.82278	5.12104	5.15533	3.2536	2.7505	2.68168
RN7SK	ENSG00000202198	-0.799449	-1.74044	0.00228834	0.0170543	3.25789	0.890575	1.84713	0.610308	3.75964	2.22964	3.78438	1.25913	1.80472	2.47754
RN7SK	ENSG00000283293	-0.799449	-1.74044	0.00228834	0.0170543	3.25789	0.890575	1.84713	0.610308	3.75964	2.22964	3.78438	1.25913	1.80472	2.47754
RNU6-574P	ENSG00000206992	-0.797407	-1.73797	0.138994	0.322208	0.212136	0.129835	0.107155	0.0380902	0.106314	0.173077	0.357017	0.151096	0.086858	0.0835125
	ENSG00000241772	-0.796028	-1.73631	6.3716e-05	0.0010007	3.85673	0.582765	2.18752	0.304526	3.46969	3.57353	4.52698	2.50819	2.15215	1.90223
MIR4786	ENSG00000264279	-0.794473	-1.73444	0.0916976	0.245481	0.230054	0.0575585	0.13208	0.0446295	0.164303	0.254525	0.271333	0.110804	0.183367	0.102071
OTUD4	ENSG00000164164	-0.793994	-1.73387	3.7708e-11	6.78785e-09	98.7385	6.06705	56.9974	4.17938	105.028	92.9219	98.2654	58.8367	59.9417	52.2138
FOSL1	ENSG00000175592	-0.792205	-1.73172	5.8986e-12	1.58402e-09	213.926	9.77506	123.442	5.39001	222.07	216.621	203.086	120.101	129.66	120.564
HSD11B2	ENSG00000176387	-0.785763	-1.724	1.5297e-05	0.000311667	4.07138	0.0763556	2.36828	0.193185	4.12691	4.10294	3.98431	2.28658	2.22936	2.58889
	ENSG00000225218	-0.785071	-1.72318	0.0391498	0.138095	0.555264	0.135794	0.335111	0.130802	0.43492	0.702488	0.528385	0.473434	0.318479	0.213421
MIR6878	ENSG00000283933	-0.780367	-1.71757	0.096372	0.253805	0.271846	0.0867321	0.156543	0.0585619	0.183633	0.274887	0.357017	0.0906575	0.202669	0.176304
	ENSG00000252139	-0.778064	-1.71483	0.172012	0.369731	0.171954	0.0367432	0.12836	0.108822	0.144973	0.213801	0.157087	0.251826	0.086858	0.0463958
SRR	ENSG00000167720	-0.775783	-1.71212	8.87108e-12	2.10605e-09	118.92	7.31836	69.3848	1.26414	122.116	124.096	110.547	70.3401	69.8628	67.9513
	ENSG00000286064	-0.775224	-1.71146	0.0560542	0.175669	0.507266	0.245884	0.265874	0.0488674	0.318941	0.417421	0.785437	0.211534	0.279876	0.306212
LOC124900439	ENSG00000201003	-0.774763	-1.71091	0.117919	0.288734	0.218089	0.059012	0.136712	0.0625652	0.222292	0.274887	0.157087	0.0705114	0.144763	0.194862
	ENSG00000255639	-0.772917	-1.70872	9.65724e-12	2.25993e-09	85.3618	3.71835	49.9771	2.07322	87.6508	87.3631	81.0714	49.2069	48.3992	52.3252
CCN5	ENSG00000064205	-0.77238	-1.70809	4.14278e-08	2.39798e-06	20.9879	1.67574	12.3677	1.74634	22.8768	19.6799	20.4071	12.7223	10.4712	13.9095
GBE1	ENSG00000114480	-0.770076	-1.70536	3.94372e-11	7.02196e-09	71.3913	4.71568	41.908	2.03368	76.2849	71.0124	66.8764	44.2308	41.0452	40.4479
SNORD15B	ENSG00000207445	-0.769637	-1.70484	0.0209952	0.0901026	0.616078	0.0803221	0.356365	0.0382459	0.608888	0.539592	0.699753	0.312265	0.376385	0.380446
C11orf24	ENSG00000171067	-0.769138	-1.70425	8.01624e-11	1.27489e-08	37.4454	1.0012	21.9887	1.21163	38.5919	36.7432	37.0012	20.6397	22.3418	22.9845
MIR4720	ENSG00000284473	-0.763583	-1.6977	0.0714066	0.207285	0.311771	0.0671618	0.188533	0.051977	0.37693	0.315611	0.242772	0.13095	0.202669	0.231979
MIR4665	ENSG00000263575	-0.759519	-1.69293	0.0548561	0.173207	0.522432	0.182062	0.300127	0.103691	0.531569	0.335973	0.699753	0.271972	0.414988	0.213421
	ENSG00000279386	-0.756883	-1.68984	0.00660158	0.038131	1.09872	0.147539	0.655476	0.0789003	1.2661	0.987556	1.04249	0.715187	0.685213	0.566029
MIR6814	ENSG00000275166	-0.756428	-1.6893	0.225971	0.438376	0.187953	0.119613	0.0867279	0.0180404	0.241622	0.050905	0.271333	0.0705114	0.10616	0.0835125
	ENSG00000275625	-0.755021	-1.68766	0.0181785	0.0807435	0.801563	0.190032	0.458485	0.0770704	0.647547	0.743212	1.01393	0.412995	0.414988	0.547471
	ENSG00000272921	-0.751901	-1.68401	4.82966e-11	8.24111e-09	63.7915	3.34336	37.925	1.96738	65.093	66.2884	59.9931	37.4214	36.2584	40.0953
DIPK2A	ENSG00000181744	-0.751479	-1.68352	5.77667e-10	6.95792e-08	27.8111	1.44477	16.4829	0.835759	27.9605	26.2975	29.1754	17.3156	15.6441	16.4891
NANP	ENSG00000170191	-0.749372	-1.68106	2.50552e-07	1.07724e-05	13.5949	1.35801	8.14809	1.04226	15.0869	12.431	13.2668	9.33772	7.71106	7.39549
SNORA17B	ENSG00000280496	-0.74776	-1.67918	0.00417796	0.0268599	1.28109	0.0632441	0.768977	0.106926	1.24677	1.35407	1.24242	0.815917	0.64661	0.844404
	ENSG00000284686	-0.741577	-1.672	1.16105e-08	8.37852e-07	15.7985	0.397406	9.45594	0.713888	16.0727	15.3428	15.9801	9.68021	8.65685	10.0308
BMT2	ENSG00000164603	-0.738554	-1.6685	3.72012e-07	1.49728e-05	11.3819	1.489	6.87797	0.2695	12.8446	11.4333	9.86795	7.18209	6.66877	6.78307
	ENSG00000227598	-0.736301	-1.6659	0.0416209	0.144203	0.678631	0.15618	0.417412	0.169127	0.531569	0.661764	0.84256	0.412995	0.588704	0.250537
F5	ENSG00000198734	-0.734953	-1.66434	3.98211e-08	2.32968e-06	14.2538	0.666931	8.58665	0.769576	14.7196	13.4898	14.552	9.37801	8.54104	7.84089
	ENSG00000253172	-0.734218	-1.6635	0.0253882	0.102916	0.792853	0.0933454	0.497009	0.170785	0.898834	0.72285	0.756876	0.513726	0.318479	0.65882
GARS1	ENSG00000106105	-0.734194	-1.66347	7.24201e-12	1.8251e-09	203.371	6.44924	122.166	1.25447	208.964	204.831	196.316	121.874	123.541	121.084
RN7SL1	ENSG00000276168	-0.733874	-1.6631	0.00429316	0.0274283	7.33058	3.03516	4.06939	0.293085	9.84852	3.96041	8.18283	3.81769	4.39116	3.99932
HSPE1	ENSG00000115541	-0.72896	-1.65744	9.71495e-11	1.44673e-08	160.975	11.6993	96.964	4.61405	167.27	168.18	147.477	91.8159	100.726	98.3498
IGFN1	ENSG00000163395	-0.727706	-1.656	1.34826e-05	0.000283879	41.6501	9.84404	24.8224	5.00427	32.8509	39.8179	52.2816	29.5846	25.2757	19.6069
LAMB3	ENSG00000196878	-0.726888	-1.65507	1.44832e-10	2.02777e-08	594.655	44.1164	359.225	9.03287	551.469	592.849	639.646	348.921	362.98	365.775
ALOXE3	ENSG00000179148	-0.725883	-1.65391	1.39966e-05	0.000292446	5.06963	0.444769	3.02837	0.096431	4.61015	5.10068	5.49806	2.95141	3.13654	2.99717
ZFYVE9	ENSG00000157077	-0.723998	-1.65175	1.21294e-10	1.74291e-08	37.1349	1.30746	22.4475	0.306956	35.6344	37.7409	38.0294	22.7147	22.5155	22.1122
NDUFA9	ENSG00000139180	-0.723989	-1.65174	1.12404e-11	2.52232e-09	100.883	2.82709	61.0838	1.63015	102.805	102.207	97.637	60.7707	59.6329	62.8478
RMDN3	ENSG00000137824	-0.723113	-1.65074	1.02324e-09	1.11004e-07	35.3563	2.6495	21.3139	0.984788	32.3484	36.3767	37.344	20.2368	22.1681	21.5369
	ENSG00000281780	-0.723042	-1.65066	0.0453434	0.152008	0.528839	0.0748867	0.323981	0.098068	0.473579	0.498869	0.614069	0.332411	0.221971	0.417562
MIR92B	ENSG00000284586	-0.722774	-1.65035	0.201036	0.408816	0.157292	0.106594	0.0872908	0.0218698	0.280282	0.0916289	0.0999648	0.110804	0.0675563	0.0835125
SFXN1	ENSG00000164466	-0.720696	-1.64798	2.79509e-11	5.45075e-09	98.2504	5.36934	59.5955	1.35808	104.313	96.3427	94.0954	61.1334	59.0924	58.5608
NCR3LG1	ENSG00000188211	-0.719318	-1.6464	1.25283e-06	4.00051e-05	13.2575	1.75209	7.97143	1.01127	11.4529	13.3676	14.9519	8.16925	8.86917	6.87586
WASHC3	ENSG00000120860	-0.718727	-1.64573	1.30465e-06	4.12578e-05	7.09142	0.314806	4.32052	0.0953715	7.45163	6.95362	6.86901	4.24076	4.29465	4.42616
MIR3939	ENSG00000265828	-0.718598	-1.64558	0.170644	0.367516	0.412172	0.22838	0.236993	0.128152	0.164303	0.458145	0.614069	0.251826	0.357083	0.102071
ADAM10	ENSG00000137845	-0.715727	-1.64231	6.08473e-11	9.77196e-09	228.916	12.166	139.449	6.55286	215.807	231.098	239.844	145.989	132.883	139.475
MIR1180	ENSG00000221540	-0.71563	-1.6422	0.243921	0.458271	0.17371	0.0613216	0.130459	0.0961732	0.125643	0.152715	0.242772	0.0302192	0.221971	0.139187
PLAGL2	ENSG00000126003	-0.710787	-1.6367	2.31429e-10	3.00876e-08	50.8344	2.03654	31.1561	1.98544	52.0261	51.9943	48.4829	32.1834	32.4174	28.8675
MIR573	ENSG00000207697	-0.709445	-1.63518	0.0849042	0.233331	0.375103	0.137944	0.216734	0.048182	0.260952	0.335973	0.528385	0.271972	0.183367	0.194862
VN1R106P	ENSG00000268593	-0.708004	-1.63354	0.0235751	0.0976997	0.723046	0.111793	0.43374	0.0342199	0.705537	0.62104	0.84256	0.412995	0.414988	0.473237
ISCA2	ENSG00000165898	-0.707852	-1.63337	1.79592e-08	1.20569e-06	18.7924	0.485203	11.5464	1.14962	19.0108	19.1301	18.2364	10.9696	10.7993	12.8702
PLEC	ENSG00000178209	-0.707078	-1.63249	2.21924e-10	2.90826e-08	924.6	57.6008	566.389	13.687	908.451	876.797	988.551	575.685	572.809	550.672
MIR4260	ENSG00000283876	-0.706113	-1.6314	1.87915e-08	1.25131e-06	26.1567	2.81221	15.8974	1.17219	24.5198	24.5464	29.4039	17.1141	14.7755	15.8024
JAK3	ENSG00000105639	-0.704003	-1.62902	6.56858e-08	3.4935e-06	13.3991	0.950341	8.17758	0.130544	12.3034	13.9989	13.8951	8.04837	8.30942	8.17494
LOC124900513	ENSG00000225205	-0.702625	-1.62746	2.1558e-09	2.11462e-07	30.9426	1.18308	19.0253	1.58577	30.0675	30.4717	32.2886	20.7001	18.8289	17.5469
MIR6752	ENSG00000276769	-0.701754	-1.62648	0.0849085	0.233331	0.295862	0.0350235	0.182909	0.0266662	0.280282	0.335973	0.271333	0.171242	0.164065	0.213421
PPP1R3C	ENSG00000119938	-0.701607	-1.62632	6.64011e-06	0.000158098	6.12096	0.441707	3.80184	0.251061	6.40782	6.34276	5.61231	4.07959	3.7349	3.59104
	ENSG00000252759	-0.700437	-1.625	0.142069	0.327179	0.225944	0.0281563	0.151912	0.0809419	0.241622	0.193439	0.242772	0.13095	0.241272	0.0835125
	ENSG00000240373	-0.700431	-1.62499	0.0625705	0.189493	0.48149	0.168316	0.293546	0.036279	0.45425	0.661764	0.328456	0.332411	0.260574	0.287654
HECA	ENSG00000112406	-0.697688	-1.6219	2.28695e-07	1.00436e-05	13.2651	1.54076	8.06182	0.292823	12.2454	12.5124	15.0376	8.37071	7.78827	8.02647
NMD3	ENSG00000169251	-0.697302	-1.62147	2.08972e-10	2.76062e-08	71.4694	5.03263	44.0361	1.52727	76.5555	66.492	71.3606	44.533	45.253	42.3223
NUP210	ENSG00000132182	-0.694345	-1.61815	1.58001e-10	2.15685e-08	296.245	22.6841	182.958	0.769961	278.262	288.743	321.729	183.259	182.083	183.533
DUSP7	ENSG00000164086	-0.693808	-1.61755	3.99859e-08	2.33099e-06	19.4539	2.03369	12.0687	0.464116	21.717	18.8654	17.7794	12.0977	11.5907	12.5176
	ENSG00000274943	-0.691311	-1.61475	0.0105871	0.0544173	1.4576	0.337199	0.876417	0.188465	1.11146	1.47624	1.78508	0.695041	1.07125	0.862962
MIR548L	ENSG00000221230	-0.689519	-1.61275	0.190497	0.395153	0.144116	0.0473536	0.0872908	0.0218698	0.183633	0.0916289	0.157087	0.110804	0.0675563	0.0835125
	ENSG00000239801	-0.688296	-1.61138	0.00234231	0.0173853	2.03002	0.301205	1.25572	0.132001	2.29058	1.70023	2.09926	1.40015	1.22566	1.14134
MARCHF8	ENSG00000165406	-0.687047	-1.60998	5.51166e-08	2.98962e-06	15.8685	1.36276	9.86085	0.0895587	17.3871	14.7523	15.466	9.86152	9.95007	9.77096
MTMR9	ENSG00000104643	-0.685834	-1.60863	2.13318e-07	9.51865e-06	16.1054	1.61875	9.96003	0.822591	16.6526	14.2839	17.3796	10.2644	10.587	9.02862
	ENSG00000255054	-0.682631	-1.60506	9.42769e-08	4.77533e-06	14.0434	1.16236	8.75311	0.0583464	13.3085	15.3835	13.4381	8.75349	8.81127	8.69457
MIR3153	ENSG00000265112	-0.678371	-1.60033	0.0211197	0.0904237	0.982246	0.126585	0.636061	0.172221	1.01481	1.08937	0.84256	0.795771	0.453592	0.65882
	ENSG00000232713	-0.677725	-1.59961	0.0675583	0.199401	0.614974	0.164158	0.406762	0.162775	0.512239	0.804298	0.528385	0.554018	0.43429	0.231979
	ENSG00000280408	-0.676918	-1.59872	0.14031	0.324038	0.271102	0.0496246	0.186118	0.109273	0.299611	0.213801	0.299894	0.312265	0.125462	0.120629
RPL39P16	ENSG00000227470	-0.675454	-1.5971	0.0881044	0.239145	0.328423	0.0494453	0.208431	0.0366852	0.357601	0.356335	0.271333	0.191388	0.183367	0.250537
CDC25A	ENSG00000164045	-0.675411	-1.59705	4.11589e-09	3.64446e-07	26.6874	1.5375	16.7429	0.7466	28.4438	25.5848	26.0337	16.953	17.362	15.9138
	ENSG00000259171	-0.675157	-1.59677	0.00433338	0.0275871	1.96235	0.206014	1.2612	0.316409	1.96197	2.16855	1.75652	1.27928	0.936137	1.56818
	ENSG00000249863	-0.673143	-1.59454	0.000339469	0.00381512	2.94942	0.0374002	1.85262	0.112361	2.90913	2.98303	2.9561	1.86352	1.95913	1.7352
SNORD53	ENSG00000265145	-0.673065	-1.59446	0.162425	0.356683	0.229365	0.0367467	0.15982	0.0985839	0.202963	0.213801	0.271333	0.271972	0.086858	0.120629
	ENSG00000262967	-0.672267	-1.59357	4.0678e-08	2.36293e-06	14.7515	0.347834	9.27893	0.441668	15.1255	14.6912	14.4378	9.47875	8.77266	9.58537
	ENSG00000223911	-0.672073	-1.59336	0.0261073	0.104794	1.21579	0.292756	0.755877	0.264513	0.879504	1.35407	1.41379	0.533872	0.685213	1.04855
	ENSG00000275939	-0.668312	-1.58921	0.143786	0.329558	0.335645	0.0798399	0.239031	0.168128	0.338271	0.254525	0.41414	0.433141	0.144763	0.139187
	ENSG00000251194	-0.668126	-1.58901	0.00570653	0.0340666	2.25935	0.535647	1.39207	0.339554	1.788	2.14819	2.84186	1.40015	1.72751	1.04855
MIR6837	ENSG00000284067	-0.663748	-1.58419	0.156647	0.348694	0.244985	0.0533073	0.161986	0.0813195	0.241622	0.193439	0.299894	0.0906575	0.144763	0.250537
ELOVL5	ENSG00000012660	-0.661489	-1.58171	2.06478e-10	2.74986e-08	263.03	15.5566	166.265	4.24497	245.749	267.424	275.917	167.787	161.469	169.54
SNORD63	ENSG00000206989	-0.661212	-1.58141	0.0532948	0.169684	0.549545	0.0842362	0.345018	0.0645965	0.45425	0.580316	0.614069	0.332411	0.414988	0.287654
GM2A	ENSG00000196743	-0.661065	-1.58125	5.09226e-08	2.80863e-06	20.3413	0.398898	12.8928	1.38484	20.074	20.7998	20.15	11.4329	13.0577	14.1878
	ENSG00000230285	-0.66035	-1.58047	0.123263	0.297726	0.370124	0.152624	0.236813	0.0702671	0.37693	0.519231	0.21421	0.292119	0.260574	0.157746
SPOPL	ENSG00000144228	-0.659018	-1.57901	8.46462e-09	6.50981e-07	29.9357	2.37608	18.8966	0.74047	31.3819	27.1934	31.2318	19.6525	18.1726	18.8645
	ENSG00000248773	-0.656345	-1.57608	0.0466915	0.155206	0.700006	0.148829	0.441628	0.129757	0.628217	0.600678	0.871121	0.392849	0.588704	0.343329
YRDC	ENSG00000196449	-0.652752	-1.57216	9.5761e-09	7.13028e-07	21.5586	0.958031	13.7434	0.414656	22.5482	21.4921	20.6356	13.3669	13.6753	14.1878
ENTPD7	ENSG00000198018	-0.652591	-1.57199	7.35722e-09	5.82215e-07	41.7534	2.11303	26.5741	2.52316	40.2542	40.836	44.1701	27.2476	28.6921	23.7825
SNORA55	ENSG00000201457	-0.65209	-1.57144	0.0784474	0.221179	0.542469	0.138297	0.343115	0.121649	0.39626	0.559954	0.671192	0.23168	0.472894	0.324771
RNU6-45P	ENSG00000207200	-0.650941	-1.57019	0.0581846	0.180072	0.588149	0.051462	0.393117	0.133179	0.647547	0.559954	0.556946	0.533872	0.376385	0.269096
VPS37C	ENSG00000167987	-0.650449	-1.56966	3.38885e-08	2.04844e-06	18.3887	0.516827	11.7432	0.809529	18.7982	18.5599	17.808	10.889	11.8416	12.499
RNU4ATAC18P	ENSG00000251988	-0.649171	-1.56827	0.14288	0.328125	0.287066	0.0636275	0.192271	0.0891563	0.318941	0.213801	0.328456	0.292119	0.164065	0.120629
RNA5SP37	ENSG00000202290	-0.647355	-1.56629	0.241912	0.456487	0.284063	0.160234	0.168206	0.103471	0.106314	0.417421	0.328456	0.110804	0.10616	0.287654
TFR2	ENSG00000106327	-0.646211	-1.56505	7.49497e-06	0.000175896	6.86045	0.188226	4.39568	0.337294	7.00704	6.64819	6.92613	4.7847	4.21744	4.1849
RPL7AP22	ENSG00000227331	-0.646052	-1.56488	0.0256106	0.103536	1.07247	0.180512	0.688356	0.193305	0.918164	1.02828	1.27098	0.695041	0.878231	0.491796
	ENSG00000263707	-0.645042	-1.56379	0.126765	0.303843	0.522198	0.253494	0.320986	0.151013	0.39626	0.356335	0.813999	0.171242	0.318479	0.473237
	ENSG00000272346	-0.644342	-1.56303	0.105096	0.268227	0.339319	0.0858336	0.214865	0.0314041	0.280282	0.437783	0.299894	0.191388	0.202669	0.250537
CCDC115	ENSG00000136710	-0.642085	-1.56058	1.30185e-08	9.19245e-07	20.806	0.825885	13.3653	0.39113	21.4077	21.1459	19.8644	13.1252	13.1542	13.8167
RNA5SP283	ENSG00000202474	-0.641421	-1.55986	0.213235	0.424062	0.199447	0.101822	0.126772	0.0564735	0.125643	0.315611	0.157087	0.191388	0.086858	0.102071
	ENSG00000267724	-0.641141	-1.55956	0.000351399	0.00391051	4.03101	0.452677	2.57461	0.363096	3.50835	4.2862	4.29848	2.9917	2.40307	2.32907
	ENSG00000252042	-0.640344	-1.5587	0.0422956	0.145467	0.898432	0.313676	0.538372	0.0674971	0.628217	0.82466	1.24242	0.533872	0.608006	0.473237
MIEN1	ENSG00000141741	-0.640012	-1.55834	5.06832e-08	2.80487e-06	29.5802	3.05037	19.0547	1.21682	31.1886	31.4898	26.0622	18.6452	18.0954	20.4234
HIPK3	ENSG00000110422	-0.639862	-1.55818	1.60512e-09	1.62305e-07	54.7819	3.42845	35.1493	1.80338	57.8443	51.078	55.4233	37.2199	33.9229	34.3051
POLR3G	ENSG00000113356	-0.638039	-1.55621	2.1539e-09	2.11462e-07	32.2893	0.74562	20.7952	0.904741	33.0056	32.345	31.5175	21.0426	21.5504	19.7925
PTTG1IP	ENSG00000183255	-0.636748	-1.55482	2.03756e-10	2.73584e-08	291.243	11.5123	187.237	4.53696	282.92	304.381	286.428	185.677	183.685	192.348
	ENSG00000258344	-0.635089	-1.55303	0.0644989	0.193651	0.822395	0.37549	0.481739	0.0780343	0.705537	0.519231	1.24242	0.554018	0.492196	0.399004
ISOC1	ENSG00000066583	-0.634044	-1.55191	5.03658e-08	2.80487e-06	22.3733	1.52284	14.4877	1.02281	23.9979	22.1437	20.9783	15.2607	13.3279	14.8745
MIR6858	ENSG00000276350	-0.633336	-1.55115	0.0847085	0.232938	0.390233	0.0306496	0.253817	0.0328869	0.39626	0.417421	0.357017	0.251826	0.221971	0.287654
	ENSG00000252328	-0.632285	-1.55002	0.311054	0.52928	0.196172	0.122381	0.141295	0.131801	0.086984	0.173077	0.328456	0.292119	0.0482545	0.0835125
	ENSG00000272945	-0.631182	-1.54883	0.0407865	0.142275	0.996477	0.275817	0.625424	0.155279	0.686207	1.08937	1.21386	0.795771	0.588704	0.491796
	ENSG00000254779	-0.630879	-1.54851	0.0149633	0.0702734	1.55885	0.407319	0.964149	0.175497	1.22744	1.43552	2.01358	0.775625	0.994042	1.12278
DUSP9	ENSG00000130829	-0.630744	-1.54836	0.000296129	0.00343304	3.90345	0.370128	2.54021	0.268025	4.3202	3.77715	3.61301	2.40746	2.36447	2.8487
ASPH	ENSG00000198363	-0.628904	-1.54639	2.63089e-09	2.47681e-07	2722.12	47.6544	1761.06	51.61	2732.12	2670.26	2763.98	1801.5	1702.93	1778.75
	ENSG00000288528	-0.6282	-1.54564	7.0139e-06	0.000165316	7.3886	0.269787	4.77632	0.331161	7.10369	7.42194	7.64016	5.10704	4.77719	4.44472
ZNF775	ENSG00000196456	-0.628051	-1.54548	2.22603e-07	9.82872e-06	19.1155	0.865796	12.3965	1.3933	18.2763	20.0056	19.0647	12.3798	11.0117	13.7981
CDC42SE2	ENSG00000158985	-0.627522	-1.54491	7.69635e-09	6.06124e-07	42.3547	3.48473	27.4107	1.25939	46.3238	39.7975	40.9427	25.9583	28.0744	28.1994
	ENSG00000276678	-0.626398	-1.54371	0.143417	0.329035	0.425672	0.147348	0.290603	0.175877	0.39626	0.295249	0.585508	0.49358	0.183367	0.194862
	ENSG00000287710	-0.625966	-1.54324	0.0296317	0.114374	0.824456	0.0537351	0.536288	0.05446	0.802185	0.885746	0.785437	0.473434	0.569403	0.566029
NCAPH	ENSG00000121152	-0.622894	-1.53996	4.85597e-10	5.93624e-08	66.4555	2.01011	43.2032	1.94796	68.0311	67.1436	64.1917	41.9341	45.4461	42.2295
ANKRD52	ENSG00000139645	-0.622007	-1.53901	1.43822e-09	1.48173e-07	145.439	6.08817	94.6476	7.06252	141.214	142.687	152.418	96.8323	100.36	86.7509
MIR2277	ENSG00000284336	-0.621043	-1.53799	0.116829	0.287209	0.362684	0.112802	0.235473	0.0426335	0.492909	0.295249	0.299894	0.23168	0.279876	0.194862
MIR6812	ENSG00000273555	-0.620623	-1.53754	0.217696	0.429803	0.250451	0.102437	0.168487	0.10553	0.241622	0.152715	0.357017	0.13095	0.086858	0.287654
MIR6874	ENSG00000283419	-0.619738	-1.5366	0.183471	0.386104	0.190651	0.0250701	0.125714	0.0341728	0.164303	0.193439	0.21421	0.151096	0.086858	0.139187
	ENSG00000185495	-0.61902	-1.53583	0.0198034	0.0862078	1.47419	0.294177	0.955579	0.242065	1.16945	1.49661	1.75652	1.11811	1.07125	0.677379
SNORA28	ENSG00000272533	-0.61872	-1.53551	0.231273	0.444449	0.247897	0.179134	0.144453	0.0365671	0.45425	0.132353	0.157087	0.110804	0.183367	0.139187
SLC16A2	ENSG00000147100	-0.61817	-1.53493	0.000125102	0.00174855	5.38505	0.552885	3.50287	0.411421	4.88077	5.97624	5.29813	3.03199	3.7928	3.68383
	ENSG00000273612	-0.617904	-1.53464	0.025813	0.103969	1.54381	0.447963	1.03234	0.281524	1.96197	1.59842	1.07105	0.715187	1.12915	1.25269
MIR6717	ENSG00000284122	-0.617707	-1.53443	0.394078	0.609229	0.161709	0.154217	0.101465	0.0650387	0.106314	0.335973	0.042842	0.151096	0.125462	0.0278375
SNORA72	ENSG00000207067	-0.617676	-1.5344	0.0649666	0.194662	0.861941	0.170979	0.581662	0.231128	0.840845	0.702488	1.04249	0.674895	0.318479	0.751612
	ENSG00000269815	-0.617632	-1.53435	0.0165523	0.0755904	1.50143	0.369377	0.938942	0.155408	1.16945	1.43552	1.89933	0.795771	0.916835	1.10422
MIR6887	ENSG00000284065	-0.615588	-1.53218	0.308999	0.527316	0.0925151	0.0186733	0.0681696	0.0392136	0.106314	0.0712669	0.0999648	0.0705114	0.10616	0.0278375
	ENSG00000268745	-0.614877	-1.53143	0.11043	0.277331	0.362106	0.060816	0.235292	0.0462282	0.37693	0.295249	0.41414	0.271972	0.183367	0.250537
SEC61A1	ENSG00000058262	-0.613304	-1.52976	7.79253e-10	8.95827e-08	457.961	20.8537	299.469	7.49982	436.63	458.949	478.303	295.815	294.497	308.096
MIR5703	ENSG00000284092	-0.612514	-1.52892	0.216043	0.427777	0.282177	0.140965	0.197264	0.110526	0.43492	0.254525	0.157087	0.171242	0.318479	0.102071
HSPE1-MOB4	ENSG00000270757	-0.612459	-1.52886	7.89548e-10	8.95827e-08	144.914	8.806	94.6708	3.12375	150.55	149.426	134.767	91.4734	97.7153	94.8238
MIR3654	ENSG00000284135	-0.610773	-1.52708	0.0444984	0.150356	0.741996	0.0317516	0.491364	0.108718	0.705537	0.763574	0.756876	0.392849	0.608006	0.473237
SNORA2C	ENSG00000221491	-0.609711	-1.52595	0.239543	0.454078	0.249636	0.149996	0.165477	0.0827555	0.202963	0.417421	0.128526	0.251826	0.086858	0.157746
ORAI1	ENSG00000276045	-0.60936	-1.52558	2.40551e-08	1.54528e-06	28.4064	1.91243	18.6097	0.908318	26.9554	30.5735	27.6902	17.7387	18.5394	19.5512
MIR1281	ENSG00000284015	-0.606318	-1.52237	0.0970761	0.255086	0.554937	0.190876	0.344522	0.0278571	0.686207	0.335973	0.642631	0.332411	0.376385	0.324771
ERI3	ENSG00000117419	-0.605052	-1.52103	1.17827e-08	8.46546e-07	51.1314	4.42204	33.6624	1.626	53.7851	53.5826	46.0266	32.2841	33.2473	35.4557
MIR92A1	ENSG00000283705	-0.602756	-1.51862	0.286446	0.503134	0.17704	0.12179	0.107403	0.0430843	0.086984	0.315611	0.128526	0.151096	0.10616	0.0649541
PEDS1	ENSG00000240849	-0.602193	-1.51802	1.69759e-07	7.81131e-06	22.7554	2.16759	14.8453	0.904988	21.2144	21.8179	25.234	13.8102	15.2388	15.4869
	ENSG00000267090	-0.601079	-1.51685	0.0782893	0.220853	0.49959	0.0367891	0.330382	0.0615958	0.512239	0.458145	0.528385	0.312265	0.279876	0.399004
	ENSG00000269106	-0.600397	-1.51613	0.0456787	0.152644	0.942104	0.232151	0.607591	0.153191	0.918164	0.72285	1.1853	0.49358	0.781722	0.547471
SNORA71C	ENSG00000201512	-0.598357	-1.51399	0.00652273	0.0377958	2.03028	0.316241	1.31629	0.155728	1.67202	2.14819	2.27063	1.21884	1.49589	1.23413
IGSF8	ENSG00000162729	-0.597716	-1.51332	1.50495e-06	4.65143e-05	14.8922	1.58267	9.82526	0.644086	13.6951	16.6866	14.295	9.4586	9.44822	10.569
SLC25A33	ENSG00000171612	-0.597494	-1.51309	0.000113779	0.00162211	5.71417	0.639029	3.81662	0.356494	6.44648	5.42647	5.26957	4.0393	4.00512	3.40545
MIR6891	ENSG00000277402	-0.597203	-1.51278	9.20567e-06	0.000208692	8.95498	0.472647	5.93695	0.636834	8.45677	9.39705	9.01111	6.618	5.35625	5.83659
WDR83	ENSG00000123154	-0.596998	-1.51257	2.91158e-08	1.81348e-06	27.6716	1.39906	18.3523	1.14358	28.5984	28.3541	26.0622	17.8394	17.555	19.6625
	ENSG00000278151	-0.596131	-1.51166	0.0620381	0.188403	0.652004	0.0841136	0.435395	0.0895434	0.724866	0.559954	0.671192	0.513726	0.337781	0.454679
LINC00294	ENSG00000280798	-0.595562	-1.51106	4.85505e-05	0.00080906	6.63474	0.646657	4.35633	0.383812	6.65911	5.97624	7.26887	4.7847	4.04372	4.24058
RANBP10	ENSG00000141084	-0.595469	-1.51096	1.14397e-09	1.22479e-07	46.9696	0.80689	31.065	0.73704	46.6717	46.354	47.8831	30.612	31.9155	30.6676
CHST4	ENSG00000140835	-0.59423	-1.50967	4.77464e-05	0.000798911	7.31724	1.04549	4.75546	0.281449	6.94905	6.50565	8.497	5.06675	4.68068	4.51895
C14orf119	ENSG00000179933	-0.593599	-1.50901	2.55175e-08	1.62646e-06	44.4166	4.3309	29.4311	1.01911	49.4166	41.8337	41.9995	29.7659	28.2868	30.2408
	ENSG00000257607	-0.592382	-1.50773	0.000442249	0.00471953	4.07827	0.446998	2.664	0.230716	3.91428	3.73642	4.5841	2.58878	2.48028	2.92294
JAZF1	ENSG00000153814	-0.59227	-1.50762	0.000104924	0.00152643	5.28375	0.436117	3.54004	0.252702	5.67329	5.36538	4.81259	3.49535	3.8121	3.31266
GSDME	ENSG00000105928	-0.591779	-1.5071	6.70753e-07	2.42018e-05	13.8453	1.0522	9.11393	0.281495	12.9026	13.6527	14.9804	9.35787	9.178	8.80592
SNORA5C	ENSG00000201772	-0.590553	-1.50582	0.0217926	0.0923873	1.21902	0.0850389	0.819026	0.169923	1.22744	1.13009	1.29954	0.997232	0.801024	0.65882
	ENSG00000276988	-0.590319	-1.50558	0.156842	0.348977	0.392388	0.109846	0.265773	0.123005	0.280282	0.397059	0.499824	0.151096	0.395687	0.250537
RNF223	ENSG00000237330	-0.589968	-1.50521	0.00261428	0.0188926	2.64533	0.287581	1.77425	0.23983	2.96712	2.55543	2.41343	1.62176	1.6503	2.05069
SNORD105	ENSG00000209645	-0.589665	-1.5049	0.269426	0.486651	0.148859	0.0225281	0.110943	0.0631055	0.144973	0.173077	0.128526	0.0503653	0.10616	0.176304
RFWD3	ENSG00000168411	-0.589022	-1.50423	8.59966e-10	9.45443e-08	123.157	6.32222	81.8219	2.11391	129.77	122.528	117.173	83.1329	82.9494	79.3832
SNORD12C	ENSG00000209042	-0.588452	-1.50363	0.129513	0.308008	0.470506	0.147727	0.307292	0.105167	0.318941	0.478507	0.614069	0.412995	0.202669	0.306212
PRDM2	ENSG00000116731	-0.586992	-1.50211	1.91843e-08	1.2723e-06	29.7376	0.870187	19.8068	1.186	30.1254	28.7409	30.3464	20.0152	20.8749	18.5305
MFSD2A	ENSG00000168389	-0.586086	-1.50117	0.000109962	0.00158285	5.27299	0.442267	3.47494	0.185928	5.01607	5.01923	5.78367	3.63637	3.27165	3.5168
ALG3	ENSG00000214160	-0.585769	-1.50084	3.38035e-09	3.0425e-07	56.5734	2.12876	37.7251	2.17053	55.5634	59.0192	55.1377	36.0918	36.8954	40.188
CDKN1A	ENSG00000124762	-0.582217	-1.49715	9.76588e-06	0.000217949	8.37304	0.294632	5.62833	0.456755	8.70806	8.25678	8.15427	6.15464	5.39485	5.33552
RN7SL481P	ENSG00000240322	-0.581684	-1.49659	0.140071	0.323717	0.497347	0.176365	0.329684	0.140817	0.41559	0.376697	0.699753	0.191388	0.472894	0.324771
MIR1469	ENSG00000283888	-0.58033	-1.49519	0.191786	0.396682	0.224243	0.0464469	0.150639	0.0368	0.183633	0.274887	0.21421	0.110804	0.183367	0.157746
TALAM1	ENSG00000289740	-0.578242	-1.49303	1.02119e-05	0.000226055	531.489	122.356	351.837	20.7161	479.446	443.759	671.263	375.755	340.165	339.589
RPS20P33	ENSG00000242085	-0.577634	-1.4924	0.0880934	0.239145	0.539681	0.0586538	0.365693	0.0836618	0.473579	0.559954	0.585508	0.412995	0.414988	0.269096
	ENSG00000274878	-0.577113	-1.49186	0.0489669	0.160222	0.954065	0.115291	0.663199	0.203192	1.0728	0.946832	0.84256	0.453287	0.858929	0.677379
MALAT1	ENSG00000251562	-0.576029	-1.49074	1.14626e-05	0.000250207	542.049	125.739	359.292	20.9268	489.111	451.435	685.601	383.451	347.654	346.772
RNU6-583P	ENSG00000251821	-0.5758	-1.4905	0.24399	0.458315	0.182831	0.0614824	0.120023	0.0341183	0.222292	0.111991	0.21421	0.151096	0.125462	0.0835125
ZNF35	ENSG00000169981	-0.574188	-1.48884	0.00260256	0.0188307	3.57456	0.292797	2.43644	0.60248	3.66299	3.24774	3.81294	2.34702	3.07863	1.88367
ANKRD40	ENSG00000154945	-0.573199	-1.48782	1.37629e-09	1.42793e-07	67.3007	1.8405	45.2759	1.53013	69.2489	67.0622	65.5912	45.6209	46.6042	43.6028
MAP1LC3B	ENSG00000140941	-0.572952	-1.48756	2.53649e-09	2.40527e-07	49.7815	1.38053	33.4986	1.05268	51.0016	50.0599	48.283	33.1706	32.649	34.6762
IFI30	ENSG00000216490	-0.572814	-1.48742	4.85237e-09	4.12794e-07	51.5291	2.23337	34.677	1.55645	50.499	54.0916	49.9967	35.5277	32.8806	35.6227
NRM	ENSG00000137404	-0.572766	-1.48737	3.13282e-06	8.53888e-05	11.5723	0.50363	7.81292	0.690507	11.7235	11.983	11.0104	7.08136	7.90408	8.45332
ERVMER34-1	ENSG00000226887	-0.572663	-1.48727	6.69788e-08	3.53929e-06	31.8989	0.829155	21.4996	1.96079	30.9566	32.2228	32.5171	22.1708	23.0367	19.2914
	ENSG00000249055	-0.571253	-1.48581	0.0962958	0.253646	0.465961	0.0651915	0.312319	0.00613375	0.41559	0.539592	0.442701	0.312265	0.318479	0.306212
MIR4749	ENSG00000265954	-0.57041	-1.48495	0.385683	0.601474	0.0934921	0.0443923	0.0728351	0.0584517	0.125643	0.111991	0.042842	0.0503653	0.0289527	0.139187
	ENSG00000263235	-0.5702	-1.48473	0.00383785	0.025238	2.55478	0.293268	1.70902	0.231524	2.5032	2.29072	2.87042	1.96425	1.6503	1.5125
NPTN	ENSG00000156642	-0.569556	-1.48407	9.30822e-10	1.01652e-07	116.318	3.62411	78.3763	2.45078	112.412	116.969	119.572	80.3528	75.634	79.142
	ENSG00000254317	-0.568961	-1.48346	0.00103332	0.00924391	3.89945	0.518918	2.58643	0.297654	3.58567	3.61425	4.49841	2.81038	2.24866	2.70024
	ENSG00000226647	-0.568578	-1.48306	0.00538213	0.0326135	2.63072	0.366134	1.77607	0.324335	2.81248	2.20927	2.87042	2.10527	1.76611	1.45683
	ENSG00000277752	-0.566999	-1.48144	0.015053	0.0705328	1.82052	0.362496	1.21589	0.176562	2.15527	1.43552	1.87077	1.11811	1.10985	1.41971
RNU6-398P	ENSG00000206870	-0.566804	-1.48124	0.17175	0.369265	0.410686	0.0828726	0.297695	0.162794	0.39626	0.335973	0.499824	0.151096	0.472894	0.269096
MIR6820	ENSG00000284289	-0.566609	-1.48104	0.200577	0.408358	0.229998	0.0141725	0.162515	0.0625078	0.241622	0.234163	0.21421	0.110804	0.144763	0.231979
SNORD98	ENSG00000283551	-0.56617	-1.48059	0.23434	0.448134	0.181818	0.054361	0.118717	0.0178794	0.125643	0.234163	0.185649	0.110804	0.10616	0.139187
	ENSG00000262880	-0.564939	-1.47932	0.00402034	0.0260922	2.52343	0.210064	1.70859	0.257627	2.58052	2.29072	2.69905	2.00454	1.53449	1.58674
MIR553	ENSG00000207750	-0.564329	-1.4787	0.29347	0.510278	0.175609	0.0913103	0.112497	0.0285201	0.241622	0.213801	0.0714034	0.0906575	0.144763	0.102071
MIR4664	ENSG00000265660	-0.56301	-1.47735	0.133132	0.313308	0.465328	0.0771672	0.326909	0.125323	0.37693	0.519231	0.499824	0.453287	0.202669	0.324771
	ENSG00000270299	-0.558995	-1.47324	2.28519e-08	1.48546e-06	42.4617	3.25366	28.8628	0.469367	45.8985	42.0577	39.429	28.7787	28.4412	29.3685
GPD1L	ENSG00000152642	-0.558896	-1.47314	2.11704e-06	6.19272e-05	17.7784	1.32515	12.0646	1.29635	18.0443	16.3405	18.9505	13.3468	12.0926	10.7545
RNA5SP21	ENSG00000222849	-0.558524	-1.47276	0.0270887	0.10721	1.34827	0.147669	0.935415	0.238822	1.28543	1.51697	1.24242	0.755479	1.20636	0.844404
CEBPB-AS1	ENSG00000277449	-0.558509	-1.47275	5.41424e-05	0.000878897	8.29959	0.401482	5.6854	0.875533	8.4761	8.58257	7.84009	5.08689	5.27904	6.69028
MIR6817	ENSG00000277872	-0.558493	-1.47273	0.266153	0.483193	0.209059	0.106086	0.132958	0.0533445	0.125643	0.173077	0.328456	0.191388	0.086858	0.120629
SNORA7A	ENSG00000207496	-0.556477	-1.47067	0.0158245	0.0730668	1.60333	0.230878	1.08178	0.11034	1.38208	1.84276	1.58516	0.977086	1.07125	1.19701
GPATCH11	ENSG00000152133	-0.556365	-1.47056	6.46637e-07	2.36441e-05	17.5624	0.657522	11.9312	1.01133	16.9619	17.4604	18.265	11.5538	13.077	11.1628
RARRES2	ENSG00000106538	-0.556301	-1.47049	0.000154842	0.00206698	5.88832	0.364902	4.04399	0.4892	5.75061	6.30203	5.61231	4.60339	3.69629	3.83229
SRXN1	ENSG00000271303	-0.554543	-1.4687	2.77308e-08	1.74308e-06	43.5741	3.49884	29.7059	0.387399	47.2709	43.1369	40.3144	29.5443	29.4256	30.148
SNORD11B	ENSG00000271852	-0.553852	-1.468	0.319418	0.537712	0.133963	0.0579804	0.08782	0.0373741	0.144973	0.0712669	0.185649	0.13095	0.0675563	0.0649541
TCAF2	ENSG00000170379	-0.553636	-1.46778	1.2207e-06	3.92854e-05	14.736	0.801765	10.0175	0.638331	14.8163	13.8971	15.4945	10.748	9.73775	9.56682
BHLHE41	ENSG00000123095	-0.55357	-1.46771	4.45146e-07	1.74032e-05	20.0694	1.34401	13.6635	0.826118	18.9335	21.5532	19.7216	13.1252	13.2507	14.6147
	ENSG00000286755	-0.553107	-1.46724	0.00970003	0.0509446	2.3065	0.49236	1.52023	0.207681	1.96197	2.0871	2.87042	1.54118	1.30287	1.71664
	ENSG00000275559	-0.551928	-1.46604	0.0193544	0.0848322	1.52963	0.046233	1.05284	0.227543	1.55605	1.47624	1.55659	0.836064	1.03265	1.2898
	ENSG00000278217	-0.551386	-1.46549	6.53734e-06	0.000156333	29.1488	5.15398	19.538	1.49811	26.994	25.4219	35.0305	21.2642	18.578	18.7717
SNORD59A	ENSG00000207031	-0.550892	-1.46499	0.0667876	0.198125	1.0416	0.327443	0.67453	0.0780125	0.666877	1.27262	1.1853	0.715187	0.723817	0.584587
	ENSG00000213713	-0.55034	-1.46443	0.00834837	0.0456001	2.77009	0.336867	1.89732	0.487235	2.61918	2.53507	3.15603	1.96425	1.38008	2.34763
	ENSG00000239912	-0.549689	-1.46377	0.0418333	0.144724	0.919894	0.0481847	0.626284	0.0516149	0.937494	0.865384	0.956805	0.574164	0.627308	0.677379
INIP	ENSG00000148153	-0.549464	-1.46354	1.20526e-06	3.88649e-05	32.1987	4.39502	22.0525	1.22009	36.8329	31.6731	28.0901	21.3448	23.4613	21.3514
THBD	ENSG00000178726	-0.548786	-1.46285	7.75626e-07	2.73088e-05	19.4311	1.65751	13.2023	0.700907	19.5327	17.7251	21.0354	13.9915	12.6523	12.963
MIR4321	ENSG00000284272	-0.547205	-1.46125	0.266886	0.483667	0.221257	0.0993231	0.14604	0.0544891	0.202963	0.132353	0.328456	0.171242	0.183367	0.0835125
LOC124906348	ENSG00000239096	-0.54715	-1.4612	0.32144	0.540107	0.161168	0.088164	0.0934433	0.0115778	0.0676542	0.173077	0.242772	0.0906575	0.10616	0.0835125
SNORD93	ENSG00000221740	-0.546504	-1.46054	0.105212	0.268315	0.953945	0.506486	0.568593	0.065608	0.570228	0.763574	1.52803	0.554018	0.511497	0.640262
	ENSG00000285988	-0.545072	-1.45909	0.0207165	0.0892124	1.45501	0.189948	0.989407	0.0901918	1.24677	1.61878	1.49947	1.07782	0.897533	0.99287
	ENSG00000288570	-0.542882	-1.45688	0.0299751	0.11531	1.55479	0.102952	1.10106	0.332446	1.44007	1.63914	1.58516	1.40015	0.743119	1.1599
	ENSG00000240463	-0.542049	-1.45604	0.101108	0.261941	0.634885	0.209095	0.408467	0.0135862	0.473579	0.559954	0.871121	0.392849	0.414988	0.417562
	ENSG00000242198	-0.541232	-1.45522	0.0497139	0.161775	0.887334	0.0606391	0.608187	0.0836382	0.860175	0.845022	0.956805	0.554018	0.704515	0.566029
	ENSG00000274199	-0.540696	-1.45467	0.245117	0.459229	0.199139	0.0587378	0.132148	0.0232805	0.222292	0.132353	0.242772	0.151096	0.10616	0.139187
MIR1229	ENSG00000221394	-0.540515	-1.45449	0.146468	0.333281	0.474485	0.137623	0.318686	0.0834131	0.550898	0.315611	0.556946	0.271972	0.414988	0.269096
	ENSG00000258989	-0.540129	-1.4541	0.00127761	0.0109516	4.63548	0.624217	3.2565	0.535728	5.2287	4.69344	3.98431	3.81769	2.7505	3.20131
	ENSG00000279766	-0.539757	-1.45373	0.0283981	0.110713	1.37698	0.286561	0.955864	0.0842469	1.42074	1.63914	1.07105	0.997232	0.858929	1.01143
	ENSG00000273096	-0.537843	-1.4518	0.212129	0.422632	0.268658	0.0776701	0.190334	0.0629053	0.357601	0.234163	0.21421	0.171242	0.260574	0.139187
MIR1270	ENSG00000238517	-0.537536	-1.45149	0.280495	0.497603	0.147538	0.0368959	0.10044	0.026475	0.144973	0.111991	0.185649	0.13095	0.086858	0.0835125
ZC3H12A	ENSG00000163874	-0.537489	-1.45144	9.60557e-08	4.8415e-06	29.6727	0.7154	20.4594	1.46621	28.8883	29.8405	30.2893	21.9693	19.0412	20.3678
	ENSG00000289810	-0.537288	-1.45124	0.00506733	0.031253	2.5515	0.145212	1.77229	0.263545	2.67717	2.39253	2.5848	2.06498	1.55379	1.69809
GPR146	ENSG00000164849	-0.537111	-1.45106	0.000305782	0.00352004	5.98112	0.727097	4.04822	0.408033	5.46066	5.67081	6.81188	3.59608	4.15953	4.38904
	ENSG00000279265	-0.536195	-1.45014	0.0671204	0.198717	0.860295	0.189082	0.578664	0.0942461	0.705537	0.804298	1.07105	0.654749	0.608006	0.473237
LCN2	ENSG00000148346	-0.535175	-1.44912	6.46055e-06	0.000155413	26.5047	3.65216	18.2712	1.76204	30.5314	23.4061	25.5767	18.0207	16.6478	20.1451
MIR4426	ENSG00000283795	-0.534741	-1.44868	0.211914	0.422307	0.295229	0.0468675	0.213029	0.100257	0.241622	0.315611	0.328456	0.13095	0.183367	0.324771
TMEM123	ENSG00000152558	-0.534599	-1.44854	8.42966e-09	6.50981e-07	440.234	5.71055	304.166	15.2167	434.968	446.304	439.431	309.918	286.911	315.668
	ENSG00000274322	-0.534153	-1.44809	2.77841e-08	1.74308e-06	37.9062	1.84539	26.2334	0.780699	38.6692	39.2477	35.8017	25.8777	27.1287	25.694
MDC1-AS1	ENSG00000224328	-0.533909	-1.44785	5.54157e-07	2.09163e-05	18.5425	0.925855	12.7634	0.642627	17.9284	18.0916	19.6074	13.0043	13.2507	12.0351
	ENSG00000123965	-0.533023	-1.44696	0.0480476	0.158288	1.21019	0.0534056	0.859933	0.29887	1.18878	1.17081	1.27098	0.755479	0.627308	1.19701
JCAD	ENSG00000165757	-0.532293	-1.44623	1.43671e-08	1.00148e-06	421.692	14.5386	291.657	16.0138	437.868	409.714	417.496	299.22	302.488	273.262
NOC4L	ENSG00000184967	-0.532007	-1.44594	7.23201e-08	3.74897e-06	30.2441	0.833904	20.955	1.18346	30.9953	30.3903	29.3468	19.5921	21.5504	21.7225
IL6-AS1	ENSG00000179428	-0.530554	-1.44448	0.00247752	0.0181341	4.44435	0.912818	2.99069	0.41165	3.89495	3.94004	5.49806	3.05214	3.36816	2.55177
BNIP3L	ENSG00000104765	-0.53031	-1.44424	4.78099e-09	4.10039e-07	104.436	4.79347	72.2957	2.05688	109.03	104.813	99.4649	71.7907	70.5384	74.5581
	ENSG00000271730	-0.530225	-1.44415	0.083887	0.231534	0.892164	0.240855	0.638821	0.17163	1.03414	1.02828	0.614069	0.815917	0.627308	0.473237
GIT1	ENSG00000108262	-0.528561	-1.44249	1.45277e-08	1.00412e-06	42.2675	1.61101	29.3467	0.383175	43.7336	42.526	40.5428	29.7457	28.9816	29.3129
SNX30	ENSG00000148158	-0.528148	-1.44208	1.79336e-08	1.20569e-06	43.5484	1.67626	30.2586	0.982334	44.7194	44.2975	41.6282	30.4307	31.1434	29.2015
CTNS	ENSG00000040531	-0.527537	-1.44147	1.84114e-08	1.23101e-06	62.6975	4.2187	43.4161	0.743498	58.4049	66.8382	62.8493	42.5587	43.8826	43.8069
DENND4B	ENSG00000198837	-0.525628	-1.43956	8.15159e-09	6.38906e-07	62.7978	2.93388	43.5313	0.755189	60.2799	62.0939	66.0196	42.6594	43.9791	43.9554
	ENSG00000244332	-0.525248	-1.43918	0.00924209	0.0492957	2.30617	0.237516	1.60597	0.257932	2.03929	2.49434	2.38487	1.90381	1.45728	1.45683
BRD9P2	ENSG00000249908	-0.525006	-1.43894	0.211313	0.421519	0.350976	0.135697	0.233604	0.0754793	0.318941	0.234163	0.499824	0.151096	0.299178	0.250537
	ENSG00000238279	-0.523222	-1.43716	0.00334038	0.0227521	3.80932	0.131003	2.68853	0.586513	3.74031	3.96041	3.72726	2.02468	3.13654	2.90438
	ENSG00000284654	-0.52296	-1.4369	0.230647	0.443612	0.217456	0.0355573	0.151979	0.0273857	0.183633	0.254525	0.21421	0.171242	0.164065	0.120629
PFKM	ENSG00000152556	-0.522684	-1.43663	5.53487e-09	4.62585e-07	88.4236	3.04747	61.5855	2.09942	90.8789	89.3789	85.0129	63.3092	62.2	59.2474
TDP1	ENSG00000042088	-0.522261	-1.4362	2.91414e-07	1.22089e-05	33.9008	2.71491	23.6792	1.44115	34.8806	35.9898	30.832	22.0701	24.851	24.1165
SNORD53B	ENSG00000265706	-0.521849	-1.43579	0.266105	0.48316	0.200804	0.0141996	0.152575	0.0733335	0.202963	0.213801	0.185649	0.23168	0.086858	0.139187
RN7SL381P	ENSG00000263968	-0.521141	-1.43509	0.0436742	0.148429	1.11001	0.0180225	0.786507	0.158046	1.09213	1.10973	1.12817	0.936794	0.801024	0.621704
FKBP1A	ENSG00000088832	-0.520779	-1.43473	2.05925e-08	1.34931e-06	248.449	17.9275	172.671	2.22008	257.27	260.257	227.82	170.345	174.768	172.899
	ENSG00000234630	-0.520384	-1.43434	0.107186	0.27178	0.784567	0.17391	0.554382	0.18452	0.686207	0.682126	0.985367	0.634602	0.685213	0.343329
	ENSG00000254208	-0.520023	-1.43398	0.0435371	0.14824	1.19129	0.203667	0.849011	0.141399	1.32409	1.29299	0.956805	0.876356	0.97474	0.695937
	ENSG00000287779	-0.518969	-1.43293	0.0367305	0.1325	1.58769	0.0909297	1.15863	0.420321	1.49806	1.67986	1.58516	1.64191	0.878231	0.955754
RNU1-72P	ENSG00000199846	-0.518932	-1.43289	0.0580059	0.179757	1.10411	0.251907	0.753346	0.162534	0.898834	1.02828	1.38523	0.936794	0.627308	0.695937
MIR7110	ENSG00000284421	-0.518875	-1.43284	0.0717805	0.207965	0.817614	0.0792339	0.583397	0.115518	0.879504	0.845022	0.728315	0.674895	0.453592	0.621704
	ENSG00000281332	-0.518596	-1.43256	0.000626556	0.00619035	4.97142	0.332444	3.45849	0.410703	4.78412	4.77488	5.35525	3.41477	3.88931	3.0714
EEF1AKMT4-ECE2	ENSG00000284917	-0.518427	-1.43239	0.000141246	0.00191695	6.97534	0.660934	4.91275	0.364184	7.70291	6.81108	6.41202	4.86529	5.29834	4.57463
SDE2	ENSG00000143751	-0.518388	-1.43235	2.73192e-07	1.15637e-05	29.766	2.07885	20.7112	1.0823	29.9515	27.6007	31.7459	21.7477	20.7977	19.5883
SCAT2	ENSG00000257596	-0.518251	-1.43222	0.0163302	0.0750363	1.88152	0.281877	1.29358	0.101941	1.55605	2.04638	2.04214	1.40015	1.28357	1.19701
	ENSG00000255351	-0.518236	-1.4322	0.0999562	0.259902	0.82024	0.280012	0.536041	0.0568951	0.821515	0.539592	1.09961	0.473434	0.550101	0.584587
MIR4745	ENSG00000284361	-0.517218	-1.43119	0.420814	0.632646	0.132207	0.0321694	0.134332	0.124681	0.164303	0.132353	0.0999648	0.271972	0.0289527	0.102071
	ENSG00000254829	-0.516555	-1.43054	4.97525e-05	0.00082074	12.0552	1.82432	8.49281	0.405555	13.2312	12.9808	9.95363	8.33042	8.19361	8.95439
VPS37A	ENSG00000155975	-0.515903	-1.42989	4.17848e-07	1.65333e-05	25.9626	0.914268	18.2563	1.49202	26.7234	26.2161	24.9483	19.8741	17.9603	16.9345
SLC9B1	ENSG00000164037	-0.514822	-1.42882	0.000132797	0.00183574	9.66342	1.17853	6.71667	0.761814	8.41811	10.7613	9.81083	5.89274	6.86179	7.39549
ATL3	ENSG00000184743	-0.514798	-1.42879	8.43539e-09	6.50981e-07	80.5918	1.70088	56.4336	2.6069	81.562	78.6278	81.5855	58.8166	53.6493	56.8349
SNORA69	ENSG00000206622	-0.514767	-1.42876	0.0481911	0.158518	1.22686	0.193795	0.854818	0.177387	1.01481	1.3948	1.27098	0.654749	0.916835	0.99287
	ENSG00000267682	-0.514599	-1.4286	0.160701	0.35419	0.636641	0.278166	0.423069	0.152783	0.45425	0.498869	0.956805	0.392849	0.588704	0.287654
PUDP	ENSG00000130021	-0.51434	-1.42834	1.89497e-06	5.60317e-05	21.942	2.29583	15.3977	0.621259	24.5585	21.0034	20.2643	14.7167	15.9336	15.5426
	ENSG00000274427	-0.511319	-1.42535	0.169579	0.366385	0.346487	0.0357	0.240882	0.0259066	0.338271	0.315611	0.385578	0.211534	0.260574	0.250537
MICA	ENSG00000204520	-0.509646	-1.4237	1.84164e-06	5.48508e-05	18.5725	1.2068	13.0242	0.78802	17.3485	19.7613	18.6077	12.2791	13.849	12.9444
	ENSG00000258284	-0.508611	-1.42268	0.280813	0.497889	0.260027	0.158261	0.157669	0.0280072	0.164303	0.173077	0.442701	0.171242	0.125462	0.176304
RNU6-531P	ENSG00000252503	-0.50845	-1.42252	0.388935	0.604358	0.154903	0.0967653	0.113375	0.0618138	0.260952	0.132353	0.0714034	0.171242	0.0482545	0.120629
	ENSG00000278421	-0.507919	-1.422	0.161841	0.35595	0.391265	0.0761327	0.273896	0.0243771	0.338271	0.478507	0.357017	0.271972	0.299178	0.250537
PDE4A	ENSG00000065989	-0.506897	-1.42099	1.41153e-06	4.40425e-05	19.5159	1.59151	13.7937	0.323253	20.9051	19.8631	17.7794	13.7094	13.5209	14.1507
HIF1A-AS3	ENSG00000258667	-0.505432	-1.41955	1.09996e-08	8.07822e-07	161.792	8.1377	113.884	2.60068	170.363	154.171	160.843	114.46	116.148	111.044
	ENSG00000279253	-0.50454	-1.41867	0.000109118	0.00157485	8.58171	0.546218	6.10945	0.743161	8.57275	9.13235	8.04002	6.63814	5.25974	6.43046
MIR3192	ENSG00000265137	-0.504069	-1.41821	0.289488	0.506149	0.244261	0.0620459	0.19128	0.102677	0.202963	0.315611	0.21421	0.292119	0.086858	0.194862
FAM174A	ENSG00000174132	-0.503132	-1.41729	0.000214099	0.00267917	6.73917	0.306757	4.75844	0.551966	6.42715	6.75	7.04037	5.36894	4.29465	4.61174
	ENSG00000175841	-0.503113	-1.41727	0.0206251	0.0889489	1.7038	0.185771	1.20315	0.120884	1.53672	1.90385	1.67084	1.33972	1.10985	1.1599
	ENSG00000200121	-0.503074	-1.41723	0.165762	0.361467	0.594502	0.15721	0.445188	0.180701	0.666877	0.702488	0.41414	0.453287	0.260574	0.621704
CAND1	ENSG00000111530	-0.502817	-1.41698	8.8229e-09	6.72223e-07	204.11	4.40187	144.084	5.4048	207.785	199.232	205.313	150.159	142.283	139.809
	ENSG00000277702	-0.502704	-1.41687	0.0715244	0.207554	1.29173	0.29575	0.96316	0.352654	1.40141	1.51697	0.956805	1.35986	0.685213	0.844404
SNORD14A	ENSG00000272034	-0.502237	-1.41641	0.0843724	0.232326	1.03079	0.278103	0.700798	0.172718	0.744196	1.04864	1.29954	0.59431	0.608006	0.900079
CCDC134	ENSG00000100147	-0.502113	-1.41629	2.48647e-07	1.07186e-05	32.6722	2.39668	22.9738	0.505942	33.6435	29.9423	34.4307	22.6946	23.5578	22.669
AMPD3	ENSG00000133805	-0.501626	-1.41581	5.07522e-07	1.93368e-05	20.8037	0.398757	14.7225	0.676053	21.0984	20.9627	20.35	14.9383	13.9648	15.2642
KRBOX4	ENSG00000147121	-0.501328	-1.41552	8.7729e-05	0.00130763	9.93209	1.0605	6.95349	0.672624	8.76605	10.1912	10.839	7.64545	6.30203	6.91298
UBAC1	ENSG00000130560	-0.50118	-1.41537	4.85214e-08	2.73137e-06	46.3798	2.11184	32.8287	1.30958	47.5609	47.6369	43.9416	31.8208	34.3089	32.3564
LOC644169	ENSG00000254595	-0.500577	-1.41478	0.0366704	0.132424	1.53416	0.275685	1.068	0.166018	1.22744	1.76131	1.61372	0.876356	1.16776	1.1599
	ENSG00000225077	-0.500317	-1.41452	0.000566528	0.00571499	5.30692	0.387884	3.78035	0.351509	5.44133	5.60973	4.86971	3.37447	3.98582	3.98076
FAM118A	ENSG00000100376	-0.500012	-1.41423	1.57669e-06	4.83666e-05	15.8523	0.571527	11.1958	0.175728	15.2609	16.4016	15.8944	11.0098	11.3591	11.2185
PDPR	ENSG00000090857	-0.49951	-1.41373	5.20838e-08	2.85346e-06	87.2027	7.1721	61.4817	0.351583	80.1895	86.8948	94.5238	61.7982	61.5437	61.1033
LOC124907803	ENSG00000090857	-0.49951	-1.41373	5.20838e-08	2.85346e-06	87.2027	7.1721	61.4817	0.351583	80.1895	86.8948	94.5238	61.7982	61.5437	61.1033
	ENSG00000289268	-0.499283	-1.41351	0.0167764	0.0762526	2.28368	0.474711	1.62481	0.207485	2.83181	2.00566	2.01358	1.48074	1.86262	1.53106
DENND6A	ENSG00000174839	-0.498622	-1.41286	1.62998e-06	4.98148e-05	21.6528	1.84046	15.3441	0.549554	23.7466	20.2907	20.9212	15.8449	14.7562	15.4312
NXT2	ENSG00000101888	-0.498525	-1.41277	5.85012e-06	0.000144074	15.553	1.3736	11.0222	0.367874	17.0972	14.4672	15.0947	11.3523	10.6256	11.0886
LRRFIP1	ENSG00000124831	-0.496862	-1.41114	1.3019e-08	9.19245e-07	193.354	6.558	137.068	4.90457	192.863	187.055	200.144	138.434	141.144	131.625
MIF4GD-DT	ENSG00000263843	-0.496528	-1.41081	0.000342007	0.00383002	7.08428	0.506612	5.01411	0.709972	6.81374	6.77036	7.66872	5.69128	4.27535	5.0757
EEF1AKMT4	ENSG00000284753	-0.496335	-1.41063	4.22612e-05	0.000725661	10.2687	0.853522	7.33004	0.560997	11.2403	9.92647	9.63946	7.30297	7.90408	6.78307
	ENSG00000275254	-0.495095	-1.40941	0.077596	0.219609	0.905054	0.148726	0.6331	0.112354	0.860175	0.783936	1.07105	0.654749	0.511497	0.733054
SNORD36B	ENSG00000200831	-0.49474	-1.40907	0.024127	0.0993026	1.69558	0.084058	1.22275	0.213304	1.69135	1.78167	1.61372	1.21884	1.43798	1.01143
RPL7P1	ENSG00000214485	-0.492984	-1.40735	0.0344668	0.126877	2.23548	0.79216	1.46768	0.123751	1.61404	1.96493	3.12747	1.33972	1.47659	1.58674
	ENSG00000271781	-0.491828	-1.40623	0.0142665	0.0679557	2.17075	0.244637	1.52878	0.179227	2.1746	1.92421	2.41343	1.62176	1.32217	1.64241
	ENSG00000254821	-0.491249	-1.40566	0.00370361	0.0246055	3.30674	0.218791	2.34613	0.263497	3.21841	3.14593	3.55589	2.64921	2.17145	2.21772
ASAP1	ENSG00000153317	-0.490712	-1.40514	6.77341e-08	3.55626e-06	359.617	13.7934	256.258	15.7627	346.612	358.157	374.082	263.018	267.513	238.242
	ENSG00000241907	-0.4902	-1.40464	0.143166	0.328552	0.551535	0.0462458	0.401075	0.1157	0.570228	0.498869	0.585508	0.412995	0.279876	0.510354
AGAP2-AS1	ENSG00000255737	-0.489885	-1.40433	8.3292e-07	2.89069e-05	62.0922	5.78323	44.2958	3.74454	67.2193	63.2341	55.8232	43.2033	41.219	48.4651
SNORA58B	ENSG00000201129	-0.489523	-1.40398	0.17599	0.375573	0.402541	0.077243	0.28033	0.0347335	0.318941	0.417421	0.471262	0.271972	0.318479	0.250537
MIR155	ENSG00000283904	-0.489183	-1.40365	0.22789	0.440687	0.299284	0.0573587	0.21455	0.0567821	0.241622	0.356335	0.299894	0.151096	0.260574	0.231979
	ENSG00000273196	-0.488679	-1.40316	0.164051	0.359062	0.632931	0.305995	0.40281	0.0193935	0.43492	0.478507	0.985367	0.412995	0.414988	0.380446
	ENSG00000258777	-0.488052	-1.40255	1.76451e-07	8.05137e-06	56.57	4.08256	40.3266	2.1458	60.8984	52.7884	56.0231	39.7382	42.7052	38.5364
GOSR1	ENSG00000108587	-0.487473	-1.40199	1.39963e-07	6.64563e-06	43.2878	2.62992	30.9042	1.16823	46.2658	41.2839	42.3137	31.9215	31.1627	29.6284
ZC2HC1A	ENSG00000104427	-0.48712	-1.40164	9.10983e-06	0.000207261	13.9429	0.726209	9.90683	0.705926	13.8884	13.2455	14.6948	9.84138	9.2359	10.6432
PCNP	ENSG00000081154	-0.487062	-1.40159	1.4508e-07	6.84887e-06	107.948	8.05824	76.9954	4.66137	116.066	107.827	99.9505	79.9095	71.6193	79.4575
	ENSG00000279332	-0.486836	-1.40137	0.182439	0.384624	0.566953	0.203584	0.411973	0.124521	0.763526	0.580316	0.357017	0.271972	0.453592	0.510354
	ENSG00000260466	-0.486383	-1.40093	4.30874e-08	2.48526e-06	81.5033	5.24166	58.0499	1.09674	75.647	83.1074	85.7555	56.8624	58.2624	59.0247
	ENSG00000260367	-0.486354	-1.4009	0.000212552	0.00266601	7.44515	0.836565	5.22431	0.248014	6.77508	7.1776	8.38276	5.02645	5.14393	5.50254
	ENSG00000267030	-0.486048	-1.4006	0.0412278	0.143296	1.27396	0.036111	0.917768	0.133783	1.2661	1.31335	1.24242	0.85621	1.07125	0.825845
RHBDD1	ENSG00000144468	-0.486044	-1.4006	3.63675e-07	1.47095e-05	24.7985	1.04507	17.6468	0.309475	24.2105	24.1799	26.0051	17.9401	17.3234	17.6768
	ENSG00000213025	-0.485895	-1.40045	0.00141336	0.0118123	4.49142	0.182199	3.2155	0.378125	4.33953	4.69344	4.44129	3.13272	2.88562	3.62815
MIR6802	ENSG00000278328	-0.485217	-1.3998	0.193784	0.399443	0.409653	0.118915	0.279553	0.0246933	0.45425	0.274887	0.499824	0.251826	0.299178	0.287654
	ENSG00000203706	-0.484611	-1.39921	0.0286724	0.111431	1.53946	0.105875	1.10492	0.116332	1.4594	1.6595	1.49947	1.19869	0.97474	1.14134
SNORA6	ENSG00000206760	-0.484515	-1.39912	0.0326673	0.122215	2.02481	0.305772	1.44709	0.369279	1.67202	2.18891	2.21351	1.46059	1.07125	1.80944
METTL5	ENSG00000138382	-0.483725	-1.39835	3.93685e-08	2.31145e-06	59.2666	2.68665	42.4219	1.17424	61.5556	59.9355	56.3087	41.1686	43.4966	42.6006
	ENSG00000241790	-0.483265	-1.3979	0.0033584	0.0228306	3.51242	0.175747	2.5151	0.278614	3.48902	3.34955	3.6987	2.77009	2.55749	2.21772
ATG5	ENSG00000057663	-0.482728	-1.39738	1.81807e-06	5.44457e-05	26.0517	1.85589	18.739	1.34352	27.5546	26.6233	23.9773	19.5518	17.1882	19.477
	ENSG00000199691	-0.482095	-1.39677	0.0712651	0.206985	1.34581	0.393345	0.916	0.0717268	0.898834	1.63914	1.49947	0.836064	0.97474	0.937195
	ENSG00000242735	-0.48169	-1.39638	0.0904745	0.24328	0.966172	0.236239	0.706948	0.136985	1.15012	1.04864	0.699753	0.715187	0.839628	0.566029
SREK1IP1	ENSG00000153006	-0.481598	-1.39629	1.03816e-06	3.46357e-05	24.1381	1.61251	17.2636	0.490379	25.5636	22.388	24.4628	17.2753	17.748	16.7674
MICB	ENSG00000204516	-0.481028	-1.39574	1.6178e-07	7.48622e-06	35.7087	1.65086	25.5612	0.739001	34.146	37.4355	35.5446	24.7495	25.7389	26.1951
KCTD14	ENSG00000151364	-0.479625	-1.39438	4.8759e-06	0.000123833	22.4449	2.2014	16.1703	0.973354	24.2879	23.0396	20.0072	15.5024	15.7213	17.2871
RNA5SP424	ENSG00000288601	-0.479413	-1.39418	0.149018	0.337077	0.632947	0.23659	0.440422	0.0237585	0.492909	0.906108	0.499824	0.412995	0.453592	0.454679
GALNT4	ENSG00000257594	-0.479399	-1.39416	1.14835e-06	3.74724e-05	18.5473	0.503133	13.2803	0.0985635	18.6242	18.0102	19.0076	13.3267	13.3472	13.1671
MIR4453	ENSG00000283792	-0.478188	-1.39299	0.198084	0.404842	0.343409	0.0240762	0.24682	0.038362	0.357601	0.315611	0.357017	0.211534	0.241272	0.287654
RNU6-26P	ENSG00000206712	-0.478187	-1.39299	0.00773632	0.0428384	4.46238	0.992388	3.10023	0.431769	3.4117	4.59163	5.38382	3.15287	3.50327	2.64456
WBP2	ENSG00000132471	-0.478092	-1.3929	6.25051e-08	3.35704e-06	61.678	3.17624	44.3172	1.54045	62.7348	64.1911	58.1081	42.5385	45.2144	45.1988
KLHL21	ENSG00000162413	-0.477588	-1.39241	4.702e-07	1.80806e-05	31.8608	0.850579	22.8952	1.66397	32.329	30.8789	32.3743	21.6873	24.7931	22.205
PREPL	ENSG00000138078	-0.47709	-1.39193	2.78791e-08	1.74308e-06	68.4833	1.26797	49.2514	1.95747	69.2102	69.2206	67.0192	51.2819	47.3762	49.096
	ENSG00000258450	-0.476989	-1.39184	0.189853	0.394267	0.539356	0.192892	0.371451	0.0774987	0.338271	0.72285	0.556946	0.453287	0.299178	0.361887
BIRC3	ENSG00000023445	-0.476949	-1.3918	5.24982e-08	2.86657e-06	179.4	3.40772	129.083	8.52404	176.954	177.954	183.293	138.635	126.359	122.253
SNORD70B	ENSG00000212309	-0.476483	-1.39135	0.0725785	0.209587	1.1899	0.201972	0.853912	0.198527	0.956824	1.31335	1.29954	0.997232	0.627308	0.937195
PRELID2	ENSG00000186314	-0.476215	-1.39109	4.87813e-05	0.000809173	10.1402	0.216952	7.34204	0.703161	10.3124	10.2115	9.89651	8.10881	7.18992	6.72739
SNORD14D	ENSG00000207118	-0.475994	-1.39088	0.0103726	0.0536343	2.58638	0.271735	1.83272	0.198592	2.40656	2.45362	2.89898	1.66205	1.78542	2.05069
STC1	ENSG00000159167	-0.475971	-1.39085	2.394e-07	1.04022e-05	47.4108	2.5326	34.0863	2.10831	45.2607	50.2025	46.7692	32.1431	33.7878	36.3279
	ENSG00000285268	-0.475932	-1.39082	0.347239	0.564988	0.248117	0.123919	0.17821	0.098367	0.144973	0.213801	0.385578	0.171242	0.279876	0.0835125
SNORA3B	ENSG00000212607	-0.475238	-1.39015	0.0452332	0.151837	1.32728	0.0973835	0.960756	0.157942	1.24677	1.43552	1.29954	0.815917	1.12915	0.937195
	ENSG00000277959	-0.4738	-1.38876	0.0518441	0.16626	1.82532	0.386727	1.30527	0.404112	1.44007	1.8224	2.21351	1.13826	1.76611	1.01143
	ENSG00000287916	-0.473648	-1.38862	6.55172e-06	0.000156449	19.1074	0.928516	13.8394	1.29162	19.6874	19.5984	18.0365	14.0922	12.44	14.9858
SNORA73A	ENSG00000274266	-0.472947	-1.38794	0.00630372	0.0368472	3.81659	0.520626	2.70718	0.469486	3.58567	3.45136	4.41273	2.22615	2.7312	3.16419
CENPM	ENSG00000100162	-0.472679	-1.38768	7.4832e-05	0.0011467	10.0766	0.678247	7.30532	0.657111	10.7377	10.1097	9.38241	6.59785	7.42154	7.89657
CASC3	ENSG00000108349	-0.47185	-1.38689	1.53869e-08	1.05022e-06	122.707	1.4364	88.4992	2.58238	123.875	121.103	123.142	90.3251	89.6278	85.5446
CDCA4	ENSG00000170779	-0.471462	-1.38651	1.03047e-07	5.13076e-06	52.9339	2.79437	38.2289	1.30454	55.6987	52.9921	50.1109	37.4013	39.7327	37.5528
MIR6856	ENSG00000277713	-0.470521	-1.38561	0.409615	0.622435	0.127809	0.0561864	0.0942203	0.0420607	0.183633	0.0712669	0.128526	0.110804	0.125462	0.0463958
RNA5SP216	ENSG00000251920	-0.469731	-1.38485	0.129748	0.308297	0.668711	0.0764371	0.483376	0.1133	0.628217	0.62104	0.756876	0.352557	0.550101	0.547471
	ENSG00000288820	-0.467408	-1.38262	0.0966707	0.254387	0.87548	0.100214	0.632852	0.131087	0.763526	0.906108	0.956805	0.654749	0.492196	0.751612
	ENSG00000206567	-0.466993	-1.38223	0.000112763	0.00161262	9.30544	0.637647	6.72995	0.53385	8.61141	9.86538	9.43953	7.00077	7.0741	6.11497
EDN2	ENSG00000127129	-0.466606	-1.38185	0.000163467	0.00216297	10.9719	1.43517	7.91789	0.581538	9.75187	12.5532	10.6105	7.68574	8.57964	7.48828
LOC400541	ENSG00000247228	-0.466579	-1.38183	1.81269e-07	8.20266e-06	36.1175	1.2358	26.0881	0.730591	34.7259	36.5396	37.0869	25.2733	26.6847	26.3064
	ENSG00000285772	-0.46645	-1.38171	5.81001e-08	3.14105e-06	101.065	6.1769	73.0331	1.12415	94.9382	100.965	107.291	74.2283	72.8739	71.997
GADD45A	ENSG00000116717	-0.466421	-1.38168	1.22836e-07	5.97086e-06	56.796	1.94481	41.1846	2.32429	59.0041	56.0464	55.3376	41.8133	43.1298	38.6106
SNORA3A	ENSG00000200983	-0.466201	-1.38147	0.0357993	0.130057	1.52586	0.0892778	1.10927	0.141587	1.61404	1.43552	1.52803	1.13826	0.955438	1.23413
XPO6	ENSG00000169180	-0.46584	-1.38112	2.60232e-08	1.65227e-06	125.871	3.98041	91.1289	2.63373	130.176	122.325	125.113	89.7811	94.1638	89.4418
	ENSG00000233250	-0.465482	-1.38078	0.219463	0.431524	0.384913	0.0998797	0.273052	0.0753411	0.318941	0.335973	0.499824	0.211534	0.357083	0.250537
	ENSG00000223732	-0.465272	-1.38058	0.0342965	0.126392	1.74651	0.313849	1.25233	0.073398	2.03929	1.41516	1.78508	1.29942	1.16776	1.2898
SNORD73B	ENSG00000201264	-0.464789	-1.38012	0.252199	0.467795	0.293853	0.0519118	0.214369	0.0649203	0.318941	0.234163	0.328456	0.191388	0.164065	0.287654
	ENSG00000276763	-0.464749	-1.38008	0.149802	0.338218	0.670179	0.198808	0.469186	0.108911	0.550898	0.559954	0.899683	0.59431	0.395687	0.417562
	ENSG00000266490	-0.464003	-1.37936	0.00558913	0.0334877	3.18951	0.1673	2.30904	0.219095	3.23774	3.00339	3.3274	2.22615	2.55749	2.14349
TMEM33	ENSG00000109133	-0.462293	-1.37773	1.14693e-07	5.64201e-06	143.218	8.38292	103.948	5.1817	137.038	139.856	152.76	109.927	100.765	101.152
	ENSG00000265693	-0.461996	-1.37745	0.317977	0.536545	0.382468	0.0292977	0.332385	0.197899	0.37693	0.356335	0.41414	0.473434	0.10616	0.417562
MOB3A	ENSG00000172081	-0.461439	-1.37691	3.21146e-05	0.000576198	16.0906	1.68735	11.7551	0.900208	17.7544	16.1369	14.3806	10.7278	12.1312	12.4062
ARMC1	ENSG00000104442	-0.460786	-1.37629	1.08252e-06	3.57514e-05	25.6878	1.51892	18.7222	0.458101	27.2646	25.5645	24.2343	19.2496	18.4236	18.4934
	ENSG00000251271	-0.460778	-1.37628	0.0688502	0.201832	1.07877	0.0681484	0.790429	0.125377	1.01481	1.15045	1.07105	0.916648	0.665912	0.788729
TOMM40	ENSG00000130204	-0.460228	-1.37576	2.5729e-07	1.10044e-05	120.668	9.78799	87.5677	3.60627	130.254	121.062	110.69	83.9992	91.2106	87.4932
	ENSG00000281010	-0.460028	-1.37557	0.0860553	0.235377	1.54769	0.407761	1.121	0.331193	1.15012	1.96493	1.52803	0.755479	1.20636	1.40115
	ENSG00000272647	-0.459847	-1.3754	0.04714	0.156189	1.61097	0.146837	1.20576	0.321289	1.71068	1.67986	1.44235	0.977086	1.5731	1.0671
LHFPL3-AS2	ENSG00000225329	-0.459136	-1.37472	0.0182638	0.0810565	2.83934	0.196937	2.1111	0.50351	2.75449	3.06448	2.69905	2.24629	1.55379	2.53321
MIR589	ENSG00000207973	-0.45902	-1.37461	0.313688	0.531993	0.23342	0.0270233	0.186085	0.0969185	0.202963	0.254525	0.242772	0.292119	0.164065	0.102071
CYLD	ENSG00000083799	-0.458488	-1.3741	3.40362e-07	1.39736e-05	53.7872	1.50084	39.2172	2.99556	54.5969	52.0554	54.7093	41.5715	40.2346	35.8454
SUCLG1	ENSG00000163541	-0.457094	-1.37277	1.77703e-07	8.07775e-06	49.1403	2.55844	35.8156	1.0864	52.0841	47.4536	47.8831	35.1449	37.0691	35.233
NOMO1	ENSG00000103512	-0.456832	-1.37252	1.30364e-07	6.25517e-06	108.97	7.91556	79.2383	1.37676	101.414	108.295	117.202	78.2576	78.6451	80.8122
INAFM2	ENSG00000259330	-0.456379	-1.37209	4.81456e-05	0.000803949	11.2208	0.738149	8.14398	0.42357	10.3704	11.5961	11.6959	8.37071	8.40593	7.65531
	ENSG00000255893	-0.456209	-1.37193	0.0797858	0.22372	1.86615	0.534468	1.35517	0.470876	1.67202	1.45588	2.47056	1.82322	1.36078	0.88152
BMAL2	ENSG00000029153	-0.456034	-1.37177	9.96138e-07	3.35067e-05	148.144	14.0879	107.808	7.09816	163.694	136.232	144.506	112.566	111.207	99.6489
CUTC	ENSG00000119929	-0.455546	-1.3713	3.00511e-05	0.000549405	18.0781	1.24435	13.2052	1.50505	18.8948	16.6459	18.6934	13.0648	14.7755	11.7753
TBL1XR1-AS1	ENSG00000231310	-0.45472	-1.37052	0.000679222	0.00656809	7.98426	0.832754	5.83709	0.763877	8.59208	7.03506	8.32564	6.67844	5.64577	5.18705
	ENSG00000258964	-0.454432	-1.37024	2.59795e-07	1.10251e-05	94.2539	8.20449	68.6635	0.575106	103.482	91.4966	87.7833	68.6076	69.2645	68.1183
	ENSG00000235119	-0.454044	-1.36987	0.218641	0.430912	0.414685	0.0586242	0.31242	0.0952008	0.473579	0.356335	0.41414	0.372703	0.202669	0.361887
WDR37	ENSG00000047056	-0.453958	-1.36979	3.80115e-05	0.000663823	10.828	0.627501	7.94444	0.137958	11.0276	11.3314	10.125	8.02823	8.01989	7.78522
	ENSG00000254198	-0.453817	-1.36966	0.0226393	0.0950666	2.04274	0.223161	1.51178	0.15064	2.1746	2.16855	1.78508	1.66205	1.36078	1.5125
SNORD60	ENSG00000206630	-0.453472	-1.36933	0.0910975	0.244514	1.54769	0.407761	1.12718	0.339121	1.15012	1.96493	1.52803	0.755479	1.20636	1.41971
	ENSG00000267110	-0.453404	-1.36927	0.0709692	0.206252	1.38773	0.280099	1.00204	0.200859	1.59471	1.069	1.49947	0.795771	1.01334	1.19701
CYP51A1	ENSG00000001630	-0.452747	-1.36864	1.25512e-07	6.08139e-06	109.037	7.33498	79.5422	1.62174	101.568	109.313	116.23	81.0176	79.8032	77.8058
AP3M2	ENSG00000070718	-0.452404	-1.36832	3.83637e-06	0.000102351	25.1922	1.56313	18.4641	1.35937	24.1525	26.9898	24.4342	19.995	17.9989	17.3984
LRRC58	ENSG00000163428	-0.452116	-1.36805	6.54318e-07	2.38186e-05	79.2944	3.3341	58.1293	5.35839	82.9537	76.4287	78.5009	63.4099	58.2817	52.6964
	ENSG00000289100	-0.452082	-1.36801	9.00228e-07	3.06583e-05	110.471	10.566	80.5509	4.36059	99.2874	111.838	120.286	78.2173	77.8538	85.5817
WDR36	ENSG00000134987	-0.451475	-1.36744	2.07631e-07	9.31837e-06	74.6611	4.64713	54.5966	2.3268	79.8803	70.9717	73.1314	55.3313	56.4674	51.9911
SNORD1C	ENSG00000274091	-0.451125	-1.36711	0.145211	0.331618	0.64187	0.0989545	0.468275	0.0783058	0.531569	0.72285	0.671192	0.49358	0.530799	0.380446
SLC7A5	ENSG00000103257	-0.450909	-1.3669	3.07612e-07	1.28219e-05	916.236	42.7191	670.682	20.921	871.705	920.127	956.877	659.11	658.104	694.833
ZNF460	ENSG00000197714	-0.4499	-1.36595	0.0136808	0.0658744	5.02244	1.12335	3.61686	0.726387	5.51865	3.73642	5.81224	3.55579	4.37185	2.92294
	ENSG00000254461	-0.449877	-1.36592	0.0181412	0.0806419	3.49034	0.269006	2.61991	0.686242	3.58567	3.18665	3.6987	2.9917	3.04003	1.82799
	ENSG00000261691	-0.44972	-1.36578	3.15704e-05	0.000568303	13.1823	1.16439	9.71066	0.176605	13.8111	13.8971	11.8387	9.57948	9.91147	9.64105
KRT87P	ENSG00000290966	-0.449044	-1.36514	0.00022861	0.00279467	8.76235	0.675002	6.40342	0.505116	7.99286	9.25452	9.03967	6.92019	6.37924	5.91083
SNORD51	ENSG00000207047	-0.449014	-1.36511	0.220994	0.433006	0.412406	0.10249	0.29224	0.0510284	0.299611	0.437783	0.499824	0.292119	0.241272	0.343329
SPNS1	ENSG00000169682	-0.448145	-1.36428	3.27179e-07	1.35001e-05	46.6738	1.73101	34.2281	1.89375	45.4539	48.655	45.9124	32.6065	33.7685	36.3094
HIF1A	ENSG00000100644	-0.447806	-1.36396	5.93251e-07	2.20364e-05	834.553	62.9933	610.193	9.19316	907.272	796.713	799.675	620.752	605.854	603.971
	ENSG00000261067	-0.447494	-1.36367	2.74611e-07	1.15938e-05	47.9641	1.74443	35.1651	1.78042	46.2465	49.7341	47.9117	33.6944	34.6564	37.1445
	ENSG00000227200	-0.446898	-1.36311	0.191127	0.395716	0.705073	0.176779	0.529704	0.196418	0.724866	0.519231	0.871121	0.674895	0.608006	0.306212
	ENSG00000260185	-0.446438	-1.36267	0.0636505	0.191788	1.48523	0.239281	1.09193	0.251246	1.22744	1.70023	1.52803	0.977086	1.38008	0.918637
MIR3960	ENSG00000283863	-0.446232	-1.36248	0.41404	0.626285	0.163066	0.083306	0.118751	0.0463158	0.183633	0.234163	0.0714034	0.13095	0.0675563	0.157746
	ENSG00000285589	-0.446031	-1.36229	3.11556e-07	1.29533e-05	57.7637	2.66359	42.4719	2.45656	59.6033	58.9785	54.7093	41.3297	40.7943	45.2916
SDC1	ENSG00000115884	-0.445996	-1.36225	5.40271e-08	2.94026e-06	111.758	4.09764	82.0153	1.82876	107.696	115.89	111.689	80.7758	81.1544	84.1156
MDC1	ENSG00000137337	-0.445481	-1.36177	1.41505e-07	6.69942e-06	101.204	6.04032	74.2264	2.35848	96.2139	99.4785	107.919	73.9866	76.6956	71.997
	ENSG00000269951	-0.445429	-1.36172	0.0676955	0.199626	1.50101	0.116538	1.1379	0.340421	1.63337	1.45588	1.41379	0.795771	1.47659	1.14134
	ENSG00000258260	-0.445395	-1.36169	0.0326831	0.122215	1.77433	0.106435	1.31394	0.173201	1.76867	1.88348	1.67084	1.29942	1.14846	1.49395
EIF2AK1P1	ENSG00000242479	-0.445284	-1.36158	0.00071804	0.00689462	5.69424	0.156268	4.19083	0.17849	5.59597	5.87443	5.61231	4.22061	4.35255	3.99932
SNORD54	ENSG00000238650	-0.445098	-1.36141	0.139089	0.322356	0.777455	0.20703	0.543848	0.028653	0.550898	0.82466	0.956805	0.554018	0.511497	0.566029
	ENSG00000233270	-0.444763	-1.36109	0.193497	0.399002	0.556855	0.104419	0.426878	0.135738	0.647547	0.580316	0.442701	0.453287	0.279876	0.547471
ZFYVE21	ENSG00000100711	-0.444412	-1.36076	1.74415e-06	5.29092e-05	25.3343	1.15062	18.5669	0.784372	24.7131	24.6278	26.662	18.8668	19.157	17.6768
UNG	ENSG00000076248	-0.44437	-1.36072	1.73891e-06	5.28481e-05	49.9193	4.84604	36.7228	1.49874	54.3456	50.6708	44.7414	35.2859	36.6058	38.2765
LZTS2	ENSG00000107816	-0.443853	-1.36023	7.69951e-07	2.71823e-05	27.9551	0.678478	20.5694	0.646298	28.7337	27.6414	27.4903	20.1562	20.2379	21.3142
NSUN5	ENSG00000130305	-0.443415	-1.35982	5.88164e-07	2.18971e-05	31.805	0.785607	23.423	0.932863	31.9811	32.4875	30.9462	23.3393	22.5348	24.3949
LOC100418961	ENSG00000242261	-0.443376	-1.35978	0.00218493	0.0164709	5.01511	0.617945	3.62641	0.188719	4.7068	4.61199	5.72655	3.79754	3.65769	3.42401
BLCAP	ENSG00000166619	-0.442834	-1.35927	2.35617e-07	1.0265e-05	41.7439	1.54658	30.6576	0.442404	39.9836	42.3631	42.8849	30.5516	31.1434	30.2779
MID1IP1	ENSG00000165175	-0.440871	-1.35742	4.15719e-06	0.000109134	38.2455	3.56518	28.2538	1.84208	42.2452	37.0893	35.4018	29.7659	26.2022	28.7932
	ENSG00000200170	-0.440818	-1.35737	0.246933	0.46143	0.33731	0.0190731	0.253716	0.0755786	0.318941	0.335973	0.357017	0.191388	0.337781	0.231979
ACTR1A	ENSG00000138107	-0.439457	-1.35609	4.94086e-07	1.89103e-05	75.4469	4.53012	55.6877	3.45063	79.8029	75.7771	70.7608	52.5108	55.1935	59.3588
	ENSG00000254138	-0.438582	-1.35527	0.144685	0.330693	0.774413	0.207548	0.550958	0.10159	0.647547	0.661764	1.01393	0.513726	0.665912	0.473237
LOC101928059	ENSG00000284738	-0.438121	-1.35484	0.00619194	0.036381	3.29065	0.164952	2.42472	0.0347566	3.12176	3.45136	3.29884	2.44775	2.44168	2.38474
POC1B-GALNT4	ENSG00000259075	-0.438075	-1.3548	2.91679e-06	8.02846e-05	19.3836	0.315168	14.3052	0.131789	19.6294	19.0283	19.4931	14.4548	14.2544	14.2064
GJB3	ENSG00000188910	-0.437439	-1.3542	2.16335e-05	0.000418888	18.5534	0.974494	13.7737	1.32192	18.9915	19.2319	17.4367	12.2992	14.8527	14.1693
	ENSG00000279900	-0.43703	-1.35381	0.0982255	0.256993	1.05088	0.0692712	0.800749	0.207771	1.13079	1.00792	1.01393	1.01738	0.781722	0.603146
RAB35	ENSG00000111737	-0.43699	-1.35378	1.78015e-07	8.07775e-06	82.5657	4.69327	60.9633	1.62558	87.9794	79.6459	80.0718	59.1389	62.2579	61.493
	ENSG00000251307	-0.436434	-1.35326	0.0580926	0.179889	1.49629	0.0742359	1.1264	0.251881	1.51739	1.55769	1.41379	0.876356	1.38008	1.12278
	ENSG00000273521	-0.436377	-1.3532	0.0069297	0.0395249	5.04204	1.09199	3.58611	0.225073	3.97227	4.99887	6.15497	3.81769	3.36816	3.57248
	ENSG00000273748	-0.435672	-1.35254	0.0164393	0.0753687	3.45409	0.562763	2.58476	0.475018	3.16042	4.10294	3.09891	2.85067	2.03634	2.86726
	ENSG00000258761	-0.435424	-1.35231	0.0463934	0.154403	2.0445	0.2485	1.5156	0.409923	1.94264	1.86312	2.32775	1.44045	1.14846	1.9579
	ENSG00000267225	-0.435374	-1.35226	0.0907095	0.243792	1.23168	0.158018	0.923363	0.276505	1.13079	1.15045	1.41379	1.23899	0.723817	0.807287
SNORD62A	ENSG00000235284	-0.43528	-1.35217	0.400731	0.614988	0.23762	0.154699	0.158908	0.0700482	0.125643	0.173077	0.41414	0.171242	0.221971	0.0835125
ICMT	ENSG00000116237	-0.434877	-1.3518	5.05186e-08	2.80487e-06	88.358	1.09856	65.3525	0.792165	88.54	87.1798	89.3542	64.4776	65.5585	66.0212
SCARNA22	ENSG00000249784	-0.43431	-1.35126	0.122151	0.29613	0.948764	0.104132	0.712755	0.194109	0.840845	1.04864	0.956805	0.49358	0.781722	0.862962
	ENSG00000255966	-0.433869	-1.35085	0.110802	0.277997	1.10739	0.148699	0.826785	0.264287	0.937494	1.17081	1.21386	0.614456	0.743119	1.12278
	ENSG00000262714	-0.433771	-1.35076	0.0155726	0.0722442	3.25695	0.6327	2.3489	0.116815	3.43103	2.55543	3.78438	2.38731	2.44168	2.21772
	ENSG00000271011	-0.433458	-1.35047	0.123255	0.297726	1.12864	0.365188	0.781845	0.0848887	0.744196	1.17081	1.47091	0.815917	0.685213	0.844404
	ENSG00000251184	-0.433009	-1.35005	0.00136485	0.0115305	7.70446	0.794221	5.76149	0.812317	8.57275	7.0147	7.52592	6.01361	6.41784	4.853
	ENSG00000271581	-0.432526	-1.34959	8.11044e-08	4.13885e-06	81.7846	0.697179	60.6111	1.96741	81.3107	81.4581	82.5852	61.778	58.3396	61.7157
LFNG	ENSG00000106003	-0.432206	-1.34929	1.6667e-06	5.0842e-05	27.8082	1.0163	20.644	0.890786	28.9657	27.397	27.0619	20.6397	19.7554	21.5369
AGAP2	ENSG00000135439	-0.431985	-1.34909	2.47814e-06	7.03837e-05	64.6856	5.01545	48.0438	3.91906	68.8236	66.1255	59.1077	46.7893	44.9056	52.4365
SPATA2	ENSG00000158480	-0.431964	-1.34907	3.03544e-05	0.000553098	16.6807	1.64567	12.4444	0.369465	17.6384	17.6233	14.7805	12.8633	12.3049	12.165
AP4E1	ENSG00000081014	-0.431522	-1.34866	9.19939e-06	0.000208692	21.6061	0.374995	16.0986	1.43702	21.5044	22.0215	21.2925	17.5775	16.0108	14.7075
CCN3	ENSG00000136999	-0.431249	-1.3484	0.00991511	0.0517754	3.64918	0.0719079	2.72342	0.506818	3.58567	3.63461	3.72726	2.16571	3.15584	2.8487
	ENSG00000244295	-0.431127	-1.34829	0.0379002	0.135053	1.82619	0.240793	1.37082	0.137363	1.82666	2.06674	1.58516	1.4203	1.47659	1.21557
KRT87P	ENSG00000135477	-0.430278	-1.34749	0.000419541	0.00452436	8.66769	0.739529	6.41066	0.5348	7.81889	9.17307	9.01111	6.96048	6.37924	5.89227
TFRC	ENSG00000072274	-0.430273	-1.34749	1.09855e-06	3.60984e-05	795.299	54.491	590.306	20.7839	761.139	766.618	858.14	600.989	603.577	566.354
	ENSG00000280299	-0.429504	-1.34677	0.109045	0.274727	0.940367	0.145959	0.687003	0.084223	0.782856	0.967194	1.07105	0.775625	0.608006	0.677379
HLA-B	ENSG00000234745	-0.429277	-1.34656	4.05819e-07	1.61745e-05	507.541	25.5454	376.927	10.9322	478.054	522.967	521.602	377.669	365.643	387.47
	ENSG00000206914	-0.428658	-1.34598	0.293953	0.510732	0.270089	0.0665138	0.196554	0.0232674	0.202963	0.335973	0.271333	0.191388	0.221971	0.176304
BMAL2-AS1	ENSG00000245311	-0.427839	-1.34522	0.000829709	0.00777099	9.58688	1.23197	7.19863	0.865871	11.0083	8.82692	8.92542	8.02823	7.26712	6.30055
MIR1825	ENSG00000284125	-0.427715	-1.3451	0.00459322	0.0288724	5.65261	0.748015	4.20324	0.62479	4.95809	6.44457	5.55518	4.40193	3.50327	4.70453
SNORD14E	ENSG00000200879	-0.427649	-1.34504	0.0836852	0.231367	1.26196	0.232816	0.913668	0.136488	1.03414	1.25226	1.49947	0.775625	0.916835	1.04855
RNU6-30P	ENSG00000207291	-0.427568	-1.34496	0.337893	0.556116	0.326524	0.104124	0.258017	0.136128	0.241622	0.295249	0.442701	0.392849	0.260574	0.120629
IL27RA	ENSG00000104998	-0.427369	-1.34478	2.4942e-06	7.0444e-05	36.5043	2.51055	27.0369	1.37864	33.6241	37.6595	38.2294	26.3209	26.1636	28.6262
	ENSG00000215158	-0.426888	-1.34433	0.117508	0.288099	0.938014	0.164697	0.689053	0.124989	0.840845	0.845022	1.12817	0.815917	0.685213	0.566029
	ENSG00000235837	-0.426695	-1.34415	3.40824e-05	0.000606193	15.3536	0.547283	11.5011	0.970708	15.6281	15.7093	14.7234	12.2992	11.7837	10.4205
	ENSG00000185834	-0.426655	-1.34411	0.218418	0.430826	1.55561	1.05561	1.07773	0.245907	2.73516	1.2319	0.699753	0.916648	1.36078	0.955754
	ENSG00000233820	-0.426466	-1.34394	0.00557465	0.0334643	3.84518	0.310893	2.84625	0.159176	3.48902	4.06222	3.98431	2.95141	2.92422	2.66312
	ENSG00000258655	-0.426464	-1.34394	0.0363737	0.131764	2.63166	0.721943	1.97386	0.0265772	3.17975	2.90158	1.81365	2.00454	1.95913	1.9579
ARAF	ENSG00000078061	-0.425421	-1.34296	8.57781e-07	2.96441e-05	37.2414	1.11861	27.7725	1.31989	37.6641	38.0871	35.973	26.4015	27.8814	29.0345
	ENSG00000218226	-0.42519	-1.34275	0.00912947	0.0488406	5.82856	0.96509	4.31708	0.959318	5.11272	5.44683	6.92613	5.26821	4.33325	3.34978
LAMA3	ENSG00000053747	-0.425034	-1.3426	1.85307e-06	5.50911e-05	364.637	35.4987	271.227	5.74097	334.608	355.49	403.815	271.66	276.739	265.282
MTARC1	ENSG00000186205	-0.424736	-1.34233	2.74349e-06	7.61297e-05	27.9412	1.01878	20.8039	1.17017	26.8007	28.7613	28.2615	19.9144	22.1295	20.3678
	ENSG00000236015	-0.424728	-1.34232	0.0628624	0.190131	1.62319	0.228385	1.20357	0.25354	1.42074	1.57805	1.87077	1.44045	0.936137	1.23413
ITGB1-DT	ENSG00000229656	-0.424572	-1.34217	3.87285e-05	0.000674907	19.7144	1.86613	14.5968	0.966713	17.5611	20.8608	20.7213	15.0995	13.4823	15.2085
MIR3651	ENSG00000281156	-0.424206	-1.34183	0.452198	0.658819	0.183409	0.134249	0.133702	0.0639387	0.338271	0.111991	0.0999648	0.191388	0.144763	0.0649541
NOL9	ENSG00000162408	-0.424206	-1.34183	5.06102e-06	0.000127742	34.4149	2.46681	25.6715	1.71102	36.9295	31.9989	34.3165	26.1799	27.0708	23.7639
	ENSG00000263859	-0.424157	-1.34179	0.107207	0.27178	1.09832	0.229815	0.824618	0.155844	1.36275	0.946832	0.985367	0.795771	0.685213	0.99287
CAPN15	ENSG00000103326	-0.423756	-1.34142	2.16216e-07	9.59847e-06	72.3754	3.37155	53.9612	1.19201	76.2656	70.2997	70.5608	54.6262	54.6723	52.585
	ENSG00000199471	-0.423441	-1.34112	0.337243	0.555772	0.209692	0.055335	0.150954	0.0254215	0.164303	0.193439	0.271333	0.151096	0.125462	0.176304
HELLS	ENSG00000119969	-0.423439	-1.34112	4.74427e-06	0.000121431	37.0876	2.86467	27.5481	1.79854	34.2427	37.0486	39.9716	28.5773	28.5956	25.4713
SLC3A2	ENSG00000168003	-0.423376	-1.34106	8.04794e-07	2.81695e-05	409.21	20.6101	305.538	17.4551	391.321	404.562	431.748	290.598	301.291	324.724
	ENSG00000254263	-0.423122	-1.34083	0.230841	0.443778	0.878486	0.488083	0.572579	0.123836	0.763526	0.458145	1.41379	0.715187	0.492196	0.510354
CHSY1	ENSG00000131873	-0.423036	-1.34075	2.09954e-06	6.1525e-05	29.6429	1.55009	22.0214	0.773447	28.695	28.802	31.4318	21.3851	22.8823	21.7968
MAP6D1	ENSG00000180834	-0.422634	-1.34037	0.00120741	0.0104664	6.2732	0.653052	4.69358	0.121988	6.02122	7.0147	5.78367	4.62353	4.62278	4.83444
SMDT1	ENSG00000183172	-0.422612	-1.34035	0.00111246	0.00980795	6.58467	0.460648	4.92543	0.462482	6.31117	7.11651	6.32634	4.76456	4.56487	5.44687
	ENSG00000241990	-0.422239	-1.34001	0.0338189	0.125157	2.56108	0.570127	1.92633	0.286124	2.42589	3.18665	2.0707	1.70235	2.24866	1.82799
	ENSG00000281021	-0.421822	-1.33962	0.00105275	0.00938251	8.4906	1.37815	6.34634	0.230937	7.87688	10.069	7.52592	6.53741	6.08971	6.4119
	ENSG00000269836	-0.421174	-1.33902	0.28525	0.501697	0.319646	0.0895481	0.235473	0.0426335	0.241622	0.417421	0.299894	0.23168	0.279876	0.194862
	ENSG00000280435	-0.419951	-1.33788	0.00030908	0.00354803	17.3841	2.65666	12.791	1.05078	14.5263	17.8473	19.7787	13.6691	13.077	11.6268
TMEM14B	ENSG00000137210	-0.419453	-1.33742	1.44129e-06	4.48003e-05	75.592	5.00723	56.5842	3.84795	77.2707	79.5441	69.961	54.7068	54.0354	61.0105
AXL	ENSG00000167601	-0.419415	-1.33739	3.31965e-07	1.36631e-05	146.227	9.03121	109.232	2.24234	136.053	153.295	149.333	108.638	107.347	111.712
HLTF-AS1	ENSG00000239718	-0.419225	-1.33721	0.0408246	0.142347	2.38852	0.318779	1.81707	0.413588	2.67717	2.04638	2.442	2.206	1.86262	1.3826
	ENSG00000261240	-0.419123	-1.33711	0.0237011	0.0981416	2.84477	0.205084	2.16701	0.442326	3.06377	2.65724	2.81329	2.22615	2.57679	1.69809
GPAM	ENSG00000119927	-0.418986	-1.33699	1.28852e-06	4.08264e-05	34.6684	1.35724	25.8983	0.983877	33.1022	35.5011	35.4018	25.6762	26.9742	25.0445
	ENSG00000240527	-0.418938	-1.33694	0.030367	0.116225	2.09713	0.146743	1.58186	0.186237	2.1746	2.18891	1.92789	1.40015	1.5731	1.77232
	ENSG00000262147	-0.418317	-1.33637	0.130848	0.310102	0.95128	0.255963	0.679162	0.00538559	0.937494	0.702488	1.21386	0.674895	0.685213	0.677379
DSCC1	ENSG00000136982	-0.418313	-1.33636	0.000102305	0.00149497	16.4665	1.75151	12.3915	1.01719	18.4889	15.4446	15.466	13.4878	12.2084	11.4783
SNORA33	ENSG00000200534	-0.418178	-1.33624	0.033073	0.123366	1.92405	0.11738	1.44543	0.0900994	2.05862	1.84276	1.87077	1.50089	1.34147	1.49395
MIR6825	ENSG00000275067	-0.418072	-1.33614	0.359626	0.577383	0.215736	0.0637971	0.162797	0.0599764	0.280282	0.152715	0.21421	0.13095	0.125462	0.231979
	ENSG00000279970	-0.418035	-1.33611	0.021865	0.0926463	3.06085	0.464905	2.24673	0.374306	2.6965	2.90158	3.58445	1.82322	2.38377	2.53321
	ENSG00000255487	-0.417808	-1.3359	0.0427334	0.146477	1.89671	0.268439	1.40981	0.121961	1.61404	2.14819	1.92789	1.50089	1.45728	1.27125
	ENSG00000234149	-0.417298	-1.33542	0.0918944	0.245807	1.28887	0.214726	0.973923	0.187182	1.49806	1.069	1.29954	1.13826	1.01334	0.77017
MBD6	ENSG00000166987	-0.416958	-1.33511	1.18084e-06	3.82279e-05	36.4064	0.942654	27.2679	1.32757	35.4025	37.2726	36.5443	26.0993	28.7114	26.9931
MIR3136	ENSG00000265355	-0.416553	-1.33473	0.479372	0.680055	0.136316	0.0536533	0.121645	0.0974175	0.086984	0.193439	0.128526	0.23168	0.086858	0.0463958
	ENSG00000256340	-0.415887	-1.33412	0.0497847	0.161869	1.68992	0.0621916	1.27046	0.193417	1.63337	1.67986	1.75652	1.33972	1.05195	1.41971
GINM1	ENSG00000055211	-0.415582	-1.33384	9.00176e-07	3.06583e-05	42.3274	2.05542	31.6959	0.831069	40.1383	44.216	42.6278	32.123	30.7381	32.2265
MIR6869	ENSG00000284436	-0.415195	-1.33348	0.176763	0.376435	0.748617	0.177402	0.577244	0.145223	0.937494	0.72285	0.585508	0.695041	0.414988	0.621704
MMP24	ENSG00000125966	-0.415139	-1.33343	3.25367e-07	1.34592e-05	77.4263	3.9797	58.077	1.26918	80.2475	79.1572	72.8743	56.802	58.0887	59.3402
	ENSG00000237259	-0.414748	-1.33307	0.0699665	0.204045	1.37783	0.162716	1.03515	0.10705	1.53672	1.21154	1.38523	1.05767	1.12915	0.918637
	ENSG00000224886	-0.414519	-1.33285	0.157737	0.350196	0.881163	0.274945	0.647556	0.0864894	0.666877	1.19118	0.785437	0.715187	0.550101	0.677379
C4orf47	ENSG00000205129	-0.414473	-1.33281	0.0129878	0.0633949	3.69961	0.472971	2.79043	0.420965	3.4117	4.24547	3.44164	2.7298	2.40307	3.23843
ZNF185	ENSG00000147394	-0.41433	-1.33268	1.48802e-07	7.00439e-06	66.4606	0.849625	49.8588	0.508449	65.4796	66.94	66.9621	49.5897	50.4452	49.5414
	ENSG00000227329	-0.414271	-1.33263	0.278854	0.496133	0.420949	0.154009	0.297334	0.0759037	0.280282	0.397059	0.585508	0.23168	0.279876	0.380446
	ENSG00000282849	-0.414202	-1.33256	0.103295	0.265396	1.036	0.0568844	0.785415	0.127041	0.976153	1.08937	1.04249	0.876356	0.839628	0.640262
	ENSG00000250379	-0.414137	-1.3325	0.0214856	0.0913983	2.40205	0.179357	1.80528	0.0705335	2.59985	2.25	2.35631	1.82322	1.72751	1.86511
	ENSG00000266651	-0.413453	-1.33187	0.0340179	0.125619	3.01679	0.613932	2.2069	0.419001	2.34857	3.14593	3.55589	1.82322	2.654	2.14349
FUT11	ENSG00000196968	-0.412644	-1.33112	6.06687e-06	0.000148109	24.6605	0.914306	18.4836	1.05069	23.6306	24.974	25.3768	17.4969	18.3656	19.5883
YOD1	ENSG00000180667	-0.412443	-1.33094	1.4035e-06	4.40425e-05	43.1903	2.97412	32.3042	0.387326	42.2839	40.7749	46.5122	32.7475	32.0313	32.1337
	ENSG00000242282	-0.411901	-1.33044	0.0117338	0.0588882	3.18254	0.122839	2.41053	0.261347	3.23774	3.2681	3.04178	2.24629	2.7119	2.27339
	ENSG00000242659	-0.41177	-1.33032	0.0642262	0.193079	1.62217	0.266836	1.22816	0.177631	1.92331	1.41516	1.52803	1.19869	1.41868	1.0671
	ENSG00000273226	-0.41157	-1.33013	0.137469	0.3203	1.04719	0.110805	0.813439	0.247723	0.956824	1.17081	1.01393	0.916648	0.530799	0.99287
SLC39A10	ENSG00000196950	-0.411307	-1.32989	5.77253e-07	2.16384e-05	143.106	9.34873	107.523	3.36433	134.777	141.322	153.217	110.995	104.278	107.295
SNORD83B	ENSG00000209480	-0.410599	-1.32924	0.0616943	0.187742	1.76968	0.38888	1.31126	0.0733287	1.42074	2.18891	1.6994	1.31957	1.38008	1.23413
NAGS	ENSG00000161653	-0.410345	-1.329	0.000993915	0.00897043	7.84608	0.511307	5.87008	0.661035	7.27766	7.99208	8.26851	5.12719	6.08971	6.39334
	ENSG00000225920	-0.410298	-1.32896	0.122844	0.297219	1.71192	0.732248	1.17356	0.198556	1.11146	1.49661	2.52768	1.40015	1.09055	1.02999
TMEM245	ENSG00000106771	-0.409831	-1.32853	2.04817e-06	6.01275e-05	377.097	30.7891	283.701	9.99781	349.743	371.107	410.441	295.11	279.519	276.473
SOD2	ENSG00000291237	-0.409757	-1.32846	1.23449e-06	3.96514e-05	381.611	16.7615	287.217	17.4887	399.305	379.558	365.971	302.625	268.208	290.818
TMED6	ENSG00000157315	-0.409654	-1.32837	0.0517236	0.166028	1.75835	0.126975	1.34015	0.23122	1.90398	1.70023	1.67084	1.13826	1.5924	1.2898
	ENSG00000244086	-0.40964	-1.32835	0.144341	0.330184	1.10907	0.276706	0.862861	0.248382	1.36275	1.15045	0.813999	0.876356	0.608006	1.10422
	ENSG00000247993	-0.409259	-1.328	0.00298901	0.0209152	5.3521	0.457581	4.05901	0.370747	5.34468	5.81335	4.89827	3.97886	3.7349	4.46328
RN7SL809P	ENSG00000241217	-0.409236	-1.32798	0.225971	0.438376	0.591029	0.184888	0.426924	0.0995249	0.570228	0.417421	0.785437	0.332411	0.530799	0.417562
IDI2	ENSG00000148377	-0.408946	-1.32772	0.10321	0.265269	1.74028	0.559925	1.33676	0.269652	2.13594	1.98529	1.09961	1.62176	1.30287	1.08566
TPBG	ENSG00000146242	-0.408862	-1.32764	2.4869e-06	7.03837e-05	47.9902	2.25056	36.0881	2.6586	45.9372	47.6369	50.3965	33.8757	35.3512	39.0374
SLC35F2	ENSG00000110660	-0.408622	-1.32742	3.21996e-07	1.33535e-05	152.627	8.0275	114.907	1.34696	143.379	156.716	157.787	114.138	114.122	116.463
	ENSG00000269843	-0.408197	-1.32703	0.185306	0.388071	0.60149	0.0812599	0.449007	0.0587597	0.512239	0.62104	0.671192	0.513726	0.43429	0.399004
HM13-AS1	ENSG00000230613	-0.408111	-1.32695	0.140393	0.324094	1.18502	0.368308	0.84835	0.186093	0.860175	1.10973	1.58516	0.634602	0.936137	0.974312
PLD4	ENSG00000166428	-0.407799	-1.32666	0.00015078	0.00202453	11.58	0.931678	8.6616	0.301814	11.8008	10.5577	12.3813	8.49159	8.48314	9.01007
TRAF1	ENSG00000056558	-0.407334	-1.32623	1.10975e-05	0.000243035	35.2178	1.0169	26.6806	2.7258	34.4746	36.3767	34.802	27.7714	28.6921	23.5783
	ENSG00000227081	-0.40683	-1.32577	0.0789888	0.22217	1.28409	0.158632	0.968169	0.0388816	1.4594	1.15045	1.24242	0.95694	0.936137	1.01143
RNU1-153P	ENSG00000277678	-0.406446	-1.32542	0.295701	0.512579	0.41845	0.0229552	0.345694	0.183579	0.41559	0.397059	0.442701	0.292119	0.550101	0.194862
PIAS2	ENSG00000078043	-0.4062	-1.32519	1.19434e-06	3.85888e-05	40.9677	1.53562	30.8453	1.18014	39.655	40.5916	42.6564	30.1688	30.159	32.208
HMOX1	ENSG00000100292	-0.406038	-1.32504	2.35144e-05	0.000446855	27.0656	2.1844	20.5062	1.68146	27.3613	29.0871	24.7484	19.4712	19.601	22.4463
	ENSG00000273271	-0.405905	-1.32492	0.11904	0.290784	1.03682	0.223972	0.757315	0.0336826	1.01481	0.82466	1.27098	0.795771	0.743119	0.733054
UBE2D4	ENSG00000078967	-0.405698	-1.32473	0.000180383	0.00233401	16.2536	2.12055	12.3656	0.663427	17.3485	17.6029	13.8094	13.1252	11.8996	12.0722
RPL23P6	ENSG00000180211	-0.405033	-1.32412	0.168587	0.365293	0.804364	0.191181	0.606847	0.115163	1.01481	0.641402	0.756876	0.49358	0.723817	0.603146
STEAP1	ENSG00000164647	-0.40423	-1.32338	7.7386e-06	0.000180578	23.8632	0.666127	18.029	1.00857	23.1474	24.4649	23.9773	18.0408	17.0145	19.0316
MED28	ENSG00000118579	-0.404189	-1.32334	1.59583e-06	4.88623e-05	83.4557	6.42691	62.9125	2.56162	77.2321	83.0667	90.0682	65.8677	61.5437	61.326
HIGD2A	ENSG00000146066	-0.403962	-1.32314	8.04134e-06	0.000186545	29.7474	1.2163	22.5489	1.70323	30.8793	29.9016	28.4614	20.6397	23.0946	23.9124
TP53INP2	ENSG00000078804	-0.403758	-1.32295	0.000408356	0.00442121	7.93022	0.149913	5.99347	0.197247	7.79956	8.09389	7.89722	5.95318	5.81949	6.20776
MIR4724	ENSG00000284424	-0.402516	-1.32181	0.3341	0.553041	0.216768	0.00478879	0.164351	0.00675263	0.222292	0.213801	0.21421	0.171242	0.164065	0.157746
NRAS	ENSG00000213281	-0.402243	-1.32156	7.62435e-07	2.6975e-05	132.945	9.51647	100.418	1.05732	143.862	128.576	126.398	101.446	100.475	99.3334
SNORD7	ENSG00000207297	-0.401656	-1.32102	0.25208	0.467647	0.40073	0.0661092	0.306662	0.0332707	0.41559	0.458145	0.328456	0.332411	0.318479	0.269096
FASN	ENSG00000169710	-0.401603	-1.32097	1.32453e-06	4.16452e-05	551.1	23.9	417.208	18.2487	570.296	524.331	558.674	422.434	432.273	396.916
SAP130	ENSG00000136715	-0.401416	-1.3208	3.87053e-06	0.000103095	40.4717	1.91667	30.7459	2.07514	42.5158	40.1844	38.7149	31.0552	32.649	28.5334
	ENSG00000269427	-0.401092	-1.32051	0.0477797	0.157671	2.29675	0.527101	1.76491	0.158635	2.6965	2.49434	1.6994	1.9441	1.70821	1.64241
MIR6769A	ENSG00000276641	-0.400751	-1.32019	0.456415	0.66164	0.124787	0.0327377	0.0998436	0.0556869	0.125643	0.0916289	0.157087	0.0705114	0.164065	0.0649541
KANK2	ENSG00000197256	-0.400627	-1.32008	4.38762e-07	1.72725e-05	56.0062	1.01217	42.4367	1.16007	57.1678	55.3133	55.5376	41.1484	42.7631	43.3986
MIR6779	ENSG00000277057	-0.400477	-1.31994	0.143685	0.329487	0.859425	0.165159	0.648018	0.0408196	0.744196	1.04864	0.785437	0.695041	0.627308	0.621704
	ENSG00000262372	-0.400425	-1.3199	0.155353	0.346658	0.913653	0.259985	0.661629	0.084033	0.763526	0.763574	1.21386	0.695041	0.723817	0.566029
HMGA2	ENSG00000149948	-0.400319	-1.3198	4.78274e-06	0.000122034	168.727	13.668	127.751	9.32057	184.01	157.673	164.499	131.443	134.659	117.149
	ENSG00000272162	-0.399698	-1.31923	4.72151e-05	0.000793262	19.6684	1.53711	14.9815	1.04733	20.5765	20.5351	17.8937	13.8706	15.1229	15.9509
MYC	ENSG00000136997	-0.399062	-1.31865	4.52587e-07	1.76101e-05	403.436	11.3435	305.715	1.82258	411.966	407.779	390.562	304.116	307.699	305.331
	ENSG00000234964	-0.398859	-1.31846	0.264275	0.480823	0.495844	0.0949611	0.390853	0.138177	0.41559	0.600678	0.471262	0.513726	0.241272	0.417562
MIR6734	ENSG00000283836	-0.3986	-1.31823	0.209955	0.419579	0.560078	0.10682	0.414123	0.0409948	0.550898	0.458145	0.671192	0.372703	0.414988	0.454679
ATXN1L	ENSG00000224470	-0.398067	-1.31774	3.49065e-07	1.42456e-05	83.7376	2.32877	63.5272	1.93848	82.1612	82.6391	86.4124	64.2762	64.9795	61.326
FMNL3	ENSG00000161791	-0.398006	-1.31769	2.92104e-06	8.02846e-05	29.5071	1.07473	22.3299	0.387389	28.8303	28.9446	30.7463	22.2715	21.9751	22.7432
P2RY2	ENSG00000175591	-0.397594	-1.31731	9.3811e-06	0.000210509	22.2207	0.712748	16.838	0.671029	21.427	22.4287	22.8062	16.4493	17.6129	16.452
CISD2	ENSG00000145354	-0.397228	-1.31698	8.98752e-06	0.000204763	24.3845	0.301267	18.5299	1.13082	24.5391	24.0373	24.577	19.1086	17.2268	19.2543
	ENSG00000284292	-0.397043	-1.31681	3.2636e-06	8.86585e-05	299.952	23.0195	227.251	10.9924	319.801	305.338	274.717	215.876	228.06	237.816
SNORA52	ENSG00000199785	-0.396938	-1.31671	0.102911	0.264935	1.20829	0.203537	0.895144	0.108819	1.0728	1.10973	1.44235	0.795771	0.878231	1.01143
MIR6727	ENSG00000283712	-0.396928	-1.3167	0.240117	0.454567	0.467263	0.0891857	0.357919	0.0545859	0.570228	0.417421	0.41414	0.352557	0.414988	0.306212
	ENSG00000223837	-0.39678	-1.31657	0.160307	0.353764	0.80424	0.157259	0.593765	0.0696182	0.724866	0.702488	0.985367	0.513726	0.627308	0.640262
PPIL1	ENSG00000137168	-0.3967	-1.31649	7.12233e-05	0.0010986	25.5673	3.28342	19.4993	0.71575	28.6177	25.9921	22.0922	19.4511	20.2379	18.8089
	ENSG00000267547	-0.396597	-1.3164	0.169397	0.366138	0.717579	0.0627098	0.546461	0.090017	0.705537	0.661764	0.785437	0.634602	0.550101	0.454679
	ENSG00000269288	-0.396453	-1.31627	0.0165931	0.0757344	4.70922	1.00598	3.4569	0.391333	3.66299	4.79525	5.66943	3.35433	3.88931	3.12708
	ENSG00000227038	-0.396242	-1.31608	0.256934	0.472796	0.449598	0.080233	0.353388	0.0930824	0.492909	0.498869	0.357017	0.453287	0.337781	0.269096
	ENSG00000261723	-0.395993	-1.31585	0.0744678	0.213489	1.48594	0.136015	1.12371	0.172369	1.42074	1.3948	1.64228	1.03752	1.32217	1.01143
	ENSG00000259945	-0.395623	-1.31551	3.73861e-05	0.000654466	19.035	0.837541	14.4814	1.10143	18.2956	19.9446	18.8648	13.4274	15.6248	14.392
SSR3	ENSG00000114850	-0.394573	-1.31455	4.20345e-07	1.6592e-05	277.055	7.97616	210.613	3.25271	280.098	283.062	268.005	212.128	212.831	206.879
	ENSG00000250767	-0.39402	-1.31405	0.158425	0.351029	0.902194	0.180403	0.688573	0.135902	0.782856	1.10973	0.813999	0.533872	0.743119	0.788729
TGFB2-OT1	ENSG00000281453	-0.393683	-1.31374	8.38831e-05	0.00126063	19.8362	0.790029	15.1593	1.66978	19.1461	20.698	19.6645	16.1471	13.2314	16.0993
HDHD2	ENSG00000167220	-0.393426	-1.31351	3.15475e-05	0.000568303	15.6056	0.35639	11.906	0.325135	15.8987	15.7093	15.2089	12.0574	11.5328	12.1279
CARNMT1	ENSG00000156017	-0.392951	-1.31308	4.70911e-06	0.000120909	37.1282	2.32062	28.2966	1.08236	39.6937	35.1753	36.5157	28.8593	28.9816	27.0488
FAM229A	ENSG00000225828	-0.39283	-1.31297	0.0336382	0.124688	3.61516	0.795705	2.66187	0.446299	2.77382	3.71606	4.35561	2.206	3.09794	2.68168
LOC124904153	ENSG00000221496	-0.392744	-1.31289	0.401152	0.615469	0.319013	0.102477	0.261162	0.134953	0.202963	0.397059	0.357017	0.352557	0.10616	0.324771
MDFI	ENSG00000112559	-0.39263	-1.31278	0.000131413	0.00181815	11.8987	0.715455	9.10158	0.177674	12.6127	11.9016	11.1818	8.9348	9.08149	9.28844
OPN1SW	ENSG00000128617	-0.392356	-1.31253	0.0385744	0.136593	2.54403	0.396188	1.90895	0.252689	2.11661	2.61651	2.89898	2.10527	1.99773	1.62385
	ENSG00000224597	-0.392197	-1.31239	0.0238276	0.0985657	3.11901	0.277858	2.37758	0.406423	3.0831	2.86086	3.41308	2.36717	2.78911	1.97646
	ENSG00000255421	-0.391729	-1.31196	0.26749	0.484439	0.441944	0.109404	0.324725	0.0415425	0.318941	0.478507	0.528385	0.332411	0.279876	0.361887
LINC01303	ENSG00000250548	-0.391531	-1.31178	0.00245165	0.0180092	8.02138	0.999393	6.0183	0.711518	6.98771	8.09389	8.98255	5.5704	5.64577	6.83874
MAP3K9	ENSG00000006432	-0.39127	-1.31155	1.41393e-05	0.000294677	80.1868	6.53726	61.1264	5.64722	78.7398	74.4943	87.3264	64.2359	64.5355	54.6079
LINC01618	ENSG00000250302	-0.391043	-1.31134	0.00137348	0.0115795	7.90818	0.825418	5.98539	0.328882	6.98771	8.58257	8.15427	5.85245	6.35994	5.7438
LOC107986281	ENSG00000250302	-0.391043	-1.31134	0.00137348	0.0115795	7.90818	0.825418	5.98539	0.328882	6.98771	8.58257	8.15427	5.85245	6.35994	5.7438
MIR6791	ENSG00000283950	-0.390942	-1.31125	0.388834	0.604259	0.164478	0.0167317	0.12568	0.00516378	0.183633	0.152715	0.157087	0.13095	0.125462	0.120629
NINJ1	ENSG00000131669	-0.390907	-1.31122	0.000713868	0.0068626	16.6237	1.96097	12.8148	1.79586	17.0199	18.3563	14.4949	13.0446	10.9152	14.4848
AMIGO2	ENSG00000139211	-0.390883	-1.3112	8.14061e-07	2.84331e-05	180.332	9.76266	137.515	3.52507	171.175	179.216	190.604	133.518	138.847	140.18
	ENSG00000275856	-0.390808	-1.31113	0.262772	0.479401	0.53054	0.112608	0.410731	0.140516	0.531569	0.417421	0.642631	0.412995	0.550101	0.269096
	ENSG00000201965	-0.390803	-1.31112	0.464897	0.668412	0.147538	0.0368959	0.127583	0.0905032	0.144973	0.111991	0.185649	0.23168	0.0675563	0.0835125
GOLT1B	ENSG00000111711	-0.39074	-1.31107	1.24662e-06	3.99626e-05	72.6674	1.79447	55.4628	3.41745	71.1432	72.2138	74.6451	58.3734	51.6998	56.3152
ITFG2-AS1	ENSG00000258325	-0.390526	-1.31087	0.00763568	0.0425153	4.08157	0.145455	3.1183	0.269514	4.24288	3.96041	4.04143	2.87082	3.07863	3.40545
SNORD102	ENSG00000207500	-0.390519	-1.31086	0.0767912	0.21801	1.79946	0.381882	1.33182	0.138685	1.36275	1.96493	2.0707	1.48074	1.20636	1.30836
PIWIL2-DT	ENSG00000254064	-0.39014	-1.31052	0.155495	0.346835	1.02732	0.177638	0.783286	0.20529	0.860175	1.00792	1.21386	0.936794	0.550101	0.862962
GPLD1	ENSG00000112293	-0.389983	-1.31038	0.000513223	0.00530416	8.62574	0.493853	6.61399	0.270317	9.07533	8.70475	8.09714	6.33595	6.63016	6.87586
SPDL1	ENSG00000040275	-0.389924	-1.31032	4.58787e-06	0.000118539	51.9777	1.96054	39.6957	3.11829	50.383	51.3835	54.1666	41.088	41.8752	36.1238
	ENSG00000277986	-0.389904	-1.31031	0.0637565	0.19202	2.31106	0.657208	1.66611	0.083941	1.71068	2.20927	3.01322	1.76278	1.6117	1.62385
MTOR-AS1	ENSG00000225602	-0.38981	-1.31022	0.0377967	0.134809	2.37947	0.292427	1.85087	0.256338	2.56119	2.53507	2.04214	2.14556	1.72751	1.67953
RN7SL130P	ENSG00000244256	-0.389542	-1.30998	0.0833189	0.230821	1.6836	0.305364	1.27148	0.235682	1.69135	1.37443	1.98501	1.50089	1.28357	1.02999
	ENSG00000260563	-0.38936	-1.30981	0.0874266	0.237824	1.45971	0.109249	1.11898	0.214528	1.51739	1.33371	1.52803	0.876356	1.28357	1.19701
RN7SL2	ENSG00000274012	-0.389149	-1.30962	0.107752	0.272643	13.6268	6.91792	9.58975	1.52819	20.9051	7.13687	12.8383	8.31027	11.2819	9.17709
	ENSG00000259827	-0.389021	-1.3095	0.000135726	0.00186208	14.0642	0.54324	10.782	0.962471	14.1977	14.5283	13.4667	10.1234	10.3361	11.8866
TBX3	ENSG00000135111	-0.388808	-1.30931	0.00104675	0.00934432	8.70268	0.631459	6.72945	0.741202	9.24929	8.84728	8.01146	7.58501	6.32134	6.28199
LRRC47	ENSG00000130764	-0.387807	-1.3084	1.28819e-06	4.08264e-05	43.5033	0.95024	33.2781	0.947443	44.5454	43.2794	42.6849	32.4453	34.3089	33.0802
	ENSG00000291224	-0.38766	-1.30827	0.00055085	0.00558383	10.1765	0.949233	7.684	0.52192	9.53924	9.72285	11.2675	7.08136	7.98129	7.98936
	ENSG00000272277	-0.387284	-1.30793	0.153201	0.343174	1.02375	0.074602	0.806442	0.229515	0.976153	1.10973	0.985367	0.876356	0.550101	0.99287
	ENSG00000267370	-0.38725	-1.3079	0.222594	0.434936	0.84994	0.0327454	0.714593	0.372905	0.821515	0.885746	0.84256	1.13826	0.569403	0.436121
MIR6763	ENSG00000277052	-0.387187	-1.30784	0.416443	0.628733	0.237854	0.07626	0.1928	0.108003	0.260952	0.152715	0.299894	0.312265	0.164065	0.102071
MORN2	ENSG00000188010	-0.38715	-1.30781	0.00347721	0.023458	8.91314	1.40384	6.88771	0.934081	8.99801	10.2726	7.4688	6.65829	6.08971	7.91512
CRISPLD1	ENSG00000121005	-0.387023	-1.30769	5.32404e-05	0.000866929	18.3403	1.51891	13.9044	0.469704	17.4065	17.5215	20.0929	14.2332	13.3665	14.1136
	ENSG00000282885	-0.386494	-1.30721	0.0995237	0.259024	14.1791	7.01085	10.0358	1.45994	21.543	7.58484	13.4096	8.85422	11.6679	9.58537
	ENSG00000235499	-0.38576	-1.30655	0.154456	0.345178	1.28148	0.363428	0.960707	0.19718	1.53672	0.865384	1.44235	1.07782	1.07125	0.733054
AHNAK2	ENSG00000185567	-0.384876	-1.30575	2.52832e-06	7.10402e-05	304.184	22.4081	232.85	4.27374	286.786	296.297	329.47	237.09	228.543	232.916
LOC124905069	ENSG00000266692	-0.384626	-1.30552	0.0842127	0.232076	1.54535	0.266035	1.20471	0.155027	1.6527	1.74095	1.24242	1.38001	1.14846	1.08566
TBC1D13	ENSG00000107021	-0.384625	-1.30552	1.16492e-05	0.000253084	36.6608	2.04714	28.1524	2.0565	38.9012	36.1934	34.8877	25.8978	28.6342	29.9253
	ENSG00000251611	-0.384436	-1.30535	0.273633	0.491076	0.521581	0.210109	0.388073	0.0522724	0.41559	0.763574	0.385578	0.332411	0.395687	0.436121
SNORA71A	ENSG00000225091	-0.384346	-1.30527	0.111935	0.279471	1.13573	0.0965994	0.87832	0.117897	1.24677	1.08937	1.07105	0.795771	1.01334	0.825845
	ENSG00000269590	-0.383864	-1.30483	1.00105e-05	0.0002225	27.8765	1.41058	21.4135	0.910525	28.1538	29.1278	26.3479	20.8814	20.8942	22.4649
SNORD55	ENSG00000264294	-0.383634	-1.30462	0.0432483	0.147594	2.16546	0.232124	1.66145	0.137289	2.38723	1.92421	2.18494	1.78293	1.68891	1.5125
	ENSG00000272574	-0.38334	-1.30436	0.0887382	0.240427	1.44248	0.161467	1.09746	0.156702	1.42074	1.29299	1.61372	1.17855	0.916835	1.19701
CEP78	ENSG00000148019	-0.382385	-1.3035	1.49081e-05	0.000304882	51.2776	2.2303	39.4265	3.963	51.3302	49.0215	53.4811	43.022	40.0802	35.1773
	ENSG00000228554	-0.381817	-1.30298	0.107082	0.271632	1.32342	0.247917	0.986231	0.106411	1.09213	1.29299	1.58516	0.95694	0.897533	1.10422
SNORD48	ENSG00000201823	-0.381719	-1.30289	0.105107	0.268227	1.3589	0.0971406	1.05907	0.23687	1.38208	1.25226	1.44235	1.29942	1.05195	0.825845
SSH2	ENSG00000141298	-0.381523	-1.30272	5.16745e-05	0.00084479	38.396	1.16072	29.6084	3.6902	37.5287	37.9446	39.7146	30.9545	32.4367	25.4342
RNF4	ENSG00000063978	-0.381457	-1.30266	1.09372e-06	3.60489e-05	104.094	5.86203	79.8621	1.69023	110.209	103.551	98.5224	80.5542	81.0965	77.9357
	ENSG00000272153	-0.38115	-1.30238	0.00136134	0.0115246	6.748	0.181143	5.19053	0.216669	6.67843	6.95362	6.61195	5.24806	4.95091	5.37263
	ENSG00000229020	-0.38052	-1.30181	0.0788835	0.221971	1.81618	0.106784	1.42705	0.328127	1.71068	1.92421	1.81365	1.60162	1.631	1.04855
	ENSG00000280120	-0.379974	-1.30132	0.00245892	0.0180393	6.67125	0.491145	5.10721	0.406082	6.11787	7.05543	6.84045	5.28835	4.64208	5.39119
	ENSG00000267939	-0.379416	-1.30082	0.23818	0.452257	0.571462	0.120734	0.445054	0.0911804	0.589558	0.682126	0.442701	0.372703	0.414988	0.547471
MIR141	ENSG00000207708	-0.379184	-1.30061	0.491593	0.689019	0.292698	0.240387	0.164847	0.041392	0.086984	0.234163	0.556946	0.171242	0.202669	0.120629
MIR1248	ENSG00000283958	-0.378824	-1.30028	0.0406181	0.14196	3.17297	0.620144	2.38903	0.403141	2.5032	3.28846	3.72726	2.85067	2.21005	2.10637
MRPL35	ENSG00000132313	-0.378803	-1.30026	4.12006e-06	0.000108681	44.6343	2.94304	34.3819	0.54795	47.5416	44.7047	41.6567	34.7017	33.7492	34.6948
SOCS4	ENSG00000180008	-0.37879	-1.30025	4.35772e-05	0.000742807	45.4455	2.9622	35.0134	3.81328	46.4204	42.1188	47.7974	37.3207	37.1077	30.612
LSM12	ENSG00000161654	-0.378765	-1.30023	2.76781e-05	0.000511155	27.3227	2.4763	21.0686	0.451406	29.9321	27.0305	25.0055	20.5994	21.1065	21.4998
ABL1	ENSG00000097007	-0.378408	-1.29991	7.2284e-07	2.58534e-05	87.1495	0.53449	67.0702	2.75559	87.0516	86.6708	87.7262	64.397	69.9014	66.912
SUMO2P19	ENSG00000253328	-0.378209	-1.29973	0.177041	0.376669	1.10438	0.255895	0.842996	0.257828	1.11146	0.845022	1.35666	0.836064	0.588704	1.10422
AMER1	ENSG00000184675	-0.37795	-1.29949	1.80954e-05	0.000358863	26.6043	1.86295	20.3847	0.45054	27.0907	24.5464	28.1758	20.7606	20.5081	19.8852
	ENSG00000228352	-0.377884	-1.29943	0.191791	0.396682	0.906485	0.21208	0.683593	0.183511	0.705537	0.885746	1.12817	0.513726	0.878231	0.65882
ATP8B2	ENSG00000143515	-0.377848	-1.2994	3.61814e-05	0.000638671	31.8278	3.08808	24.3396	0.917979	28.2698	33.8111	33.4025	24.6488	23.3069	25.063
	ENSG00000261532	-0.377766	-1.29933	0.0207379	0.0892792	3.285	0.434184	2.54426	0.179197	3.12176	3.77715	2.9561	2.74994	2.46098	2.42186
	ENSG00000276250	-0.377753	-1.29932	0.0403717	0.141461	2.24316	0.100412	1.74359	0.196314	2.29058	2.31108	2.12782	1.92395	1.53449	1.77232
IL15RA	ENSG00000134470	-0.375835	-1.29759	0.000499288	0.00519621	9.63383	0.630325	7.45865	0.247993	9.51991	10.3133	9.06823	7.70589	7.46014	7.20991
PFKFB4	ENSG00000114268	-0.375738	-1.2975	2.32744e-06	6.68733e-05	59.3211	0.854171	45.7562	2.8123	58.5209	60.2206	59.222	44.1703	44.0949	49.0033
	ENSG00000288559	-0.375616	-1.29739	0.145673	0.33199	1.3234	0.260587	1.01806	0.323953	1.24677	1.10973	1.61372	0.755479	1.38008	0.918637
ATG3	ENSG00000144848	-0.375609	-1.29739	2.48777e-06	7.03837e-05	51.8933	2.78088	40.0472	0.830028	54.249	52.6052	48.8256	39.1943	40.8522	40.0953
LOC124902026	ENSG00000286535	-0.375516	-1.2973	0.00198108	0.015286	10.1477	1.34099	7.72005	0.823472	8.88203	10.0079	11.5531	8.04837	8.32872	6.78307
IER5	ENSG00000162783	-0.375455	-1.29725	4.76172e-06	0.000121688	42.4618	2.25036	32.7687	1.25861	45.0287	41.5283	40.8285	31.3171	33.5562	33.4328
	ENSG00000280904	-0.374828	-1.29669	0.400566	0.614849	0.2677	0.0989166	0.208217	0.0811471	0.183633	0.376697	0.242772	0.211534	0.125462	0.287654
JOSD1	ENSG00000100221	-0.374809	-1.29667	2.35094e-06	6.73265e-05	39.5385	0.58817	30.5002	0.775137	40.1383	38.9627	39.5146	30.0882	31.3944	30.0181
ZNF511-PRAP1	ENSG00000283496	-0.374721	-1.29659	9.578e-05	0.00141604	20.614	1.40172	15.977	1.36338	21.7943	20.983	19.0647	14.616	15.9722	17.3428
	ENSG00000285864	-0.374518	-1.29641	0.0573691	0.178425	1.97878	0.0835277	1.53936	0.231396	2.03929	1.88348	2.01358	1.58147	1.74681	1.2898
PSMA6	ENSG00000100902	-0.374404	-1.2963	2.68045e-06	7.46744e-05	122.479	8.4849	94.3584	2.89034	129.906	124.3	113.232	92.0174	93.4689	97.5889
LINC01876	ENSG00000226383	-0.374398	-1.2963	0.0165085	0.0755216	5.55594	0.300149	4.38368	1.16815	5.20937	5.7319	5.72655	5.73157	3.7542	3.66527
GEM	ENSG00000164949	-0.374304	-1.29621	0.000134412	0.00185162	14.658	1.13621	11.3551	0.238146	14.7776	15.7296	13.4667	11.0904	11.5521	11.4226
RIPOR1	ENSG00000039523	-0.374215	-1.29613	1.25935e-06	4.01351e-05	90.1834	3.81933	69.5711	2.37519	86.665	94.2454	89.6398	69.9171	71.7544	67.0419
	ENSG00000277948	-0.374182	-1.2961	0.269191	0.486445	0.558433	0.142088	0.424791	0.114127	0.41559	0.559954	0.699753	0.533872	0.43429	0.306212
	ENSG00000279741	-0.373995	-1.29594	0.147274	0.334492	1.16034	0.275589	0.90702	0.156254	1.30476	1.33371	0.84256	0.795771	0.839628	1.08566
	ENSG00000231970	-0.373884	-1.29584	0.0139865	0.0669921	3.49922	0.229335	2.7151	0.088783	3.75964	3.41063	3.3274	2.81038	2.63469	2.70024
	ENSG00000274985	-0.373631	-1.29561	0.00320774	0.0220319	5.5736	0.275438	4.30942	0.0460621	5.88591	5.36538	5.4695	4.2609	4.35255	4.31481
UGT8	ENSG00000174607	-0.373565	-1.29555	6.46093e-06	0.000155413	44.4002	2.32408	34.2119	1.84692	41.8779	44.8676	46.455	36.1522	32.4753	34.0081
	ENSG00000232545	-0.373316	-1.29533	0.0980089	0.256549	1.83774	0.366287	1.40209	0.277263	1.42074	2.10747	1.98501	1.62176	1.09055	1.49395
MLLT10	ENSG00000078403	-0.373145	-1.29517	4.7814e-05	0.000799225	46.5593	3.28984	35.9399	4.01443	45.7826	43.7274	50.168	34.7017	40.4276	32.6905
SPEN-AS1	ENSG00000179743	-0.373114	-1.29515	0.0201321	0.0873602	3.09427	0.119693	2.40665	0.201149	3.16042	3.16629	2.9561	2.58878	2.19075	2.44042
COQ10A	ENSG00000135469	-0.372798	-1.29486	0.00196382	0.0152029	10.5586	1.19792	8.05688	1.00085	9.28795	10.7206	11.6673	6.92019	8.44453	8.80592
FAM222B	ENSG00000173065	-0.372267	-1.29438	2.97037e-05	0.000543864	27.1638	1.65951	21.0883	1.32718	28.6564	27.4581	25.3768	21.5664	22.1102	19.5883
HEBP1	ENSG00000013583	-0.37188	-1.29404	1.42667e-05	0.000296207	30.6765	1.72012	23.7663	1.12751	32.387	30.6957	28.9469	23.2184	23.0174	25.063
	ENSG00000100068	-0.371756	-1.29393	0.0087968	0.0475265	6.81145	1.49816	5.06522	0.3157	6.15653	5.75226	8.52557	4.74441	5.37555	5.0757
LONRF3	ENSG00000175556	-0.371675	-1.29385	8.87101e-05	0.00131942	19.9619	0.218357	15.507	1.50646	20.016	20.1482	19.7216	15.8651	16.8022	13.8538
	ENSG00000258177	-0.371529	-1.29372	0.00246457	0.0180717	10.2205	0.769305	8.039	1.28298	11.047	10.0894	9.52521	9.05568	8.46383	6.59748
S100A3	ENSG00000188015	-0.37133	-1.29354	0.0816307	0.227298	1.78882	0.327134	1.3558	0.107358	1.42074	2.04638	1.89933	1.31957	1.47659	1.27125
SNORD12B	ENSG00000222365	-0.371311	-1.29353	0.100218	0.260405	1.59023	0.19727	1.23021	0.270174	1.44007	1.51697	1.81365	1.23899	1.49589	0.955754
CASC11	ENSG00000249375	-0.371106	-1.29334	1.72264e-06	5.2451e-05	66.3922	2.93246	51.3839	1.42264	68.6497	67.4491	63.0778	52.672	51.6226	49.8569
NDST1	ENSG00000070614	-0.370903	-1.29316	1.56238e-06	4.80176e-05	100.172	0.538884	77.5617	4.52219	100.447	100.517	99.5506	82.2465	77.2168	73.2219
TTC31	ENSG00000115282	-0.370861	-1.29312	0.000181602	0.00234423	22.9677	2.64061	17.6587	1.0159	20.2673	25.5441	23.0919	16.4896	18.327	18.1593
RILPL2	ENSG00000150977	-0.370848	-1.29311	0.030582	0.116775	2.76547	0.3489	2.15593	0.0965621	3.16042	2.63688	2.49912	2.26644	2.11355	2.08781
MDFIC	ENSG00000135272	-0.370784	-1.29306	1.1778e-05	0.000254868	38.6347	2.31572	29.9178	1.63326	41.2787	36.9672	37.6582	30.753	28.0358	30.9646
TAPBP	ENSG00000231925	-0.370506	-1.29281	9.31684e-06	0.000209642	273.22	23.3899	211.173	8.43482	247.237	279.825	292.597	211.967	202.37	219.183
MIR922	ENSG00000284146	-0.370363	-1.29268	0.0682932	0.200882	1.86065	0.0490453	1.45693	0.243668	1.80733	1.90385	1.87077	1.56132	1.631	1.17845
CSF1R	ENSG00000182578	-0.370041	-1.29239	0.00291575	0.0205697	6.38558	0.52228	4.89526	0.276854	6.15653	6.01697	6.98325	5.20777	4.68068	4.79733
NDST1-AS1	ENSG00000254333	-0.369936	-1.2923	0.141899	0.32688	1.23231	0.107696	0.975465	0.30081	1.16945	1.17081	1.35666	1.31957	0.762421	0.844404
	ENSG00000267764	-0.369704	-1.29209	0.150216	0.338797	1.08541	0.211012	0.850434	0.142417	1.09213	1.29299	0.871121	0.695041	0.97474	0.88152
	ENSG00000234604	-0.369558	-1.29196	0.448698	0.656144	0.296697	0.157765	0.224126	0.110832	0.164303	0.254525	0.471262	0.251826	0.318479	0.102071
POLR3K	ENSG00000161980	-0.369384	-1.2918	4.43059e-05	0.000753049	19.0927	0.91779	14.8005	0.485714	20.1513	18.5192	18.6077	14.2534	15.1809	14.9673
BZW2	ENSG00000136261	-0.369283	-1.29171	8.05123e-06	0.000186545	90.4154	8.54359	69.8709	1.63044	99.8672	88.1368	83.2421	70.2596	71.2718	68.0812
PPP1R14C	ENSG00000198729	-0.369259	-1.29169	0.0042343	0.0271158	6.27785	0.483589	4.91935	0.518285	6.36916	6.70927	5.75511	5.10704	5.31764	4.33337
SFXN3	ENSG00000107819	-0.368421	-1.29094	1.46588e-06	4.54784e-05	76.2621	2.09034	59.055	2.38817	74.004	76.6527	78.1296	57.2855	58.108	61.7714
CCL28	ENSG00000151882	-0.368174	-1.29072	0.00269363	0.0193358	8.08229	0.628241	6.23144	0.794395	8.20549	7.40158	8.63981	5.91288	5.64577	7.13568
GMNN	ENSG00000112312	-0.367759	-1.29035	9.33526e-06	0.000209768	29.729	0.66695	23.0621	0.954362	30.4927	29.4332	29.2611	21.9693	23.7315	23.4856
ZNF280C	ENSG00000056277	-0.367561	-1.29017	9.4456e-05	0.00139773	20.0611	1.39969	15.5553	0.964316	21.3304	18.5599	20.2928	16.2075	16.0108	14.4477
LMLN-AS1	ENSG00000232832	-0.367375	-1.29	0.0054297	0.0328327	5.03819	0.305177	3.88355	0.0631753	4.68747	5.24321	5.18389	3.81769	3.88931	3.94364
RNU6-914P	ENSG00000252558	-0.367333	-1.28997	0.428529	0.638623	0.214814	0.101702	0.151979	0.0273857	0.183633	0.132353	0.328456	0.171242	0.164065	0.120629
RNF157	ENSG00000141576	-0.367211	-1.28986	0.000620421	0.00614085	11.0186	0.592471	8.53555	0.7665	11.4915	10.3541	11.2103	8.1491	8.03919	9.41835
COPG2	ENSG00000158623	-0.366593	-1.2893	0.00082847	0.00776382	12.2784	1.17682	9.57245	0.91356	13.6372	11.6165	11.5816	9.66006	8.61825	10.4391
	ENSG00000236591	-0.366372	-1.28911	0.393744	0.608875	0.352096	0.149138	0.277188	0.104628	0.473579	0.397059	0.185649	0.171242	0.279876	0.380446
	ENSG00000273637	-0.366338	-1.28908	3.05065e-05	0.000553408	24.4725	1.43118	19.0551	0.817104	25.0997	25.483	22.8348	19.5921	18.1147	19.4584
CERCAM	ENSG00000167123	-0.366283	-1.28903	6.49675e-06	0.000156046	39.5052	1.61583	30.6311	1.28695	37.8187	41.0396	39.6574	30.9545	29.2133	31.7255
DYRK4	ENSG00000010219	-0.366146	-1.28891	0.00116273	0.0101691	11.277	0.758728	8.70471	1.15225	10.6604	11.0464	12.1243	7.94764	8.1357	10.0308
ZXDB	ENSG00000198455	-0.365929	-1.28871	0.00139392	0.0117037	12.2482	0.637828	9.60442	1.52306	12.8446	11.5758	12.3242	11.2717	9.25521	8.28629
	ENSG00000286596	-0.365447	-1.28828	2.20548e-05	0.00042354	24.5853	1.36693	18.9865	0.365785	23.6113	23.9966	26.1479	18.5646	19.2149	19.18
SNORA80B	ENSG00000206633	-0.365121	-1.28799	0.385362	0.60104	0.27179	0.02455	0.221647	0.0852037	0.260952	0.254525	0.299894	0.251826	0.125462	0.287654
FEM1A	ENSG00000141965	-0.365108	-1.28798	1.59414e-05	0.000321993	27.6388	1.29286	21.5177	0.730378	29.0043	27.4785	26.4335	21.6269	22.1874	20.7389
CENPE	ENSG00000138778	-0.365058	-1.28793	1.43422e-05	0.000297017	71.7516	3.58816	55.7845	4.89236	72.419	67.8767	74.9593	58.0309	59.1503	50.1724
MED22	ENSG00000148297	-0.364618	-1.28754	2.03489e-06	5.98448e-05	54.2593	0.168015	42.1611	1.60154	54.4423	54.112	54.2237	42.6594	40.3697	43.4543
SLC25A22	ENSG00000177542	-0.364451	-1.28739	2.9373e-05	0.000540021	37.5705	3.09195	29.2754	1.69428	40.0803	38.5147	34.1165	27.6707	31.0469	29.1087
STAT3	ENSG00000168610	-0.364438	-1.28738	1.76088e-06	5.32196e-05	146.102	7.0163	113.416	3.12876	153.797	140.06	144.449	115.729	114.662	109.856
SNORD1B	ENSG00000199961	-0.364254	-1.28722	0.374516	0.591548	0.335356	0.118401	0.256396	0.0856839	0.280282	0.254525	0.471262	0.312265	0.299178	0.157746
	ENSG00000280554	-0.364199	-1.28717	0.33891	0.557149	0.547464	0.236638	0.414787	0.134822	0.338271	0.804298	0.499824	0.473434	0.260574	0.510354
SNORA84	ENSG00000239183	-0.364066	-1.28705	0.518614	0.709074	0.183409	0.134249	0.140136	0.066527	0.338271	0.111991	0.0999648	0.191388	0.164065	0.0649541
SNORD21	ENSG00000206680	-0.363416	-1.28647	0.12273	0.297006	1.51772	0.380823	1.13982	0.180536	1.32409	1.27262	1.95645	1.19869	1.28357	0.937195
GCHFR	ENSG00000137880	-0.363291	-1.28636	0.0116854	0.0587175	5.73806	0.756702	4.52278	0.70455	6.46581	5.79298	4.9554	3.85798	4.44906	5.26128
PRDM4	ENSG00000110851	-0.363105	-1.28619	2.56675e-06	7.18733e-05	59.516	1.86552	46.3264	1.86181	61.4783	59.3043	57.7653	45.6209	48.4378	44.9204
	ENSG00000259959	-0.36302	-1.28612	0.00536048	0.0325222	6.26735	0.419917	4.93571	0.60219	6.73642	6.13914	5.92648	5.26821	5.29834	4.24058
UBE2Z	ENSG00000159202	-0.362611	-1.28575	1.26478e-06	4.02297e-05	122.191	4.77077	94.9975	1.7815	127.509	120.777	118.287	96.6308	95.264	93.0978
	ENSG00000232901	-0.362601	-1.28574	0.36559	0.583071	0.483538	0.288702	0.326212	0.0727729	0.280282	0.356335	0.813999	0.332411	0.395687	0.250537
SNORD97	ENSG00000238622	-0.362509	-1.28566	0.218965	0.431062	0.815932	0.254444	0.625225	0.0903298	0.666877	1.10973	0.671192	0.533872	0.627308	0.714495
CSDE1	ENSG00000009307	-0.362333	-1.2855	4.3051e-06	0.000112296	518.616	27.5161	402.766	6.43345	549.594	509.243	497.01	406.337	406.621	395.339
	ENSG00000235363	-0.361758	-1.28499	0.00330659	0.0225861	6.74951	0.656115	5.30356	0.305783	7.33565	6.87217	6.04073	5.20777	5.64577	5.05714
NDUFAF8	ENSG00000224877	-0.361393	-1.28467	0.00179334	0.0141779	13.7284	2.19402	10.7509	0.914323	16.0727	13.388	11.7244	9.70035	11.1854	11.367
FDX1	ENSG00000137714	-0.361342	-1.28462	0.000565277	0.00570887	15.4098	1.74849	12.0701	0.952577	17.4065	14.6708	14.1522	13.0648	11.1661	11.9794
PROSER2	ENSG00000148426	-0.361145	-1.28444	8.87605e-06	0.000202787	31.3665	1.25808	24.4692	0.178957	32.4837	31.612	30.0037	24.4473	24.658	24.3021
SNORA17A	ENSG00000274998	-0.360936	-1.28426	0.0459007	0.153229	2.52662	0.275573	1.94235	0.247908	2.40656	2.33145	2.84186	1.66205	2.13285	2.03214
	ENSG00000281808	-0.360936	-1.28426	0.0459007	0.153229	2.52662	0.275573	1.94235	0.247908	2.40656	2.33145	2.84186	1.66205	2.13285	2.03214
FAM166A	ENSG00000188163	-0.360811	-1.28415	6.31763e-05	0.000997004	51.7239	6.54405	40.2667	0.579896	57.6704	52.7884	44.7128	40.6246	39.5976	40.5778
TSPAN5	ENSG00000168785	-0.360802	-1.28414	5.55702e-06	0.000137924	38.5926	1.54391	30.0493	0.457753	40.2349	37.1708	38.3722	29.6047	30.0239	30.5192
EIF4E	ENSG00000151247	-0.360767	-1.28411	2.55071e-05	0.000477523	37.9073	3.1667	29.5686	1.2822	41.4913	36.7432	35.4875	28.4967	30.989	29.2201
ENO2	ENSG00000111674	-0.360596	-1.28396	1.81488e-05	0.000359487	252.123	15.5773	196.71	16.755	234.306	263.168	258.894	188.235	185.886	216.01
ZDHHC3	ENSG00000163812	-0.360075	-1.28349	1.79376e-06	5.40141e-05	57.2987	1.4316	44.6748	0.618341	57.999	58.2454	55.6518	44.2912	45.3882	44.3451
	ENSG00000270084	-0.360057	-1.28348	0.000598759	0.00596247	10.4978	0.535224	8.21046	0.517762	10.583	10.9853	9.92507	7.74618	8.1164	8.76881
SLC36A1	ENSG00000123643	-0.359984	-1.28341	0.00024598	0.00295656	12.7977	0.714917	9.93528	0.177434	11.9748	13.2658	13.1525	10.1234	9.91147	9.77096
BNIP3	ENSG00000176171	-0.359857	-1.2833	4.86557e-06	0.000123762	246.24	11.5929	191.803	10.3154	257.038	247.693	233.989	187.893	184.014	203.501
	ENSG00000274582	-0.359816	-1.28326	0.0695546	0.203169	2.0247	0.173245	1.57858	0.271126	1.82666	2.14819	2.09926	1.35986	1.88192	1.49395
TMED8	ENSG00000100580	-0.359657	-1.28312	5.05723e-06	0.000127742	52.6253	2.55759	40.971	1.4986	54.0364	49.6731	54.1666	41.1081	42.3964	39.4086
LOC100287944	ENSG00000257545	-0.35906	-1.28259	0.0490353	0.160393	3.20583	0.457463	2.50988	0.509728	3.46969	2.6776	3.4702	2.60892	2.96282	1.9579
MTFP1	ENSG00000242114	-0.358469	-1.28206	0.000192278	0.00244352	29.7685	3.23522	23.3161	2.08495	33.1409	29.474	26.6906	22.4528	21.8014	25.694
RRP36	ENSG00000124541	-0.358254	-1.28187	4.25886e-05	0.000729753	45.4405	5.02515	35.4233	0.994477	51.2335	42.8314	42.2565	34.5002	35.2933	36.4764
	ENSG00000260401	-0.358008	-1.28165	0.0024101	0.0177677	6.65628	0.271981	5.17247	0.159243	6.34983	6.75	6.86901	5.24806	4.98951	5.27984
MIR6884	ENSG00000283721	-0.357845	-1.28151	0.280678	0.497811	0.606411	0.117679	0.499037	0.194764	0.686207	0.661764	0.471262	0.392849	0.723817	0.380446
	ENSG00000289405	-0.357153	-1.2809	0.000151059	0.00202662	87.8433	13.5703	67.9129	1.44551	74.7385	86.9558	101.836	68.5874	66.2534	68.8978
	ENSG00000229097	-0.357107	-1.28086	0.199721	0.407466	1.42071	0.533045	1.01448	0.101295	0.821515	1.59842	1.84221	0.977086	1.12915	0.937195
PRR14L	ENSG00000183530	-0.357072	-1.28082	1.47276e-05	0.000302237	56.5455	1.81882	44.2104	3.7173	55.1188	55.9242	58.5936	45.5806	47.0481	40.0025
ZNF593	ENSG00000142684	-0.357	-1.28076	0.000108071	0.0015625	20.3499	1.77406	15.9684	0.427142	21.7363	20.9627	18.3507	15.9658	16.3969	15.5426
METTL9	ENSG00000197006	-0.356479	-1.2803	1.5598e-05	0.000316226	36.2522	2.35734	28.3975	0.832789	38.012	37.1708	33.5739	29.3227	27.7077	28.1623
	ENSG00000264078	-0.356134	-1.27999	0.196233	0.402635	0.838989	0.119556	0.663715	0.126361	0.976153	0.783936	0.756876	0.614456	0.569403	0.807287
GYG2P2	ENSG00000271580	-0.355811	-1.2797	0.188363	0.392268	1.38458	0.325691	1.09435	0.369262	1.24677	1.15045	1.75652	1.38001	1.22566	0.677379
	ENSG00000273486	-0.355558	-1.27948	0.0479617	0.158144	2.54054	0.260962	1.97089	0.257637	2.38723	2.39253	2.84186	2.00454	2.21005	1.69809
	ENSG00000266101	-0.355525	-1.27945	0.115511	0.28516	1.47345	0.209576	1.14154	0.192281	1.28543	1.43552	1.6994	1.33972	1.12915	0.955754
	ENSG00000272936	-0.355393	-1.27933	0.116115	0.286114	1.42011	0.232473	1.12617	0.13361	1.67202	1.37443	1.21386	1.17855	1.22566	0.974312
	ENSG00000287580	-0.355306	-1.27926	0.184378	0.387268	0.900331	0.163915	0.68581	0.0667405	0.744196	0.885746	1.07105	0.654749	0.762421	0.640262
ZNF593OS	ENSG00000236782	-0.355251	-1.27921	0.000117535	0.00166264	20.4799	1.79554	16.0913	0.505914	21.9103	21.0645	18.4649	16.0665	16.6092	15.5983
FN3KRP	ENSG00000141560	-0.355066	-1.27904	0.000115355	0.00163888	22.283	2.19437	17.4964	0.261084	23.6113	23.4875	19.7502	17.4163	17.2847	17.7882
SNORD88C	ENSG00000220988	-0.354713	-1.27873	0.34792	0.565685	0.553525	0.134426	0.460651	0.223101	0.686207	0.417421	0.556946	0.23168	0.472894	0.677379
PTGER4	ENSG00000171522	-0.354584	-1.27862	0.0168022	0.0763065	4.75403	0.703234	3.65475	0.315786	3.95294	5.03959	5.26957	4.01915	3.48397	3.46113
	ENSG00000256789	-0.354572	-1.27861	0.00411399	0.0265529	5.91101	0.341248	4.60298	0.123205	6.02122	5.52828	6.18353	4.74441	4.54557	4.51895
	ENSG00000227726	-0.354493	-1.27854	0.418531	0.630549	0.344295	0.173212	0.260566	0.0672267	0.37693	0.498869	0.157087	0.292119	0.183367	0.306212
	ENSG00000287086	-0.354459	-1.27851	0.000169616	0.00222749	18.876	0.720015	14.7635	1.36159	18.3343	18.6007	19.6931	16.0867	13.3665	14.8374
	ENSG00000214223	-0.354324	-1.27839	0.0450867	0.151594	2.38305	0.203633	1.86906	0.0881665	2.29058	2.61651	2.24207	1.78293	1.95913	1.86511
HOXC11	ENSG00000123388	-0.35426	-1.27833	0.00789213	0.043573	5.18109	0.513778	4.05085	0.066744	5.73128	4.7138	5.0982	3.97886	4.06303	4.11067
SLC25A19	ENSG00000125454	-0.35391	-1.27802	0.000301043	0.00347526	14.7968	1.14076	11.503	0.658863	14.4683	13.8563	16.0658	12.2589	11.0503	11.1999
CERS5	ENSG00000139624	-0.35359	-1.27774	0.000178575	0.00231794	30.5222	3.27838	23.7433	1.63911	26.8201	33.0577	31.6888	23.3997	22.3032	25.527
BLTP2	ENSG00000007202	-0.352787	-1.27702	4.68418e-06	0.000120458	272.636	12.2164	213.611	8.76675	265.697	265.469	286.742	215.432	221.324	204.077
	ENSG00000256512	-0.352709	-1.27696	0.081384	0.226958	2.24521	0.463989	1.76858	0.286137	1.94264	2.77941	2.01358	2.06498	1.74681	1.49395
MIGA1	ENSG00000180488	-0.352529	-1.2768	1.65691e-05	0.000332213	86.5557	4.17279	67.8833	5.88268	82.4705	86.3857	90.8108	74.1478	67.0255	62.4766
	ENSG00000273275	-0.352503	-1.27677	3.96543e-05	0.000688111	25.6652	0.995062	20.1793	1.19704	26.7234	25.5237	24.7484	21.506	19.8519	19.18
	ENSG00000267577	-0.352197	-1.2765	0.0506661	0.1637	2.51929	0.109793	1.97915	0.31125	2.58052	2.39253	2.5848	1.62176	2.19075	2.12493
KCTD20	ENSG00000112078	-0.351869	-1.27621	2.18854e-05	0.000421274	42.4425	3.06221	33.3127	1.60078	45.9372	41.1617	40.2287	32.6468	35.1389	32.1523
	ENSG00000225610	-0.351672	-1.27604	0.164212	0.359253	1.63734	0.111073	1.35676	0.528919	1.53672	1.61878	1.75652	1.88366	1.36078	0.825845
RRP8	ENSG00000132275	-0.351509	-1.27589	9.01239e-05	0.00133604	17.2648	0.183222	13.5503	0.621135	17.0972	17.4604	17.2368	13.9109	13.9069	12.8331
ZBED4	ENSG00000100426	-0.351472	-1.27586	6.73412e-05	0.00104859	28.2854	1.69607	22.2859	1.66759	29.8162	28.578	26.4621	22.5133	23.8281	20.5162
THOC1	ENSG00000079134	-0.351126	-1.27556	1.7222e-05	0.000343622	36.2753	2.49565	28.2874	0.32956	34.32	35.4197	39.0862	28.5571	27.92	28.385
	ENSG00000266283	-0.350799	-1.27527	0.105223	0.268315	2.37211	0.484451	1.84851	0.458414	1.84599	2.79977	2.47056	1.33972	2.22936	1.97646
	ENSG00000228638	-0.350575	-1.27507	0.0509538	0.164335	2.79177	0.134379	2.23735	0.451192	2.83181	2.90158	2.64193	2.26644	2.6733	1.77232
	ENSG00000223060	-0.350073	-1.27463	0.62156	0.784903	0.133872	0.0860183	0.128326	0.101952	0.144973	0.213801	0.042842	0.23168	0.125462	0.0278375
EOGT	ENSG00000163378	-0.350009	-1.27457	0.000245184	0.00295321	26.1841	2.56198	20.4398	1.75666	23.3214	26.9694	28.2615	22.3118	20.18	18.8274
PTPN12	ENSG00000127947	-0.350009	-1.27457	1.82215e-06	5.44684e-05	109.317	0.801976	85.8058	3.10888	109.957	108.417	109.576	87.7867	87.4081	82.2227
	ENSG00000271554	-0.349984	-1.27455	0.202457	0.410293	0.883913	0.0533797	0.709976	0.183856	0.898834	0.82466	0.928244	0.896502	0.704515	0.528912
CCNJ	ENSG00000107443	-0.34995	-1.27452	0.00144877	0.0120423	10.8867	0.8453	8.61398	0.863977	11.8588	10.4762	10.3249	8.85422	9.33241	7.65531
	ENSG00000278467	-0.349871	-1.27445	0.268298	0.485312	0.893709	0.366191	0.633843	0.0569428	0.512239	0.92647	1.24242	0.654749	0.569403	0.677379
RETREG2	ENSG00000144567	-0.349574	-1.27418	4.28787e-06	0.000112025	102.028	5.46885	79.9989	2.78284	97.0644	101.128	107.891	79.8491	77.294	82.8536
	ENSG00000262903	-0.348619	-1.27334	0.004355	0.0276702	6.05132	0.278257	4.73162	0.234995	5.76994	6.05769	6.32634	4.72426	4.97021	4.50039
PCBD1	ENSG00000166228	-0.348286	-1.27305	6.72389e-06	0.000159611	49.3991	1.18413	38.8514	1.90109	50.2864	49.8563	48.0545	37.3408	38.2272	40.9861
PHF20	ENSG00000025293	-0.348158	-1.27293	3.61157e-06	9.73046e-05	59.5055	1.19306	46.8005	1.71102	59.7966	60.526	58.1938	47.6959	47.8781	44.8276
PROSER1	ENSG00000120685	-0.348114	-1.2729	7.26781e-06	0.000170809	49.8813	1.27102	39.2316	2.01828	51.3109	48.8789	49.454	38.4287	41.5278	37.7384
	ENSG00000270607	-0.347393	-1.27226	0.107172	0.27178	2.12999	0.536122	1.68318	0.319755	1.92331	2.73869	1.72796	1.31957	1.92053	1.80944
SNORA16A	ENSG00000280498	-0.3473	-1.27218	0.080992	0.226366	2.00537	0.206443	1.57214	0.260342	1.76867	2.14819	2.09926	1.35986	1.86262	1.49395
	ENSG00000256006	-0.347191	-1.27208	0.127961	0.305703	1.78561	0.509871	1.37191	0.145741	1.36275	2.35181	1.64228	1.33972	1.24497	1.53106
	ENSG00000272141	-0.347034	-1.27194	0.123209	0.297726	2.28516	0.645705	1.7077	0.316504	1.55605	2.5147	2.78473	1.48074	1.5731	2.06925
CLCN6	ENSG00000011021	-0.347026	-1.27194	0.000229994	0.0028074	21.2982	2.05417	16.6217	0.803478	18.9528	22.164	22.7777	16.8522	17.2847	15.7282
PTGFRN	ENSG00000134247	-0.346922	-1.27184	1.23254e-05	0.000263925	186.916	14.682	146.874	5.45423	175.427	181.863	203.457	149.333	140.623	150.666
RNU6-230P	ENSG00000199327	-0.346895	-1.27182	0.553041	0.734553	0.142127	0.0648006	0.114366	0.0631583	0.0676542	0.173077	0.185649	0.171242	0.125462	0.0463958
RN7SL737P	ENSG00000243015	-0.34687	-1.2718	0.292803	0.50976	0.79139	0.266823	0.608738	0.201493	0.763526	0.539592	1.07105	0.735333	0.376385	0.714495
FAM229B	ENSG00000203778	-0.346778	-1.27172	0.0313572	0.118805	3.76604	0.604702	3.00221	0.352791	4.16556	4.06222	3.07035	2.85067	2.7505	3.40545
RAD51AP1	ENSG00000111247	-0.34677	-1.27171	5.09168e-06	0.000128318	51.7507	1.57716	40.6654	1.31122	49.9771	52.2794	52.9956	42.1356	39.6169	40.2437
EIF1B	ENSG00000114784	-0.346721	-1.27167	0.00162263	0.0131635	9.25877	0.480959	7.30801	0.632463	9.15265	9.78393	8.83974	6.57771	7.67246	7.67387
	ENSG00000238280	-0.346632	-1.27159	0.0368321	0.132778	2.72832	0.188884	2.15173	0.0927895	2.65784	2.94231	2.5848	2.12541	2.07494	2.25484
WDCP	ENSG00000163026	-0.346415	-1.2714	0.000115257	0.00163888	18.3874	0.728376	14.4158	0.762294	18.2376	17.7455	19.179	13.5684	15.0457	14.6332
	ENSG00000212163	-0.346362	-1.27135	0.411393	0.623979	0.276244	0.0970164	0.20274	0.0167442	0.164303	0.335973	0.328456	0.191388	0.221971	0.194862
BNIP1	ENSG00000113734	-0.345719	-1.27078	0.00268425	0.0192939	8.9682	0.443666	7.08743	0.873565	9.46192	8.60294	8.83974	6.81946	6.37924	8.06359
	ENSG00000254165	-0.345277	-1.27039	0.296006	0.512836	0.924407	0.505387	0.635994	0.11302	0.550898	0.72285	1.49947	0.755479	0.530799	0.621704
	ENSG00000267048	-0.345156	-1.27029	0.00019137	0.00243766	15.3194	0.387829	12.0943	0.636993	15.7248	15.2817	14.9519	12.4805	11.3591	12.4434
	ENSG00000243410	-0.345143	-1.27028	0.185694	0.388732	1.30789	0.0936462	1.07886	0.357901	1.2661	1.41516	1.24242	1.29942	0.665912	1.27125
MXD1	ENSG00000059728	-0.345112	-1.27025	1.44828e-05	0.000298794	38.3055	1.82656	30.1557	0.994683	36.8909	40.3676	37.6582	30.3501	29.0781	31.0388
	ENSG00000286231	-0.345012	-1.27016	0.000346085	0.0038645	11.8492	0.207089	9.34784	0.169834	11.9748	11.9627	11.6102	9.39816	9.48683	9.15853
	ENSG00000260894	-0.344866	-1.27003	0.000415587	0.00449059	13.1013	0.42713	10.3329	0.721596	12.9026	13.5916	12.8098	9.9824	9.85356	11.1628
UBIAD1	ENSG00000120942	-0.344352	-1.26958	0.000169839	0.00222749	20.4554	0.314527	16.1754	1.47158	20.1513	20.7794	20.4357	16.8724	17.1689	14.4848
	ENSG00000223814	-0.344302	-1.26954	0.1379	0.320919	1.34952	0.181612	1.085	0.20567	1.51739	1.37443	1.15673	0.977086	1.32217	0.955754
LOC339260	ENSG00000233098	-0.344283	-1.26952	3.69656e-05	0.000650413	32.7596	1.16215	25.8298	1.80316	33.2762	31.4287	33.5739	27.5901	25.9126	23.9866
CCDC144NL-AS1	ENSG00000233098	-0.344283	-1.26952	3.69656e-05	0.000650413	32.7596	1.16215	25.8298	1.80316	33.2762	31.4287	33.5739	27.5901	25.9126	23.9866
	ENSG00000228137	-0.343937	-1.26922	0.201857	0.409793	0.963043	0.156205	0.760704	0.159819	1.03414	0.783936	1.07105	0.896502	0.801024	0.584587
	ENSG00000261786	-0.343493	-1.26882	0.000226321	0.00277497	35.0329	4.12618	27.3703	1.73941	30.5894	35.7658	38.7435	27.8117	28.8465	25.4527
DIPK1A	ENSG00000154511	-0.343456	-1.26879	0.000121343	0.00170766	19.2228	0.510912	15.1711	0.986375	19.0302	19.802	18.8362	14.0519	15.5476	15.9138
PCCA-DT	ENSG00000274605	-0.343146	-1.26852	0.0926001	0.247146	2.54306	0.730636	2.01984	0.102587	2.96712	2.96267	1.6994	2.12541	1.92053	2.01358
RPS15P4	ENSG00000233762	-0.343024	-1.26841	0.190907	0.395455	0.907206	0.132672	0.72215	0.0791738	0.956824	1.00792	0.756876	0.634602	0.743119	0.788729
GPR75	ENSG00000119737	-0.342821	-1.26823	0.0694061	0.202989	2.4939	0.512587	1.89514	0.048619	1.96197	2.53507	2.98466	1.84337	1.93983	1.90223
TMEM132A	ENSG00000006118	-0.342785	-1.2682	1.2079e-05	0.00026035	113.236	8.34542	89.1515	3.32379	103.733	116.603	119.372	88.935	85.9412	92.5782
MAP9	ENSG00000164114	-0.342693	-1.26812	0.000496719	0.00517606	14.1395	0.663834	11.1867	0.907748	14.7969	13.4695	14.1522	11.6344	11.7837	10.1421
IL6	ENSG00000136244	-0.342526	-1.26797	0.000967323	0.00878852	16.3237	2.20874	12.6717	0.213958	13.8691	16.9513	18.1507	12.8029	12.7874	12.4248
GDF11	ENSG00000135414	-0.342291	-1.26777	0.000221803	0.00274216	24.6546	2.36738	19.3006	1.14772	21.9296	25.8292	26.205	18.4639	18.8289	20.609
	ENSG00000213830	-0.342248	-1.26773	0.287933	0.504768	0.99548	0.264237	0.807354	0.340826	0.821515	0.865384	1.29954	0.977086	0.414988	1.02999
WDR7	ENSG00000091157	-0.342103	-1.2676	0.00140246	0.0117452	14.6992	1.14476	11.6728	1.44919	15.8601	13.5713	14.6663	12.682	12.3242	10.0122
	ENSG00000272910	-0.342093	-1.26759	8.85917e-05	0.00131929	17.7969	0.442948	14.036	0.170986	17.3485	18.2342	17.808	14.1929	14.0614	13.8538
BLM	ENSG00000197299	-0.341858	-1.26739	7.65541e-05	0.00116981	20.3685	0.573569	16.0459	0.693666	19.7067	20.6776	20.7213	15.8248	15.4897	16.8231
RBM12B-AS1	ENSG00000279331	-0.341781	-1.26732	0.0718896	0.208171	2.44912	0.529834	1.85866	0.0565845	1.96197	2.37217	3.01322	1.92395	1.82402	1.82799
RNF157-AS1	ENSG00000267128	-0.341734	-1.26728	0.00583188	0.0346507	5.78861	0.145031	4.572	0.316303	5.71195	5.95588	5.69799	4.28105	4.52627	4.90868
FOXD1	ENSG00000251493	-0.341534	-1.2671	0.00156609	0.0128078	10.6845	0.31692	8.42809	0.992178	10.3511	10.7206	10.9818	7.96779	7.74967	9.56682
SLC35G1	ENSG00000176273	-0.341314	-1.26691	0.000444845	0.0047349	13.4116	0.546682	10.6493	0.713111	13.9271	13.4695	12.8383	11.0904	11.031	9.82663
MAK16	ENSG00000198042	-0.341236	-1.26684	1.01309e-05	0.000224567	36.6623	0.613294	28.9553	0.737774	37.2775	36.0509	36.6585	29.7256	28.8851	28.255
	ENSG00000237004	-0.340931	-1.26657	0.00743615	0.0417306	6.30758	0.555347	5.02344	0.520646	6.83307	6.36312	5.72655	4.48251	5.06672	5.5211
RNF24	ENSG00000101236	-0.340627	-1.26631	3.04348e-05	0.000553332	30.5592	1.06679	24.0743	1.21809	29.7775	30.1256	31.7745	23.0371	23.7701	25.4156
LINC02603	ENSG00000230262	-0.340613	-1.26629	0.00645446	0.0374798	7.3841	0.93913	5.72978	0.563677	6.8524	6.83144	8.46844	5.12719	6.24413	5.81803
NSD2	ENSG00000109685	-0.340601	-1.26628	6.52523e-06	0.000156272	293.539	11.4289	231.937	8.89444	289.937	284.345	306.335	231.267	241.147	223.396
SNORA70	ENSG00000207165	-0.340581	-1.26627	0.00833953	0.0455822	9.76069	1.66021	7.53742	0.816962	7.87688	10.3948	11.0104	7.18209	6.95829	8.47187
	ENSG00000269604	-0.340532	-1.26622	4.28755e-05	0.000733724	26.2336	1.28709	20.7758	0.647916	27.5932	26.0735	25.034	20.8613	21.3767	20.0894
PINX1	ENSG00000258724	-0.340443	-1.26615	0.00592589	0.0350821	7.8859	0.978456	6.31055	0.642944	8.88203	7.84954	6.92613	6.43668	6.88109	5.61389
	ENSG00000233966	-0.340378	-1.26609	0.233877	0.447758	0.84822	0.0672926	0.698201	0.23158	0.918164	0.783936	0.84256	0.95694	0.627308	0.510354
	ENSG00000239300	-0.340336	-1.26605	0.236412	0.450315	0.746283	0.117984	0.601968	0.122266	0.840845	0.783936	0.614069	0.533872	0.743119	0.528912
B4GAT1	ENSG00000174684	-0.340316	-1.26603	0.000647531	0.00633496	24.509	1.87524	19.3621	2.50689	22.3742	25.8903	25.2625	19.4309	16.8215	21.8339
	ENSG00000288646	-0.340037	-1.26579	0.0354299	0.129116	3.59579	0.517629	2.78943	0.314497	3.62433	3.06448	4.09855	2.42761	2.94352	2.99717
SEMA7A	ENSG00000138623	-0.339909	-1.26568	5.68861e-06	0.000140976	54.992	2.25793	43.3893	0.0420315	52.3933	56.474	56.1088	43.4249	43.4001	43.343
	ENSG00000276529	-0.339461	-1.26528	0.0693066	0.20277	3.29739	0.608907	2.63489	0.61523	2.81248	3.98077	3.09891	2.48804	3.31026	2.10637
MIR4271	ENSG00000264633	-0.339029	-1.26491	0.225105	0.437634	0.832403	0.176334	0.642856	0.0862024	0.821515	0.661764	1.01393	0.715187	0.665912	0.547471
ATG101	ENSG00000123395	-0.338466	-1.26441	8.45699e-05	0.00126979	26.4685	1.59064	21.0035	1.22131	28.2891	25.7681	25.3482	21.1433	22.1488	19.7182
TMEM168	ENSG00000146802	-0.337902	-1.26392	0.000106289	0.00154218	20.1774	1.26718	15.863	0.160044	19.3394	19.5577	21.6352	15.6837	15.9915	15.9138
	ENSG00000261396	-0.337586	-1.26364	0.00398861	0.0259791	7.91397	0.440123	6.26043	0.691329	7.50961	7.84954	8.38276	6.94034	6.28273	5.55822
	ENSG00000238151	-0.337263	-1.26336	0.273098	0.490474	0.579716	0.0647762	0.458485	0.0770704	0.512239	0.641402	0.585508	0.412995	0.414988	0.547471
LOC124906339	ENSG00000283418	-0.337053	-1.26317	0.41871	0.630731	0.291464	0.0143571	0.251054	0.117065	0.299611	0.274887	0.299894	0.372703	0.241272	0.139187
	ENSG00000227615	-0.336448	-1.26264	0.0935488	0.248729	1.66803	0.11594	1.32858	0.0501239	1.788	1.6595	1.55659	1.31957	1.28357	1.3826
	ENSG00000271032	-0.336447	-1.26264	0.206359	0.414782	0.949524	0.182409	0.734489	0.104734	0.956824	0.763574	1.12817	0.614456	0.781722	0.807287
GEMIN7-AS1	ENSG00000267348	-0.336275	-1.26249	0.00036216	0.00400847	14.6603	0.938585	11.6655	0.451643	15.4155	14.9559	13.6095	11.1509	11.9961	11.8495
RAB2B	ENSG00000129472	-0.336118	-1.26236	4.91746e-05	0.000814489	25.5054	1.10476	20.1296	0.652032	24.5585	25.2387	26.7192	19.4914	20.1028	20.7946
MIR6824	ENSG00000284364	-0.336114	-1.26235	0.405315	0.618724	0.251772	0.0439351	0.19634	0.0279667	0.241622	0.213801	0.299894	0.211534	0.164065	0.213421
LIPG	ENSG00000101670	-0.335946	-1.2622	0.000138804	0.00189479	21.137	1.41677	16.6569	0.715934	19.9193	20.7998	22.692	17.4768	16.339	16.155
RHOT1P1	ENSG00000266145	-0.335727	-1.26201	0.274169	0.491537	0.699915	0.0625369	0.574595	0.179787	0.628217	0.743212	0.728315	0.735333	0.608006	0.380446
	ENSG00000240399	-0.335707	-1.262	0.125373	0.301488	1.36731	0.129797	1.08489	0.0552381	1.28543	1.51697	1.29954	1.05767	1.14846	1.04855
	ENSG00000289699	-0.335654	-1.26195	0.128189	0.305968	1.84999	0.372425	1.44571	0.258188	1.42074	2.0871	2.04214	1.66205	1.51519	1.1599
MIR5587	ENSG00000266124	-0.335473	-1.26179	0.442427	0.650983	0.293454	0.112716	0.237342	0.0888467	0.41559	0.193439	0.271333	0.312265	0.260574	0.139187
GP1BA	ENSG00000185245	-0.335386	-1.26172	0.0351558	0.128431	3.59563	0.559441	2.78892	0.249194	3.25707	3.28846	4.24136	2.85067	3.00143	2.51465
WFS1	ENSG00000109501	-0.33537	-1.2617	5.54918e-05	0.000895578	43.4848	3.12851	34.3285	2.36405	42.4578	40.9988	46.9977	33.1303	32.8034	37.0517
	ENSG00000260593	-0.335184	-1.26154	0.0544754	0.172337	3.37677	0.52986	2.64359	0.459797	3.48902	2.79977	3.8415	2.66936	2.17145	3.08996
MT1X	ENSG00000187193	-0.335079	-1.26145	0.000257256	0.00305461	20.3844	0.796783	16.2253	1.52773	20.8278	20.8608	19.4646	14.9988	15.7406	17.9366
CCDC34	ENSG00000109881	-0.334952	-1.26134	0.00163899	0.0132585	11.4779	0.862009	9.17146	0.875438	12.3614	11.4333	10.6391	9.43845	8.19361	9.88231
	ENSG00000253961	-0.334851	-1.26125	0.0494817	0.161273	2.65637	0.149413	2.11946	0.223986	2.81248	2.5147	2.64193	2.206	2.28726	1.86511
	ENSG00000226580	-0.334823	-1.26122	0.384877	0.600731	0.423082	0.116535	0.355453	0.150349	0.531569	0.437783	0.299894	0.211534	0.511497	0.343329
	ENSG00000289027	-0.334792	-1.2612	5.2248e-06	0.000131471	131.006	6.4117	103.815	2.03197	124.629	130.938	137.452	104.448	105.455	101.542
CATSPERZ	ENSG00000219435	-0.334723	-1.26114	0.0101968	0.0529259	5.30506	0.550213	4.24844	0.0970745	5.6153	5.63009	4.66978	4.34149	4.25604	4.14779
RPL23P2	ENSG00000176054	-0.334104	-1.26059	0.2536	0.46967	0.706738	0.106665	0.555557	0.106542	0.705537	0.600678	0.813999	0.453287	0.665912	0.547471
MAPK1	ENSG00000100030	-0.333851	-1.26037	1.73442e-05	0.000345639	102.571	7.86248	81.2918	3.0259	111.62	98.6843	97.4085	82.8307	83.239	77.8058
TCF25	ENSG00000141002	-0.332809	-1.25946	4.03434e-06	0.000106591	81.7557	1.67532	64.9043	1.8827	82.5671	79.8291	82.8708	62.8659	65.269	66.578
DCAF12	ENSG00000198876	-0.332782	-1.25944	1.42718e-05	0.000296207	57.6333	3.79342	45.7869	0.619627	61.8069	56.6979	54.3951	46.467	45.6391	45.2545
	ENSG00000267477	-0.332662	-1.25934	0.0948105	0.251025	1.7303	0.0683718	1.37216	0.127259	1.6527	1.78167	1.75652	1.33972	1.26427	1.5125
RNVU1-32	ENSG00000207110	-0.332577	-1.25926	0.0922709	0.246564	1.98727	0.329486	1.56947	0.104234	1.71068	2.35181	1.89933	1.6822	1.47659	1.54962
LOC124900306	ENSG00000278527	-0.332313	-1.25903	0.00632983	0.0369394	5.79807	0.290058	4.57555	0.0528207	5.57664	5.69117	6.12641	4.62353	4.58417	4.51895
	ENSG00000286456	-0.332285	-1.25901	0.00273095	0.0195552	15.0595	2.32221	11.7624	0.51298	12.3807	16.5034	16.2943	11.3725	12.3435	11.5711
KCNK4-CATSPERZ	ENSG00000257069	-0.332176	-1.25891	0.0104517	0.0539179	5.38449	0.572572	4.31903	0.10021	5.65396	5.77262	4.7269	4.38178	4.37185	4.20346
KLHL8	ENSG00000145332	-0.332168	-1.2589	0.000275102	0.00322119	22.2879	1.63217	17.7384	1.36566	23.9592	20.698	22.2065	19.31	16.8408	17.0644
	ENSG00000265168	-0.332146	-1.25888	0.0600771	0.184293	3.48364	0.640261	2.81847	0.554228	3.62433	4.04185	2.78473	2.62907	2.38377	3.44257
AEN	ENSG00000181026	-0.332043	-1.25879	0.000215298	0.00268391	34.2348	3.49211	27.2405	1.86489	38.2246	31.7341	32.7456	27.8923	28.6921	25.1372
MIR6819	ENSG00000278420	-0.331853	-1.25863	0.154881	0.345985	1.22532	0.114638	0.986546	0.141878	1.32409	1.25226	1.09961	0.997232	0.839628	1.12278
MIR4785	ENSG00000283734	-0.331651	-1.25845	0.364946	0.582668	0.479172	0.106651	0.399484	0.145432	0.589558	0.376697	0.471262	0.49358	0.472894	0.231979
	ENSG00000201830	-0.331244	-1.2581	0.505071	0.699208	0.14075	0.047152	0.105815	0.0149888	0.144973	0.0916289	0.185649	0.0906575	0.10616	0.120629
MAPKBP1	ENSG00000137802	-0.331072	-1.25795	0.000648152	0.00633496	12.5103	0.235998	9.95362	0.662978	12.4	12.3495	12.7812	10.4256	10.2396	9.19565
RESF1	ENSG00000174718	-0.331003	-1.25789	5.15367e-05	0.000843901	39.9983	2.7031	31.6948	1.83355	38.6112	38.2703	43.1134	33.6944	31.2978	30.0923
	ENSG00000235381	-0.330906	-1.2578	0.0120008	0.0598616	7.36682	1.31658	5.70608	0.469276	6.23385	7.05543	8.81118	6.03376	5.916	5.16849
	ENSG00000275185	-0.330399	-1.25736	0.0263252	0.105326	4.29627	0.363669	3.46352	0.500051	4.37819	4.61199	3.89863	3.61623	2.90492	3.86941
	ENSG00000276189	-0.330156	-1.25715	0.422063	0.633598	0.414415	0.141457	0.342175	0.184016	0.260952	0.539592	0.442701	0.554018	0.221971	0.250537
CELSR3	ENSG00000008300	-0.329912	-1.25694	8.27511e-05	0.00124705	38.9116	3.77646	30.7236	0.960191	36.2143	37.293	43.2276	31.8208	30.3135	30.0366
ITFG2-AS1	ENSG00000256150	-0.32964	-1.2567	0.0065987	0.038131	6.23507	0.378183	4.93375	0.334927	6.05988	5.97624	6.66908	5.28835	4.62278	4.89012
	ENSG00000255308	-0.3296	-1.25666	0.0979539	0.256528	1.93277	0.329443	1.54524	0.125791	1.86532	2.29072	1.64228	1.40015	1.6117	1.62385
ACSL1	ENSG00000151726	-0.329592	-1.25666	0.00153402	0.012625	12.6705	1.31795	10.1777	0.691577	13.3279	13.5305	11.1532	10.5263	10.6256	9.38123
OVGP1	ENSG00000085465	-0.329524	-1.2566	0.0118597	0.0593022	5.94816	0.567723	4.72279	0.493065	5.30602	6.38348	6.15497	5.20777	4.73859	4.22202
SNORD20	ENSG00000207280	-0.329515	-1.25659	0.286863	0.503439	0.691173	0.133643	0.549303	0.172412	0.589558	0.641402	0.84256	0.412995	0.743119	0.491796
LINC01291	ENSG00000204792	-0.329477	-1.25656	0.00676579	0.0388221	6.89196	0.638045	5.45075	0.428456	7.08436	6.17986	7.41167	5.91288	5.06672	5.37263
TNFRSF12A	ENSG00000006327	-0.329171	-1.25629	1.1047e-05	0.000242575	171.674	9.42485	136.597	5.04016	162.032	180.865	172.125	137.668	131.107	141.015
CD82	ENSG00000085117	-0.328767	-1.25594	0.0132515	0.0643752	6.52212	1.12419	5.20985	0.30963	6.21452	7.7681	5.58375	4.96602	5.10532	5.55822
CDK3	ENSG00000250506	-0.328589	-1.25578	0.00550802	0.0331838	6.77613	0.267659	5.37548	0.445104	6.48514	6.83144	7.01181	4.86529	5.68438	5.57678
BNIP3P4	ENSG00000271225	-0.328305	-1.25554	0.260148	0.476516	0.699571	0.0451364	0.565897	0.134662	0.647547	0.72285	0.728315	0.715187	0.453592	0.528912
ATG9A	ENSG00000198925	-0.328093	-1.25535	1.06441e-05	0.000234672	91.8207	5.59267	73.0227	1.21987	85.4279	94.2251	95.8091	73.221	71.7158	74.1312
RPS4XP16	ENSG00000224892	-0.327987	-1.25526	0.164052	0.359062	1.35969	0.241933	1.10527	0.200719	1.40141	1.57805	1.09961	1.25913	0.878231	1.17845
ATG2A	ENSG00000110046	-0.327921	-1.2552	1.06775e-05	0.000235092	44.1472	1.23639	35.1487	0.20733	42.8251	45.2749	44.3415	34.9837	35.081	35.3814
NNAT	ENSG00000053438	-0.327328	-1.25469	0.137067	0.31966	1.85294	0.513693	1.40861	0.190404	1.49806	1.61878	2.442	1.38001	1.6117	1.23413
	ENSG00000286176	-0.32667	-1.25412	0.0554483	0.174452	3.23233	0.166629	2.60112	0.519566	3.19908	3.08484	3.41308	3.01184	2.01704	2.77447
	ENSG00000270184	-0.326201	-1.25371	0.110578	0.277564	1.81839	0.264478	1.42903	0.15469	1.51739	1.92421	2.01358	1.60162	1.30287	1.3826
PGK1	ENSG00000102144	-0.326147	-1.25366	6.27677e-05	0.000992041	1738.42	103.577	1383.72	40.9708	1831.6	1756.76	1626.9	1363.46	1356.83	1430.87
	ENSG00000227666	-0.325995	-1.25353	0.26449	0.481076	0.735643	0.145751	0.578765	0.119563	0.686207	0.62104	0.899683	0.715187	0.492196	0.528912
CDK2AP1	ENSG00000111328	-0.325884	-1.25343	7.27627e-05	0.00112023	47.7965	3.30251	38.2285	2.72299	51.1176	47.759	44.5129	35.2859	40.6592	38.7405
	ENSG00000269688	-0.325838	-1.25339	0.105155	0.268284	1.82617	0.22145	1.44032	0.174109	1.76867	1.63914	2.0707	1.40015	1.631	1.2898
	ENSG00000200084	-0.32551	-1.25311	0.054558	0.172465	3.08027	0.477891	2.4254	0.183362	2.58052	3.5328	3.12747	2.26644	2.38377	2.626
PARN	ENSG00000140694	-0.325329	-1.25295	4.86912e-05	0.000809173	34.0236	2.15776	27.2276	0.653115	36.1757	34.0351	31.8602	27.8721	27.2445	26.5662
MOSPD2	ENSG00000130150	-0.324869	-1.25255	0.0012081	0.0104664	11.7779	0.792861	9.47026	0.593287	11.9168	12.4921	10.9247	10.0831	9.42892	8.89872
RNU6ATAC8P	ENSG00000221387	-0.324719	-1.25242	0.538058	0.722987	0.234199	0.131227	0.187936	0.106984	0.164303	0.152715	0.385578	0.0705114	0.279876	0.213421
TRMT61A	ENSG00000166166	-0.324709	-1.25241	0.000109599	0.00158041	29.6	2.33604	23.6846	0.806003	32.1937	28.9446	27.6617	22.7752	24.3106	23.9681
TAF9B	ENSG00000187325	-0.324226	-1.25199	1.18389e-05	0.000255849	55.7582	1.9423	44.4903	1.46517	55.6214	53.888	57.7653	45.782	42.8982	44.7905
GBA2	ENSG00000070610	-0.323982	-1.25178	1.27043e-05	0.000270975	41.3949	0.233217	33.059	0.646415	41.3947	41.1617	41.6282	32.6468	32.7262	33.804
GEMIN7	ENSG00000142252	-0.323906	-1.25171	0.000568874	0.00572755	15.0961	1.05608	12.1178	0.593468	16.034	15.302	13.9522	11.4329	12.44	12.4805
PROSER2-AS1	ENSG00000225778	-0.323742	-1.25157	0.0239369	0.0988519	4.69875	0.66752	3.6873	0.358958	4.3202	4.30656	5.4695	4.09973	3.44537	3.5168
SNORA24	ENSG00000275994	-0.323496	-1.25136	0.228624	0.441378	1.3061	0.277132	1.04977	0.340605	0.995483	1.3948	1.52803	1.35986	0.685213	1.10422
PFKFB3	ENSG00000170525	-0.32309	-1.25101	8.16733e-06	0.000188968	199.512	3.74657	159.572	6.8767	203.243	195.75	199.544	154.531	156.779	167.405
	ENSG00000225408	-0.323067	-1.25099	0.131375	0.310917	1.59336	0.172712	1.29675	0.217984	1.55605	1.78167	1.44235	1.52103	1.28357	1.08566
	ENSG00000249590	-0.323027	-1.25095	0.000235979	0.00286126	32.9271	2.51395	26.4276	2.36484	35.5764	32.6301	30.5749	25.5352	24.6387	29.1087
ARFGEF3	ENSG00000112379	-0.323021	-1.25095	0.00141244	0.0118107	26.2075	1.58533	21.1334	3.3805	27.5159	24.4446	26.662	24.8099	20.4309	18.1593
PPIF	ENSG00000108179	-0.322697	-1.25067	1.16884e-05	0.0002536	93.1937	5.58148	74.4722	0.752745	98.4368	93.8178	87.3264	73.6038	74.9392	74.8736
NFKBIA	ENSG00000100906	-0.32249	-1.25049	5.98424e-06	0.00014631	123.291	4.74793	98.5492	1.17517	128.746	121.042	120.086	98.7865	99.5876	97.2735
TMEM14C	ENSG00000111843	-0.322451	-1.25045	2.60363e-05	0.000485764	58.3163	2.3518	46.709	2.86748	58.8688	60.3427	55.7375	43.8077	46.7779	49.5414
	ENSG00000290180	-0.322436	-1.25044	0.000122186	0.00171364	22.2089	0.226084	17.7982	0.9887	22.0649	22.4694	22.0922	18.6452	18.0375	16.7118
ZNF598	ENSG00000167962	-0.322194	-1.25023	5.39672e-06	0.000135174	82.0743	1.56013	65.6319	1.40724	82.6058	80.3178	83.2992	64.3769	65.3655	67.1533
DCTN4	ENSG00000132912	-0.321916	-1.24999	3.13278e-05	0.000565465	41.5385	2.35394	33.262	0.798438	44.2555	40.2455	40.1144	33.7347	32.3401	33.7112
MTATP8P1	ENSG00000240409	-0.321508	-1.24964	0.0419058	0.144758	3.65749	0.511728	2.87981	0.277882	3.81763	3.08484	4.06999	2.60892	2.86632	3.16419
MIR3618	ENSG00000284140	-0.321363	-1.24951	0.164067	0.359062	1.3931	0.212702	1.12217	0.191749	1.59471	1.17081	1.41379	1.29942	1.14846	0.918637
BPNT2	ENSG00000104331	-0.321255	-1.24942	1.77407e-05	0.000352256	95.9778	4.41006	76.8178	4.20774	92.3673	94.673	100.893	80.6147	77.5449	72.2939
TICAM2	ENSG00000243414	-0.321222	-1.24939	0.0113136	0.0574125	5.07511	0.128371	4.05072	0.160062	5.05473	4.95814	5.21245	3.89827	4.21744	4.03644
FAM234B	ENSG00000084444	-0.321209	-1.24938	8.37861e-05	0.00126033	50.127	4.87851	39.862	1.41682	46.8844	47.759	55.7375	41.3096	38.4781	39.7983
	ENSG00000286161	-0.321088	-1.24927	0.0225659	0.0948069	5.00214	0.628972	3.9399	0.369909	4.28154	5.28393	5.44094	3.63637	3.8314	4.35193
MAP3K20-AS1	ENSG00000238133	-0.321062	-1.24925	0.00169825	0.0135887	13.1231	0.147698	10.5858	1.25648	13.2119	13.2047	12.9526	10.9897	11.5907	9.17709
TOMM6	ENSG00000214736	-0.321052	-1.24924	3.57797e-05	0.000632263	44.7288	2.83258	35.8659	1.05314	46.9617	45.6821	41.5425	34.883	35.7373	36.9775
IMMP1L	ENSG00000148950	-0.320639	-1.24888	0.00749518	0.0419756	6.60261	0.463071	5.25999	0.369285	6.77508	6.07805	6.95469	5.34879	4.8544	5.57678
	ENSG00000227440	-0.32055	-1.24881	0.132889	0.313125	1.38395	0.0330788	1.1102	0.0124114	1.42074	1.37443	1.35666	1.09796	1.10985	1.12278
DOCK7	ENSG00000116641	-0.320481	-1.24875	9.67551e-06	0.000216227	103.757	2.44038	83.1367	3.9169	105.724	101.026	104.52	85.8124	84.9568	78.6409
DCUN1D5	ENSG00000137692	-0.32045	-1.24872	1.85956e-05	0.000367447	58.6603	2.76617	47.027	1.8358	61.517	58.4694	55.9945	45.3993	49.0169	46.6649
	ENSG00000263786	-0.320429	-1.2487	0.103443	0.265622	3.12081	1.08345	2.31645	0.0855155	2.32924	2.6776	4.35561	2.36717	2.36447	2.21772
LANCL2	ENSG00000132434	-0.320404	-1.24868	4.87249e-05	0.000809173	334.07	26.7295	266.776	10.3621	362.23	330.933	309.048	262.111	278.65	259.566
SMN1	ENSG00000172062	-0.320381	-1.24866	0.00448844	0.0283443	7.60742	0.424811	6.13638	0.413533	7.60626	8.0328	7.18318	6.45683	6.28273	5.66957
	ENSG00000261113	-0.32017	-1.24848	0.16056	0.354037	1.63604	0.221039	1.32063	0.338865	1.38208	1.74095	1.78508	1.29942	1.6696	0.99287
LOC124900423	ENSG00000201944	-0.319806	-1.24816	0.481878	0.681799	0.225655	0.0644795	0.184959	0.0733072	0.183633	0.193439	0.299894	0.211534	0.241272	0.102071
TUSC1	ENSG00000198680	-0.319741	-1.24811	0.0189739	0.0836388	5.13751	0.44888	4.15374	0.510494	5.65396	4.91742	4.84115	3.79754	4.73859	3.92509
PELP1	ENSG00000141456	-0.31967	-1.24804	1.37543e-05	0.000287751	152.846	6.42776	122.449	5.6319	154.203	158.487	145.849	122.378	128.116	116.852
	ENSG00000278287	-0.319581	-1.24797	0.499083	0.695134	0.276098	0.167492	0.210762	0.0622097	0.241622	0.458145	0.128526	0.251826	0.241272	0.139187
ZC3H8	ENSG00000144161	-0.319498	-1.2479	0.00019215	0.00244352	25.7359	1.24482	20.6071	1.49318	24.3458	26.1142	26.7477	21.4455	21.4925	18.8831
AOC3	ENSG00000131471	-0.31938	-1.24779	0.0114407	0.0578783	6.65549	0.898529	5.22353	0.280094	5.73128	6.70927	7.52592	5.00631	5.12462	5.53966
SF3B5	ENSG00000169976	-0.319347	-1.24777	8.13593e-05	0.00122978	42.9839	2.75854	34.5393	2.27972	44.4875	44.664	39.8003	32.5259	34.0773	37.0146
NOL6	ENSG00000165271	-0.319339	-1.24776	2.34394e-05	0.000445947	111.693	5.6803	89.5529	5.33099	118.25	108.254	108.576	89.1566	95.0709	84.4311
MFAP3	ENSG00000037749	-0.31933	-1.24775	5.09581e-05	0.00083894	35.4004	1.00684	28.3852	1.59466	34.2427	36.0712	35.8873	29.2018	29.4063	26.5477
GORASP2	ENSG00000115806	-0.319225	-1.24766	9.31257e-06	0.000209642	100.769	3.35014	80.7816	3.01728	104.622	99.1323	98.551	77.3107	82.2546	82.7794
ZBTB39	ENSG00000166860	-0.318881	-1.24736	0.000140599	0.00190974	18.8555	0.231562	15.1007	0.100428	18.7016	18.7432	19.1218	15.1801	14.9878	15.1343
CREBL2	ENSG00000111269	-0.318536	-1.24706	0.000217053	0.00269564	34.9046	3.57786	28.0798	1.18509	37.9733	35.7658	30.9748	29.0003	26.7426	28.4963
	ENSG00000149531	-0.318342	-1.2469	0.000221691	0.00274216	28.9196	2.21982	23.0821	1.47118	26.5301	29.3111	30.9177	24.1048	21.396	23.7454
	ENSG00000264044	-0.31833	-1.24689	3.13438e-05	0.000565465	55.1291	2.90904	44.1338	2.22908	53.2438	53.664	58.4794	44.1905	46.3339	41.8769
MED21	ENSG00000152944	-0.318208	-1.24678	8.56141e-05	0.00128312	31.1601	1.30719	25.0372	1.43728	32.6576	30.2477	30.5749	25.7367	23.3841	25.9909
MIR6775	ENSG00000278598	-0.317979	-1.24658	0.193892	0.399564	1.10811	0.169698	0.874566	0.108233	0.976153	1.04864	1.29954	0.916648	0.955438	0.751612
RN7SL3	ENSG00000278771	-0.317901	-1.24652	0.210765	0.420733	6.84924	3.76059	5.10443	0.961536	11.0276	3.73642	5.78367	4.22061	6.12832	4.96435
SLC3A1	ENSG00000138079	-0.317735	-1.24637	0.00016642	0.00219495	19.9603	0.157983	16.0304	0.745169	20.0353	20.0667	19.7787	16.0464	15.2774	16.7674
CRHR1	ENSG00000263715	-0.317669	-1.24632	0.0170758	0.077162	5.623	0.526004	4.51411	0.529314	5.17071	6.20022	5.49806	4.44222	4.02442	5.0757
LINC02210-CRHR1	ENSG00000263715	-0.317669	-1.24632	0.0170758	0.077162	5.623	0.526004	4.51411	0.529314	5.17071	6.20022	5.49806	4.44222	4.02442	5.0757
SNORD83A	ENSG00000209482	-0.317664	-1.24631	0.11274	0.280714	1.73278	0.172936	1.37153	0.10838	1.67202	1.59842	1.92789	1.25913	1.38008	1.47539
ZNF511	ENSG00000198546	-0.317459	-1.24613	0.000214283	0.00267917	31.2799	1.94651	25.2012	2.12767	32.8123	31.9378	29.0897	23.1781	25.0055	27.4199
CYP4F27P	ENSG00000248313	-0.317456	-1.24613	0.272729	0.490134	1.23653	0.282722	1.01557	0.376916	0.937494	1.27262	1.49947	1.17855	1.28357	0.584587
	ENSG00000264666	-0.317198	-1.24591	0.0453422	0.152008	4.99757	1.03711	4.02962	0.668512	4.57149	6.17986	4.24136	3.57593	3.71559	4.79733
TMEM25	ENSG00000149582	-0.317183	-1.2459	0.00640077	0.0372341	8.37855	0.702008	6.68044	0.69243	7.58693	8.6233	8.92542	6.85975	5.916	7.26558
H2AC9P	ENSG00000218281	-0.317079	-1.24581	0.509604	0.702267	0.201836	0.0664523	0.16842	0.0800288	0.144973	0.274887	0.185649	0.0906575	0.164065	0.250537
ADO	ENSG00000181915	-0.31689	-1.24564	0.000129079	0.00179342	23.1255	1.2645	18.61	0.206296	24.4812	22.9174	21.978	18.4639	18.5201	18.846
RAB4A-AS1	ENSG00000177788	-0.316555	-1.24535	0.00166246	0.0133822	10.8026	0.664461	8.62743	0.411205	10.1385	10.802	11.4674	8.91465	8.81127	8.15638
	ENSG00000269139	-0.316445	-1.24526	0.0143115	0.0680715	6.02572	0.292746	4.88051	0.702546	6.11787	6.26131	5.69799	4.54295	4.41046	5.68813
SCAMP3	ENSG00000116521	-0.316426	-1.24524	1.4592e-05	0.000300284	68.5656	3.1379	55.0734	1.54801	67.6059	72.0712	66.0196	54.0419	54.3249	56.8534
SNORD101	ENSG00000206754	-0.316348	-1.24517	0.217516	0.429713	1.16064	0.0770664	0.96387	0.325544	1.15012	1.08937	1.24242	1.33972	0.781722	0.77017
	ENSG00000212371	-0.315952	-1.24483	0.468764	0.671528	0.331536	0.120533	0.266786	0.10681	0.41559	0.193439	0.385578	0.312265	0.144763	0.343329
	ENSG00000273369	-0.315841	-1.24474	0.230662	0.443612	1.05832	0.297893	0.805993	0.0815546	0.802185	0.987556	1.38523	0.755479	0.762421	0.900079
	ENSG00000282772	-0.315695	-1.24461	0.253682	0.469768	1.41285	0.484844	1.09799	0.247869	1.788	0.865384	1.58516	1.33972	1.10985	0.844404
SNORD124	ENSG00000238793	-0.315267	-1.24424	0.428399	0.638545	0.405417	0.144554	0.337164	0.120715	0.45425	0.519231	0.242772	0.372703	0.202669	0.436121
	ENSG00000276952	-0.315082	-1.24408	0.0969095	0.25477	2.28908	0.217039	1.85725	0.323362	2.46455	2.04638	2.35631	1.96425	2.11355	1.49395
AKR1B1	ENSG00000085662	-0.314985	-1.244	2.79112e-05	0.00051488	112.684	6.18055	90.5937	4.94729	116.124	116.379	105.548	90.1841	85.864	95.7331
PGM2	ENSG00000169299	-0.314946	-1.24397	1.53342e-05	0.000312036	98.6812	5.34261	79.2995	2.17537	104.429	97.7477	93.8669	78.0964	81.8106	77.9914
JARID2	ENSG00000008083	-0.314557	-1.24363	0.000306372	0.00352188	16.9943	0.535732	13.6674	0.48856	16.498	17.5622	16.9226	13.508	14.2158	13.2785
	ENSG00000176700	-0.314462	-1.24355	0.0333071	0.123878	3.69213	0.320819	2.93406	0.187135	3.62433	3.41063	4.04143	2.79024	2.86632	3.14564
TYMS	ENSG00000176890	-0.314377	-1.24347	6.38156e-06	0.000154183	100.958	1.43163	81.2026	1.71465	101.568	101.983	99.3221	79.4462	81.2895	82.8722
NCBP2-AS1	ENSG00000225578	-0.314246	-1.24336	0.0193035	0.084684	6.18722	0.861716	5.00019	0.565357	7.12302	5.42647	6.01217	5.65098	4.71929	4.6303
GLG1	ENSG00000090863	-0.314203	-1.24333	2.64928e-05	0.000492599	335.944	19.4549	270.221	7.06586	321.599	328.144	358.088	276.354	262.495	271.814
MGLL	ENSG00000074416	-0.313862	-1.24303	4.076e-05	0.000703571	183.685	14.1192	147.396	4.58848	194.448	188.908	167.698	142.181	149.193	150.814
FAM222A-AS1	ENSG00000255650	-0.313713	-1.2429	0.119685	0.291833	2.20665	0.386005	1.76594	0.303121	2.44522	1.76131	2.41343	1.82322	2.03634	1.43827
PAK6	ENSG00000137843	-0.313664	-1.24286	0.00165504	0.0133487	15.7882	1.47065	12.7846	1.23096	17.4451	15.2817	14.6377	11.9366	14.1965	12.2207
BUB1B-PAK6	ENSG00000137843	-0.313664	-1.24286	0.00165504	0.0133487	15.7882	1.47065	12.7846	1.23096	17.4451	15.2817	14.6377	11.9366	14.1965	12.2207
	ENSG00000260459	-0.313321	-1.24256	0.0578268	0.179371	3.1386	0.409115	2.50774	0.246109	2.73516	3.55317	3.12747	2.22615	2.61539	2.68168
	ENSG00000287064	-0.313295	-1.24254	0.164298	0.359375	1.79921	0.415721	1.40272	0.285402	1.38208	1.80204	2.21351	1.11811	1.68891	1.40115
	ENSG00000274603	-0.313209	-1.24247	0.370175	0.58707	0.422559	0.0732899	0.337378	0.0704521	0.338271	0.458145	0.471262	0.352557	0.260574	0.399004
COA6-AS1	ENSG00000231663	-0.31308	-1.24236	0.0157599	0.0728245	5.94812	0.273666	4.81312	0.688497	5.82792	6.26131	5.75511	4.20046	4.68068	5.55822
GEMIN4	ENSG00000179409	-0.313042	-1.24232	3.04243e-05	0.000553332	86.3665	6.18212	69.4802	1.98984	93.2951	84.3902	81.4141	70.461	70.7893	67.1904
ECHDC1	ENSG00000093144	-0.312889	-1.24219	0.000136359	0.00186608	32.6191	2.45668	26.3198	1.12029	35.3445	31.9378	30.5749	25.4143	27.5726	25.9724
AFAP1L1	ENSG00000157510	-0.312808	-1.24212	0.000220101	0.00272728	19.8577	0.79592	15.9869	0.536203	19.0881	20.6776	19.8073	16.2075	16.3776	15.3756
	ENSG00000280227	-0.312447	-1.24181	0.169583	0.366385	1.78518	0.281394	1.4491	0.390723	1.55605	1.70023	2.09926	1.76278	1.5731	1.01143
	ENSG00000263050	-0.312306	-1.24169	0.302543	0.520441	0.649923	0.118929	0.533908	0.122493	0.608888	0.783936	0.556946	0.674895	0.453592	0.473237
	ENSG00000241954	-0.312294	-1.24168	0.381166	0.597304	0.638362	0.301375	0.462089	0.08875	0.357601	0.600678	0.956805	0.49358	0.530799	0.361887
WDR35	ENSG00000118965	-0.312108	-1.24152	0.000130972	0.0018151	25.2828	0.669835	20.4076	1.08184	26.0275	24.7296	25.0912	21.2844	20.7398	19.1986
IFT56	ENSG00000105948	-0.312006	-1.24143	0.000112394	0.00161078	25.6723	0.330452	20.7172	1.07071	26.0469	25.4219	25.5481	21.1635	21.4925	19.4955
FANCM	ENSG00000187790	-0.311885	-1.24133	0.000214717	0.00268086	27.0445	1.4076	21.7547	1.58362	26.5494	25.9513	28.6328	23.4601	21.4732	20.3306
CBX5	ENSG00000094916	-0.311709	-1.24118	4.94731e-05	0.000816954	228.908	10.0592	184.628	13.1334	235.543	217.334	233.846	194.178	190.055	169.651
TMEM185A	ENSG00000269556	-0.311674	-1.24115	0.000362899	0.00401394	19.1497	1.2944	15.3694	0.312724	17.6771	20.1075	19.6645	15.7039	15.0843	15.3199
TNFAIP3	ENSG00000118503	-0.311591	-1.24108	4.21129e-05	0.000723873	59.7869	2.43425	48.1626	3.1378	59.2361	57.6753	62.4494	47.5952	51.5454	45.3473
ANAPC1	ENSG00000153107	-0.3115	-1.241	2.08566e-05	0.000406245	67.2341	1.54793	54.1971	2.85385	66.2528	66.431	69.0185	55.2306	56.3902	50.9704
	ENSG00000289490	-0.311255	-1.24079	0.122558	0.296725	1.87225	0.172616	1.51166	0.26474	1.92331	1.67986	2.01358	1.44045	1.80472	1.2898
PDK1	ENSG00000152256	-0.311251	-1.24078	1.20517e-05	0.000260104	111.566	5.27298	89.8402	0.546683	115.254	105.526	113.917	89.2372	90.3034	89.98
CRLF3	ENSG00000176390	-0.311159	-1.2407	0.000206375	0.00259849	18.6547	0.0844424	15.0363	0.426939	18.6822	18.5599	18.722	14.8175	15.5283	14.7631
DDX31	ENSG00000125485	-0.311083	-1.24064	2.93341e-05	0.000539912	42.1365	0.401913	33.9759	1.42367	41.9359	41.8744	42.5993	34.3189	35.1968	32.4121
	ENSG00000279495	-0.310793	-1.24039	0.0137063	0.0659781	5.87683	0.466453	4.78071	0.449825	6.31117	5.93552	5.38382	4.34149	5.24043	4.76021
	ENSG00000239415	-0.310735	-1.24034	0.00660385	0.038131	7.9545	0.771376	6.34906	0.333625	7.06503	8.35859	8.43988	6.0942	6.72667	6.22632
	ENSG00000254855	-0.31067	-1.24028	0.0291887	0.113142	4.29475	0.558287	3.45873	0.0666032	3.93361	4.93778	4.01287	3.41477	3.42607	3.53536
	ENSG00000227543	-0.310547	-1.24018	4.14424e-05	0.000713096	45.3789	1.651	36.5613	1.84585	44.3522	44.5011	47.2833	38.0862	37.0884	34.5092
RNU6-1157P	ENSG00000207185	-0.310539	-1.24017	0.545197	0.728278	0.198451	0.092956	0.153071	0.069075	0.260952	0.0916289	0.242772	0.23168	0.125462	0.102071
	ENSG00000271869	-0.310316	-1.23998	0.0802989	0.224749	2.35033	0.246297	1.91956	0.157205	2.44522	2.53507	2.0707	2.08512	1.90123	1.77232
	ENSG00000256813	-0.30974	-1.23948	0.000627488	0.00619583	16.7995	1.05739	13.6134	0.756187	17.9477	16.5848	15.8658	13.2058	14.486	13.1486
NUP188	ENSG00000095319	-0.309729	-1.23948	4.69428e-05	0.000790224	133.081	4.50516	107.546	8.43934	137.096	128.209	133.938	108.557	115.434	98.6468
MTRR	ENSG00000124275	-0.309548	-1.23932	1.87228e-05	0.000369516	57.1391	1.34629	46.1538	1.69784	58.6755	56.5758	56.1659	46.8699	47.3762	44.2152
ECSIT	ENSG00000130159	-0.309285	-1.23909	0.00023154	0.00281787	30.4495	2.63598	24.6456	1.01113	31.4399	32.4468	27.4617	23.6012	24.7159	25.6198
TUBB4B	ENSG00000188229	-0.309164	-1.23899	0.000155077	0.00206698	553.418	53.446	444.523	10.9559	596.256	570.471	493.526	432.184	448.274	453.111
RNU1-125P	ENSG00000252561	-0.308681	-1.23857	0.324026	0.542658	0.589292	0.133773	0.459791	0.0292991	0.43492	0.661764	0.671192	0.453287	0.43429	0.491796
RNU6-1048P	ENSG00000200924	-0.308301	-1.23825	0.451137	0.658166	0.32209	0.120045	0.240634	0.0287861	0.183633	0.397059	0.385578	0.211534	0.241272	0.269096
HDHD5	ENSG00000069998	-0.308062	-1.23804	6.52465e-05	0.00102278	43.436	2.44745	35.1481	1.59238	46.2271	42.4242	41.6567	36.676	33.4983	35.2701
	ENSG00000185596	-0.307879	-1.23789	0.0143004	0.068058	5.74459	0.497994	4.67751	0.349349	5.65396	6.28167	5.29813	5.06675	4.39116	4.57463
RAB11FIP2	ENSG00000107560	-0.307817	-1.23783	0.00136281	0.0115273	15.2423	0.462468	12.412	1.29754	15.7054	15.2409	14.7805	13.6087	12.5944	11.0329
	ENSG00000260425	-0.307787	-1.23781	0.230702	0.443612	1.3082	0.33084	1.02668	0.255914	0.956824	1.35407	1.61372	0.876356	1.32217	0.88152
	ENSG00000236751	-0.307761	-1.23778	0.0457041	0.152698	3.80962	0.544632	3.0343	0.184521	3.19908	4.24547	3.98431	3.09243	2.82771	3.18275
TBL1XR1	ENSG00000177565	-0.307695	-1.23773	2.76298e-05	0.000511155	168.924	6.51192	136.576	7.70016	170.034	161.929	174.81	145.304	130.741	133.685
TMUB1	ENSG00000164897	-0.307651	-1.23769	0.000248589	0.00297888	32.928	2.22367	26.6868	2.03747	32.793	35.216	30.7749	26.3612	24.8317	28.8675
	ENSG00000223878	-0.307575	-1.23763	0.117242	0.287635	2.06188	0.341311	1.63786	0.220664	1.96197	1.78167	2.442	1.88366	1.5731	1.45683
	ENSG00000269652	-0.307397	-1.23747	0.00883905	0.0476636	8.29235	1.0619	6.57812	0.407243	7.18101	8.39932	9.29672	6.19493	6.53365	7.00577
KPNA2	ENSG00000182481	-0.307277	-1.23737	2.53762e-05	0.000476706	339.989	11.9107	274.637	10.529	352.256	339.241	328.47	269.142	286.776	267.991
	ENSG00000258813	-0.306639	-1.23682	0.0163704	0.0752	7.75531	1.10452	6.20429	0.756807	7.89621	6.5871	8.78262	6.96048	6.20552	5.44687
LPAR2	ENSG00000064547	-0.306526	-1.23673	0.00251321	0.0183217	11.5968	1.17501	9.25138	0.387126	10.873	10.9649	12.9526	8.99524	9.06219	9.69672
NUP155	ENSG00000113569	-0.306194	-1.23644	1.717e-05	0.000343001	118.4	1.89255	95.8312	4.79986	116.278	119.006	119.915	98.3634	98.8348	90.2955
SHISAL1	ENSG00000138944	-0.305969	-1.23625	0.000257332	0.00305461	18.7553	0.6397	15.2095	0.192506	19.2621	18.9672	18.0365	15.0995	15.4318	15.0972
	ENSG00000252787	-0.305949	-1.23623	0.479908	0.680413	0.2677	0.0989166	0.214651	0.0714963	0.183633	0.376697	0.242772	0.211534	0.144763	0.287654
PCDH7	ENSG00000169851	-0.305928	-1.23621	2.17064e-05	0.000419675	101.536	5.23946	82.0623	2.58986	98.2242	98.8065	107.576	83.0523	84.011	79.1234
LACC1	ENSG00000179630	-0.305816	-1.23612	0.00757894	0.0422712	7.18226	0.0688414	5.84418	0.543097	7.16168	7.25905	7.12606	6.33595	5.9353	5.26128
NAT10	ENSG00000135372	-0.305252	-1.23563	1.64748e-05	0.000330727	89.9316	0.26768	72.8399	3.56322	89.8351	90.2341	89.7255	71.005	76.9466	70.568
LOC730183	ENSG00000261840	-0.304956	-1.23538	0.125442	0.301566	1.73777	0.115509	1.40317	0.142454	1.61404	1.84276	1.75652	1.23899	1.47659	1.49395
DHX29	ENSG00000067248	-0.304602	-1.23508	0.000107693	0.00155841	29.3454	1.32907	23.7066	0.722142	29.8162	27.845	30.375	23.0572	24.4843	23.5783
	ENSG00000262791	-0.304451	-1.23495	0.01494	0.0702041	5.61489	0.476843	4.53618	0.177413	5.17071	6.11878	5.55518	4.46236	4.73859	4.4076
	ENSG00000284651	-0.304217	-1.23475	0.509015	0.701866	0.251139	0.0918162	0.211921	0.122859	0.202963	0.193439	0.357017	0.352557	0.125462	0.157746
DDN-AS1	ENSG00000257913	-0.304096	-1.23465	0.00228555	0.017049	10.545	0.585916	8.56154	0.387213	11.2209	10.2319	10.1821	8.1491	8.61825	8.91727
	ENSG00000272223	-0.304083	-1.23463	0.321775	0.540615	0.640692	0.157973	0.522677	0.0857601	0.666877	0.783936	0.471262	0.473434	0.472894	0.621704
LINC02210	ENSG00000204650	-0.303984	-1.23455	0.000168263	0.00221568	27.7418	1.5813	22.4539	0.81223	26.3755	29.474	27.3761	21.5261	23.0367	22.7989
HILPDA	ENSG00000135245	-0.303963	-1.23453	0.000200858	0.00254073	55.4068	4.3569	44.8552	3.51013	51.3882	60.0373	54.795	42.1356	43.6124	48.8177
MAST4	ENSG00000069020	-0.303806	-1.2344	0.0025031	0.0182657	21.8345	1.72084	17.7229	2.43612	22.3162	19.9242	23.2632	18.1617	19.9098	15.0972
EVI5	ENSG00000067208	-0.303726	-1.23433	0.000773542	0.00732874	20.0342	0.726574	16.3478	1.65886	20.2093	20.6572	19.2361	18.202	15.8371	15.0044
POLR3GL	ENSG00000121851	-0.303714	-1.23432	0.0133349	0.0645315	8.07244	1.29302	6.60781	0.437681	8.53409	9.07126	6.61195	6.33595	7.11271	6.37478
	ENSG00000263986	-0.303603	-1.23422	0.000123068	0.00172306	31.9686	1.03174	25.9272	1.53952	31.3432	33.1595	31.4032	24.1653	27.0128	26.6034
KATNAL1	ENSG00000102781	-0.303582	-1.2342	0.00266056	0.0191825	16.7422	1.01666	13.6563	1.86797	17.6191	15.6278	16.9797	15.724	13.1542	12.0907
	ENSG00000271737	-0.303582	-1.2342	0.228942	0.441731	0.999009	0.165407	0.802205	0.0567165	0.840845	1.17081	0.985367	0.85621	0.743119	0.807287
PTGDR2	ENSG00000183134	-0.303574	-1.2342	0.00589237	0.034972	7.60585	0.522301	6.20686	0.207921	8.07018	7.70701	7.04037	6.43668	6.03181	6.15208
MANCR	ENSG00000231298	-0.303277	-1.23394	0.00463153	0.0290242	8.62239	0.678998	6.91838	0.234629	8.01219	8.50113	9.35384	7.08136	6.64947	7.02433
	ENSG00000252115	-0.30314	-1.23383	0.412686	0.624904	0.316948	0.0411014	0.254346	0.0280751	0.318941	0.274887	0.357017	0.271972	0.221971	0.269096
EIF4EBP1	ENSG00000187840	-0.302938	-1.23365	0.00017996	0.00233196	79.8795	7.86806	64.7017	3.55001	87.3609	80.6029	71.6747	61.8989	63.5125	68.6936
FAM162A	ENSG00000114023	-0.302769	-1.23351	6.72258e-05	0.00104859	98.6245	4.09264	80.0767	6.36297	96.1173	103.347	96.4089	75.417	77.487	87.3262
SLC19A2	ENSG00000117479	-0.302668	-1.23342	0.00156409	0.0128042	25.7689	3.02614	20.7166	2.03449	23.1087	25.1369	29.0612	22.8961	18.8675	20.3863
JAK1	ENSG00000162434	-0.302661	-1.23342	1.97882e-05	0.000387277	373.022	6.02412	302.426	6.94085	378.912	366.872	373.283	310.2	300.23	296.85
	ENSG00000259429	-0.302625	-1.23339	0.118385	0.289487	2.20353	0.381945	1.74486	0.25923	1.94264	2.02602	2.64193	1.50089	2.01704	1.71664
MIR6892	ENSG00000278449	-0.302549	-1.23332	0.380792	0.597086	0.412007	0.0265851	0.336219	0.0731143	0.39626	0.397059	0.442701	0.251826	0.376385	0.380446
	ENSG00000262766	-0.302475	-1.23326	0.223388	0.43589	1.30221	0.342743	1.03593	0.138309	0.976153	1.6595	1.27098	1.07782	1.14846	0.88152
ZNF324	ENSG00000083812	-0.302461	-1.23325	0.000480211	0.00503607	15.7069	0.466876	12.6983	0.108117	15.3575	15.526	16.2371	12.7424	12.5751	12.7774
DNAAF4	ENSG00000256061	-0.302273	-1.23309	0.0280249	0.109669	4.71625	0.311618	3.85439	0.479599	5.05473	4.65271	4.44129	3.55579	3.59978	4.4076
ZNF275	ENSG00000063587	-0.302154	-1.23298	0.000246402	0.00295871	25.5416	0.598292	20.7487	1.44045	25.8536	24.8518	25.9194	21.647	21.5118	19.0872
LOC105373378	ENSG00000063587	-0.302154	-1.23298	0.000246402	0.00295871	25.5416	0.598292	20.7487	1.44045	25.8536	24.8518	25.9194	21.647	21.5118	19.0872
PPP3R1	ENSG00000221823	-0.301795	-1.23268	2.39621e-05	0.000453784	79.6825	2.56708	64.6887	2.79772	82.6444	78.302	78.101	65.2835	67.1413	61.6415
TIMM13	ENSG00000099800	-0.301768	-1.23265	0.000263134	0.00311895	35.3918	3.17073	28.7637	1.33039	38.8818	34.6052	32.6885	27.3685	28.9044	30.0181
AP1AR	ENSG00000138660	-0.301562	-1.23248	0.00063084	0.00622142	20.7518	0.970752	16.9149	1.43715	21.8716	20.1482	20.2357	18.4639	15.6248	16.6561
	ENSG00000275532	-0.30132	-1.23227	0.0735477	0.211772	2.85498	0.424209	2.27201	0.141162	2.81248	2.45362	3.29884	2.42761	2.15215	2.23628
NME6	ENSG00000172113	-0.301298	-1.23225	0.000240097	0.00290475	26.4568	1.58138	21.5597	1.03117	26.936	27.7432	24.6913	22.614	21.5118	20.5533
	ENSG00000141028	-0.301202	-1.23217	0.170281	0.367199	1.5873	0.344493	1.24184	0.142342	1.38208	1.3948	1.98501	1.09796	1.24497	1.3826
DUSP2	ENSG00000158050	-0.301016	-1.23201	0.0441175	0.149408	3.84587	0.276902	3.10662	0.40727	3.83696	3.57353	4.12712	2.68951	3.50327	3.12708
	ENSG00000260107	-0.300949	-1.23195	0.000595791	0.00594376	15.0584	0.36516	12.2215	0.299331	14.7583	15.4649	14.9519	11.8761	12.3821	12.4062
CEP97	ENSG00000182504	-0.30074	-1.23178	0.000710569	0.00683892	26.9234	2.94164	21.6648	1.16671	26.2402	24.3835	30.1465	22.5737	22.0716	20.3492
POFUT1	ENSG00000101346	-0.300655	-1.2317	2.19328e-05	0.000421692	133.288	6.85188	108.136	1.37745	125.46	136.211	138.194	106.664	109.393	108.353
DESI2	ENSG00000121644	-0.300441	-1.23152	0.000180563	0.00233449	49.745	4.79705	40.3399	1.21866	55.1768	46.0893	47.9688	39.6173	39.6555	41.7469
POLR3B	ENSG00000013503	-0.300263	-1.23137	0.000170951	0.00223849	33.0272	0.750071	26.8732	1.98153	33.4888	32.1617	33.4311	27.7916	28.2289	24.5991
SLC5A10	ENSG00000154025	-0.300226	-1.23134	0.00202336	0.0155442	12.0444	0.616547	9.75578	0.639082	11.3369	12.3292	12.467	9.61977	10.4519	9.19565
NUP153-AS1	ENSG00000272269	-0.299978	-1.23113	0.0281058	0.109855	7.00528	0.384891	5.79375	1.21166	7.41297	6.64819	6.95469	5.77186	7.0162	4.59319
	ENSG00000270953	-0.299875	-1.23104	0.161584	0.355481	1.5966	0.271893	1.2757	0.0926372	1.30476	1.84276	1.64228	1.21884	1.22566	1.3826
SNORA65	ENSG00000201302	-0.299722	-1.23091	0.216558	0.428694	1.13892	0.0709408	0.933564	0.182679	1.0728	1.13009	1.21386	0.977086	1.09055	0.733054
HASPIN	ENSG00000177602	-0.299567	-1.23077	0.00067304	0.00651985	19.697	1.6141	15.977	0.434088	21.2531	18.0305	19.8073	15.7845	16.4741	15.6725
SLCO4A1-AS1	ENSG00000232803	-0.299422	-1.23065	0.00035767	0.00397489	39.7992	3.20335	32.1826	2.6992	37.6834	38.2296	43.4847	30.2695	31.0083	35.2701
ECI2	ENSG00000198721	-0.299262	-1.23052	0.000108694	0.00157012	38.3703	1.31507	31.2652	1.98864	39.2491	39.0034	36.8584	29.6853	33.4983	30.612
	ENSG00000249353	-0.29926	-1.23051	0.0117183	0.0588284	10.1544	1.77233	8.32069	0.532111	11.8975	10.2115	8.3542	7.80662	8.86917	8.28629
TGFB2	ENSG00000092969	-0.299092	-1.23037	1.61688e-05	0.000325783	96.9984	3.175	78.8003	1.68509	95.1894	95.1414	100.665	80.7355	78.0082	77.6573
SNORD34	ENSG00000202503	-0.298838	-1.23015	0.273649	0.491076	1.02422	0.194788	0.835727	0.249563	1.03414	0.82466	1.21386	0.775625	1.10985	0.621704
DHX33	ENSG00000005100	-0.298621	-1.22997	4.50501e-05	0.000763149	116.777	3.11514	95.0713	6.35706	117.883	119.189	113.26	97.7792	99.6262	87.8087
TRIM65	ENSG00000141569	-0.298471	-1.22984	0.000144818	0.00195731	29.3353	0.421896	23.841	1.38396	29.2169	28.9853	29.8038	22.9363	23.1525	25.4342
	ENSG00000111780	-0.298417	-1.22979	0.000273628	0.00320852	157.65	4.65879	128.761	15.6175	156.542	162.763	153.646	120.202	119.295	146.787
SNORA66	ENSG00000207523	-0.298348	-1.22974	0.277304	0.49429	1.85152	0.823903	1.36115	0.306307	1.05347	1.80204	2.69905	1.70235	1.10985	1.27125
CEBPB	ENSG00000172216	-0.298304	-1.2297	0.000124108	0.00173613	37.2666	1.68554	30.3349	1.72756	39.1718	35.9694	36.6585	29.645	29.0588	32.3008
	ENSG00000228737	-0.298226	-1.22963	0.0149689	0.0702797	6.72544	0.626072	5.53158	0.603142	7.31632	6.79072	6.06929	5.12719	6.22483	5.24273
TIGD2	ENSG00000180346	-0.298077	-1.2295	0.00421537	0.0270262	9.10509	0.529254	7.45535	0.410557	9.46192	9.35633	8.497	7.3634	7.90408	7.09856
	ENSG00000259792	-0.298054	-1.22948	0.138623	0.321914	1.69688	0.134377	1.39521	0.163104	1.84599	1.6595	1.58516	1.35986	1.5731	1.25269
ANKRD61	ENSG00000157999	-0.29787	-1.22933	0.0334641	0.124226	4.3956	0.356752	3.54882	0.382659	4.3202	4.08258	4.78403	3.27374	3.98582	3.38689
MIR1292	ENSG00000284481	-0.297743	-1.22922	0.0211129	0.0904237	5.15238	0.273204	4.21353	0.388568	4.97742	5.46719	5.01252	4.62353	3.85071	4.16634
FHIP2A	ENSG00000151553	-0.297553	-1.22906	0.000471587	0.00496824	20.1372	0.683161	16.3779	1.02685	20.3446	19.3744	20.6927	17.2753	15.2581	16.6004
R3HDM1	ENSG00000048991	-0.296945	-1.22854	6.33737e-05	0.000998594	69.3885	2.70095	56.6016	3.6	71.3365	70.5237	66.3052	59.3605	57.915	52.5293
S100A2	ENSG00000196754	-0.2969	-1.2285	0.0107778	0.0552241	8.56727	0.951534	7.0435	0.748771	9.44259	8.70475	7.55448	6.73887	6.49505	7.89657
	ENSG00000240970	-0.296886	-1.22849	0.0463927	0.154403	4.49856	0.686195	3.61785	0.349421	3.72098	5.01923	4.75547	3.999	3.54188	3.31266
	ENSG00000099251	-0.296702	-1.22833	0.182745	0.385071	1.319	0.148436	1.08637	0.111978	1.47873	1.29299	1.1853	1.19869	0.97474	1.08566
	ENSG00000240758	-0.296619	-1.22826	0.00226023	0.0169054	16.3268	1.33042	13.1997	1.2971	14.8936	16.5645	17.5224	12.2186	12.7102	14.6704
PABPC1	ENSG00000070756	-0.296603	-1.22825	7.34799e-05	0.00113021	1380.82	28.429	1124.61	17.4184	1348.76	1390.71	1402.98	1105.67	1128.24	1139.94
TBC1D30	ENSG00000111490	-0.296487	-1.22815	5.77023e-05	0.000928507	124.613	4.70071	101.57	6.84565	130.041	121.856	121.943	103.299	107.385	94.0257
CEP120	ENSG00000168944	-0.296209	-1.22791	0.000379075	0.00417314	18.632	0.387388	15.2098	0.520929	18.7209	18.9672	18.2079	15.583	15.4318	14.6147
LOC100420899	ENSG00000255566	-0.296035	-1.22777	0.293743	0.510644	0.957762	0.272212	0.744842	0.109643	0.647547	1.069	1.15673	0.735333	0.858929	0.640262
MAP3K20	ENSG00000091436	-0.296005	-1.22774	8.76785e-05	0.00130763	111.927	3.91315	91.3336	7.29128	116.317	108.804	110.661	94.5759	96.4414	82.9835
	ENSG00000233849	-0.295792	-1.22756	0.00634803	0.0370061	8.18561	0.626817	6.67436	0.20378	8.8627	7.62556	8.06858	6.618	6.90039	6.50469
AFMID	ENSG00000183077	-0.29562	-1.22741	0.00228137	0.0170256	13.786	1.20226	11.1517	0.567022	12.4	14.5486	14.4092	11.1106	10.6063	11.7381
	ENSG00000274655	-0.295574	-1.22737	0.0440578	0.149359	7.9352	1.66801	6.30665	0.891333	6.04055	8.58257	9.18248	6.75902	6.88109	5.27984
MKI67	ENSG00000148773	-0.295464	-1.22728	0.000334513	0.00379085	552.283	47.5941	450.299	31.5106	514.703	536.345	605.801	468.77	468.213	413.916
NCEH1	ENSG00000144959	-0.295377	-1.22721	6.67252e-05	0.00104197	239.882	15.4227	195.466	7.46876	225.781	237.512	256.352	202.257	196.676	187.467
SULT4A1	ENSG00000130540	-0.295142	-1.22701	0.0300274	0.115437	5.8288	0.910496	4.64154	0.389382	4.86144	5.95588	6.66908	4.72426	4.21744	4.98291
CRLF1	ENSG00000006016	-0.295141	-1.227	0.0523595	0.167513	4.60438	0.554841	3.78001	0.711543	4.24288	5.24321	4.32705	3.4752	3.27165	4.59319
SAP30BP	ENSG00000161526	-0.294851	-1.22676	0.000134624	0.00185162	41.7724	1.87072	34.139	2.19665	42.6125	43.0758	39.6289	33.775	32.1471	36.4949
	ENSG00000285190	-0.294803	-1.22672	0.0162906	0.0748757	6.19166	0.353533	5.10927	0.573818	6.40782	6.38348	5.78367	5.77186	4.77719	4.77877
	ENSG00000284783	-0.294279	-1.22627	0.224049	0.436351	1.3884	0.396179	1.08185	0.158067	1.11146	1.21154	1.84221	1.1584	1.18706	0.900079
	ENSG00000273080	-0.29427	-1.22626	0.0177727	0.0794146	5.64004	0.347935	4.63113	0.365867	6.04055	5.46719	5.41238	5.00631	4.27535	4.61174
CMTM6	ENSG00000091317	-0.294106	-1.22612	2.10189e-05	0.000408919	101.288	1.33236	82.6554	3.21154	102.109	102.003	99.7505	85.4094	79.1277	83.4289
PPFIA4	ENSG00000143847	-0.293509	-1.22562	0.000613016	0.00608048	77.5857	9.60185	62.8977	3.39722	66.9487	80.1957	85.6127	60.8513	61.0226	66.8192
PDRG1	ENSG00000088356	-0.293466	-1.22558	0.000571857	0.0057512	24.3963	1.90504	19.9979	1.07595	26.1628	24.6482	22.3778	20.7807	18.771	20.442
	ENSG00000228703	-0.293336	-1.22547	0.00240928	0.0177677	11.9986	0.738839	9.8315	0.571557	12.1101	12.6753	11.2103	9.33772	9.69915	10.4576
ARID3B	ENSG00000179361	-0.293325	-1.22546	0.00147723	0.0122524	24.5364	2.93038	19.7995	1.18242	21.601	24.5464	27.4617	19.6525	21.0486	18.6975
MIR3198-2	ENSG00000283803	-0.293129	-1.22529	0.0292088	0.113194	5.16513	0.505879	4.22145	0.454903	5.71195	4.7138	5.06964	3.89827	4.02442	4.74165
ZNF215	ENSG00000149054	-0.293005	-1.22519	0.00531578	0.0323349	8.7212	0.376853	7.14213	0.452014	8.45677	9.15271	8.55413	7.54472	7.22852	6.65316
PTDSS1	ENSG00000156471	-0.292906	-1.22511	1.59103e-05	0.00032176	126.384	2.47461	103.161	1.7664	123.643	128.454	127.055	101.405	103.139	104.938
LOC124900460	ENSG00000201151	-0.292805	-1.22502	0.549774	0.731944	0.154325	0.0278515	0.132328	0.0624263	0.144973	0.132353	0.185649	0.110804	0.202669	0.0835125
LOC105374003	ENSG00000240476	-0.292747	-1.22497	0.000179915	0.00233196	25.4818	0.936287	20.8159	0.30255	24.9064	26.5622	24.9769	21.1433	20.5468	20.7575
DCUN1D4	ENSG00000109184	-0.292724	-1.22495	4.52358e-05	0.000765505	55.1602	2.30926	44.9566	1.20903	52.5866	55.8427	57.0513	44.9963	43.7282	46.1453
	ENSG00000200769	-0.292411	-1.22469	0.524813	0.714096	0.165511	0.0446782	0.131866	0.00690866	0.125643	0.213801	0.157087	0.13095	0.125462	0.139187
ECT2	ENSG00000114346	-0.292398	-1.22467	2.17924e-05	0.000419979	183.187	3.41792	149.599	4.49637	186.252	179.501	183.807	152.375	152.011	144.412
CXXC1	ENSG00000154832	-0.292238	-1.22454	0.000188214	0.00241058	28.7905	1.07031	23.4671	1.03419	27.5546	29.4129	29.4039	22.3521	23.6543	24.3949
MOB2	ENSG00000182208	-0.292043	-1.22437	0.00473847	0.0296037	9.18947	0.42268	7.50822	0.467885	9.48125	8.70475	9.38241	8.04837	7.24782	7.22847
MIR4763	ENSG00000284175	-0.292015	-1.22435	0.477602	0.678704	0.305094	0.0724762	0.253682	0.108336	0.222292	0.335973	0.357017	0.171242	0.376385	0.213421
DANCR	ENSG00000226950	-0.2915	-1.22391	0.000962169	0.00875252	20.8148	0.42883	17.0182	1.71689	20.9631	20.3314	21.1497	15.583	16.5513	18.9202
	ENSG00000290590	-0.291363	-1.2238	0.0312994	0.118766	4.35245	0.121737	3.58459	0.315926	4.43618	4.40837	4.2128	3.93856	3.48397	3.33122
PLAU	ENSG00000122861	-0.291294	-1.22374	0.000433704	0.00464651	693.577	73.0758	565.823	17.0325	612.86	712.639	755.234	552.235	560.302	584.931
CLP1	ENSG00000172409	-0.291228	-1.22368	0.000903274	0.00830959	15.9758	0.671601	13.1153	0.625114	16.4593	16.259	15.2089	13.79	12.5558	13.0001
	ENSG00000287061	-0.291171	-1.22363	0.172938	0.371035	2.03281	0.201649	1.69017	0.521992	1.82666	2.22964	2.04214	1.35986	1.41868	2.29195
	ENSG00000277778	-0.291166	-1.22363	0.0831859	0.23064	6.08914	1.49614	4.86548	1.03383	5.90524	4.69344	7.66872	5.73157	5.14393	3.72094
	ENSG00000226415	-0.291053	-1.22353	0.130744	0.309899	2.12799	0.203857	1.76479	0.323684	2.19393	2.29072	1.89933	1.44045	1.76611	2.08781
	ENSG00000277913	-0.290868	-1.22338	0.172404	0.370234	1.56958	0.263438	1.24996	0.120132	1.38208	1.45588	1.87077	1.21884	1.14846	1.3826
FERMT1	ENSG00000101311	-0.29066	-1.2232	5.97097e-05	0.000956115	73.6868	3.12123	60.285	3.16541	77.1741	71.1549	72.7315	59.985	63.5897	57.2803
MECOM	ENSG00000085276	-0.290446	-1.22302	0.000329218	0.00374508	25.0668	1.05428	20.5678	1.08786	25.0804	26.1142	24.0058	21.365	21.01	19.3285
	ENSG00000287799	-0.290328	-1.22292	0.198168	0.404956	1.36552	0.217265	1.11968	0.139309	1.61404	1.21154	1.27098	0.997232	1.09055	1.27125
	ENSG00000183308	-0.290304	-1.2229	0.0302368	0.115808	5.49076	0.761444	4.43938	0.257841	5.90524	4.61199	5.95504	4.72426	4.37185	4.22202
RRAGD	ENSG00000025039	-0.290266	-1.22287	0.00148499	0.0122981	17.0646	0.983572	13.9825	1.15918	18.1796	16.3201	16.6941	13.1252	13.5209	15.3013
ELMOD2	ENSG00000179387	-0.289926	-1.22258	0.000393898	0.00429304	29.2607	1.31616	23.9139	1.78982	27.7865	29.6776	30.3179	25.374	21.9172	24.4506
DNTTIP2	ENSG00000067334	-0.289892	-1.22255	4.04951e-05	0.000701014	135.002	7.03474	110.333	2.9013	139.899	138.166	126.941	108.819	113.678	108.501
	ENSG00000270075	-0.289836	-1.2225	0.142584	0.327812	2.0331	0.177448	1.68346	0.355762	1.88465	2.22964	1.98501	1.48074	2.09424	1.47539
	ENSG00000273340	-0.289816	-1.22248	0.106613	0.270967	2.93757	0.423764	2.38557	0.472773	2.59985	2.79977	3.41308	2.40746	2.84701	1.90223
TMEM39B	ENSG00000121775	-0.289624	-1.22232	0.00158595	0.0129123	16.5888	1.11397	13.6399	1.00628	16.498	17.7455	15.5231	14.2534	12.4786	14.1878
	ENSG00000235635	-0.28957	-1.22228	0.305644	0.523477	0.737487	0.123081	0.606881	0.0866994	0.879504	0.661764	0.671192	0.513726	0.685213	0.621704
LIF-AS2	ENSG00000268812	-0.289427	-1.22216	0.0396303	0.13937	5.51421	0.990451	4.3759	0.425638	4.68747	5.24321	6.61195	3.91842	4.44906	4.76021
RAVER2	ENSG00000162437	-0.289315	-1.22206	0.000861958	0.00801347	15.3009	0.515076	12.4815	0.324966	14.9709	15.0373	15.8944	12.7223	12.1119	12.6104
RN7SKP97	ENSG00000222898	-0.289135	-1.22191	0.0954871	0.251961	2.65851	0.188261	2.19487	0.361845	2.46455	2.8405	2.67049	2.60892	2.03634	1.93934
COX6A1	ENSG00000111775	-0.28895	-1.22175	0.000360388	0.00399525	212.603	6.69704	174.735	20.3891	209.332	220.306	208.169	161.28	164.731	198.194
FBXL14	ENSG00000171823	-0.288805	-1.22163	0.000714928	0.00686876	17.3087	0.557693	14.2058	0.650595	17.6577	17.6029	16.6656	13.4878	14.7562	14.3734
	ENSG00000254551	-0.288792	-1.22162	0.258614	0.474609	1.01644	0.20365	0.806736	0.0459935	0.782856	1.10973	1.15673	0.755479	0.820326	0.844404
	ENSG00000232828	-0.288723	-1.22156	0.0348909	0.127852	4.06109	0.21579	3.34336	0.128051	4.16556	4.20475	3.81294	3.23345	3.48397	3.31266
SELENOO	ENSG00000073169	-0.288649	-1.2215	0.0010673	0.00949154	19.3216	1.03717	15.7523	1.23005	18.9528	18.5192	20.4928	14.334	16.3969	16.5262
LMLN	ENSG00000185621	-0.2886	-1.22145	0.000161412	0.00214097	39.0918	2.49293	31.8822	1.14174	36.7942	38.7387	41.7424	33.1303	31.626	30.8903
SNORD30	ENSG00000277846	-0.288565	-1.22142	0.0670609	0.198612	3.6673	0.597919	2.93104	0.311865	3.2764	3.36991	4.35561	3.05214	2.57679	3.16419
	ENSG00000239883	-0.288492	-1.22136	0.042704	0.146438	4.22154	0.421472	3.42299	0.306792	3.7983	4.22511	4.64122	3.63637	3.56118	3.0714
ELF4	ENSG00000102034	-0.288335	-1.22123	2.57954e-05	0.000481817	125.126	2.90651	102.476	3.39252	127.316	126.234	121.828	101.083	106.343	100.002
PIGBOS1	ENSG00000225973	-0.288328	-1.22122	0.100226	0.260405	3.35038	0.352879	2.78549	0.616198	3.04444	3.73642	3.27028	3.17301	2.07494	3.10852
MIR564	ENSG00000284498	-0.288261	-1.22117	0.245286	0.459308	1.00413	0.129123	0.814048	0.0628817	0.860175	1.10973	1.04249	0.836064	0.743119	0.862962
EPG5	ENSG00000152223	-0.288212	-1.22113	0.000117415	0.00166264	65.6766	1.99045	53.8563	4.04808	65.7695	63.6414	67.619	56.8221	55.5023	49.2445
CHPF	ENSG00000123989	-0.288148	-1.22107	2.7657e-05	0.000511155	95.9199	1.9187	78.564	2.8634	93.7397	96.6685	97.3514	77.8345	76.1359	81.7216
C6orf136	ENSG00000204564	-0.288062	-1.221	0.00405758	0.0262508	10.3722	0.498093	8.53158	0.594528	10.5444	10.7613	9.81083	7.84691	8.83057	8.91727
SNORD110	ENSG00000221116	-0.287726	-1.22071	0.0738771	0.212518	3.294	0.501604	2.64473	0.0924021	2.71583	3.55317	3.61301	2.74994	2.57679	2.60744
	ENSG00000232519	-0.28763	-1.22063	0.510284	0.702735	0.292188	0.123082	0.221614	0.053234	0.338271	0.152715	0.385578	0.23168	0.164065	0.269096
CLBA1	ENSG00000140104	-0.287537	-1.22055	0.000335621	0.00379682	21.8319	0.710965	17.9026	0.473346	21.4077	22.6527	21.4353	18.2423	17.362	18.1036
SNORA26	ENSG00000212588	-0.287283	-1.22034	0.303019	0.520792	0.94272	0.1924	0.772997	0.207172	0.724866	1.08937	1.01393	0.997232	0.588704	0.733054
	ENSG00000267552	-0.286945	-1.22005	0.137024	0.319605	2.30852	0.558392	1.81429	0.0747053	2.15527	1.84276	2.92754	1.88366	1.82402	1.7352
HSP90AB1	ENSG00000096384	-0.286932	-1.22004	0.000127336	0.00177371	1114.44	50.3691	911.983	15.1209	1160.7	1121.83	1060.78	917.706	923.407	894.836
SEC14L4	ENSG00000133488	-0.286927	-1.22004	0.0749461	0.214319	3.10864	0.463826	2.57534	0.125833	3.17975	3.5328	2.61336	2.68951	2.59609	2.44042
IL7	ENSG00000104432	-0.286918	-1.22003	0.0205525	0.0887378	6.49038	0.764389	5.37986	0.453579	7.00704	6.85181	5.61231	5.40923	4.9123	5.81803
LOC101927727	ENSG00000262003	-0.286908	-1.22002	0.204308	0.412722	1.2383	0.126561	1.01412	0.0676874	1.36275	1.10973	1.24242	1.05767	0.936137	1.04855
	ENSG00000276884	-0.286864	-1.21999	0.519968	0.709977	0.294739	0.149286	0.229354	0.0372982	0.338271	0.417421	0.128526	0.271972	0.202669	0.213421
ZMPSTE24	ENSG00000084073	-0.286313	-1.21952	2.41296e-05	0.000456428	138.148	4.40611	113.256	0.69094	133.385	138.981	142.078	112.929	112.79	114.05
	ENSG00000279342	-0.286222	-1.21944	0.170295	0.367199	4.21951	1.55734	3.21366	0.603976	2.73516	4.08258	5.8408	3.35433	3.7349	2.55177
PTGES2	ENSG00000148334	-0.286186	-1.21941	2.70226e-05	0.000501879	94.7643	2.84393	77.7221	1.61084	96.6778	96.1187	91.4963	77.1898	76.4447	79.5317
RAPGEF2	ENSG00000109756	-0.286127	-1.21936	0.0015416	0.0126645	34.1721	2.44637	28.0871	3.39926	35.5958	31.3473	35.5732	28.1542	31.4523	24.6547
CAMSAP3	ENSG00000076826	-0.286049	-1.2193	0.000166365	0.00219495	38.1497	1.24293	31.2476	1.85933	37.9347	37.0283	39.4861	29.1011	32.3594	32.2822
LSMEM2	ENSG00000179564	-0.285862	-1.21914	0.00169138	0.0135597	14.6677	1.04575	12.0944	0.461648	15.3768	15.1595	13.4667	11.6545	12.5751	12.0536
PTPN14	ENSG00000152104	-0.28578	-1.21907	0.000348792	0.00388512	201.322	14.6586	165.408	14.3778	192.07	193.673	218.223	177.598	169.074	149.552
MTLN	ENSG00000175701	-0.285729	-1.21903	0.00205358	0.0157048	14.7794	0.404799	12.1493	1.10317	15.2415	14.4875	14.6091	11.3523	11.6872	13.4084
PMF1	ENSG00000160783	-0.285672	-1.21898	0.000483775	0.00506192	43.5419	3.46629	35.8323	2.82075	45.0867	45.9672	39.5718	34.4801	33.9422	39.0745
C12orf43	ENSG00000157895	-0.285655	-1.21896	0.000516428	0.00532051	24.3624	1.82247	20.0707	0.518977	25.5443	25.2794	22.2636	20.6598	19.8712	19.6811
TRAM2	ENSG00000065308	-0.285527	-1.21886	6.54159e-05	0.00102445	58.7349	3.20804	48.0652	0.823724	56.0273	57.8993	62.278	48.8442	48.1483	47.2031
AP5M1	ENSG00000053770	-0.285482	-1.21882	0.000435099	0.0046584	28.4568	1.32279	23.4159	1.61359	29.9321	27.3767	28.0615	24.8099	23.7895	21.6483
SLF1	ENSG00000133302	-0.28517	-1.21855	0.000892155	0.00823385	18.1494	0.945193	14.8456	0.718173	18.257	17.155	19.0361	14.5556	15.6634	14.3177
PLD6	ENSG00000179598	-0.285065	-1.21846	0.00170334	0.013609	15.4978	0.727012	12.6999	0.924113	14.6616	15.8518	15.9801	12.4805	13.7139	11.9052
LOC112268419	ENSG00000286244	-0.28497	-1.21838	0.290563	0.507216	0.91546	0.0459246	0.773786	0.196281	0.879504	0.967194	0.899683	0.876356	0.897533	0.547471
ORC5	ENSG00000164815	-0.284909	-1.21833	0.000147818	0.00199293	29.816	0.885554	24.5108	0.389331	30.5507	30.0645	28.8327	24.3667	24.2141	24.9517
LMAN1	ENSG00000074695	-0.284779	-1.21822	0.000120565	0.00169817	275.358	18.0608	226.078	9.53909	259.995	270.825	295.253	234.108	215.533	228.592
MIR6733	ENSG00000284410	-0.284639	-1.21811	0.38327	0.599536	0.527771	0.0732164	0.440569	0.129045	0.45425	0.600678	0.528385	0.352557	0.588704	0.380446
C1orf122	ENSG00000197982	-0.284441	-1.21794	0.00153479	0.012625	18.4372	1.37978	15.2166	1.08627	19.5521	18.8654	16.894	14.616	14.5632	16.4705
NRIP2	ENSG00000053702	-0.284287	-1.21781	0.0409517	0.142607	6.58652	1.58226	5.16839	0.168138	5.59597	5.75226	8.41132	5.02645	5.12462	5.35408
LYAR	ENSG00000145220	-0.28428	-1.2178	0.000226815	0.00277687	52.8848	2.88111	43.5512	3.24257	56.0273	52.259	50.368	43.4249	46.8551	40.3736
	ENSG00000159247	-0.284216	-1.21775	0.152708	0.342532	2.4237	0.578214	2.02298	0.318099	2.73516	2.77941	1.75652	1.78293	2.38377	1.90223
	ENSG00000217801	-0.284208	-1.21774	0.0370476	0.133254	4.53015	0.14074	3.72023	0.42307	4.61015	4.36764	4.61266	3.23345	3.92791	3.99932
FAM83H	ENSG00000180921	-0.284139	-1.21768	8.47926e-05	0.00127197	79.1148	5.28155	64.9288	1.79393	85.196	75.6753	76.473	62.9667	66.485	65.3346
GTF2A2	ENSG00000140307	-0.28393	-1.21751	0.000312931	0.00357969	34.1485	1.84883	28.1375	1.74727	35.5764	34.8088	32.0601	28.0535	26.4338	29.9253
NAA40	ENSG00000110583	-0.2839	-1.21748	0.000204466	0.00257643	48.8307	3.38326	39.9866	1.91444	45.048	49.8767	51.5675	39.8792	41.9524	38.1281
	ENSG00000272601	-0.283858	-1.21745	0.0382769	0.135914	6.12197	0.781775	4.9608	0.776228	5.24803	6.36312	6.75476	4.46236	4.56487	5.85515
PGBD2	ENSG00000185220	-0.283716	-1.21733	0.0310095	0.117994	6.43623	1.1448	5.14924	0.330582	6.23385	5.40611	7.66872	5.40923	4.77719	5.26128
ZDHHC23	ENSG00000184307	-0.283455	-1.21711	0.000216111	0.00268802	37.7881	2.51541	30.9033	1.07843	35.5571	37.293	40.5143	30.2292	32.1471	30.3336
BCL2L12	ENSG00000126453	-0.283445	-1.2171	0.000303735	0.0035014	38.2593	1.46145	31.4461	2.48237	36.6976	39.5939	38.4864	30.471	29.5993	34.2679
	ENSG00000229873	-0.283412	-1.21707	0.335338	0.554137	1.30692	0.5378	1.04414	0.342746	0.860175	1.90385	1.15673	0.815917	0.878231	1.43827
LOC124903002	ENSG00000257732	-0.283276	-1.21695	0.0409773	0.142607	5.18313	0.710771	4.18195	0.468473	5.11272	4.51018	5.92648	3.65652	4.33325	4.55607
EGR1	ENSG00000120738	-0.283224	-1.21691	0.00354278	0.0237748	14.3015	1.58215	11.805	0.516047	16.1114	13.612	13.1811	11.8358	12.3049	11.2742
	ENSG00000260708	-0.283068	-1.21678	0.0758168	0.216218	3.37042	0.411245	2.72772	0.355831	3.0831	3.18665	3.8415	2.36717	3.07863	2.73735
FAM168B	ENSG00000152102	-0.282991	-1.21671	5.14588e-05	0.000843791	139.536	6.36358	114.637	4.00145	146.761	134.766	137.08	117.16	116.728	110.023
TRIP13	ENSG00000071539	-0.28282	-1.21657	5.27338e-05	0.00086039	82.5058	3.05128	67.8514	2.8025	86.0271	80.8472	80.643	66.734	71.0402	65.78
DHTKD1	ENSG00000181192	-0.282755	-1.21652	0.0115631	0.0582993	9.64567	0.871556	8.03192	0.966921	10.6024	9.43778	8.89686	8.97509	8.0778	7.04288
MIR4793	ENSG00000284575	-0.282636	-1.21642	0.312931	0.531228	0.742775	0.13591	0.594295	0.0524025	0.666877	0.661764	0.899683	0.533872	0.627308	0.621704
PRORP	ENSG00000258790	-0.282569	-1.21636	0.000121801	0.00171166	153.248	11.9772	125.683	2.75427	162.747	157.205	139.794	123.526	124.738	128.785
PER1	ENSG00000179094	-0.282409	-1.21622	0.00353381	0.023734	13.5594	1.16607	11.1494	0.723088	12.6513	14.8744	13.1525	11.3926	10.3361	11.7196
	ENSG00000255038	-0.282385	-1.2162	0.280775	0.497889	0.977725	0.202307	0.782206	0.0831681	0.744196	1.08937	1.09961	0.735333	0.878231	0.733054
ELK3	ENSG00000111145	-0.282382	-1.2162	9.00879e-05	0.00133604	94.334	4.0653	77.6406	4.57533	98.9587	92.7183	91.3249	81.1989	79.2435	72.4795
RUBCN	ENSG00000145016	-0.282105	-1.21597	0.000201711	0.00254882	39.9625	1.36536	32.8812	2.06804	38.3986	40.9174	40.5714	33.4325	34.6178	30.5934
	ENSG00000267396	-0.282101	-1.21596	0.0786364	0.221597	2.98717	0.340753	2.4794	0.16309	3.37304	2.86086	2.72761	2.58878	2.55749	2.29195
	ENSG00000256973	-0.281995	-1.21588	0.305735	0.523546	0.987317	0.278724	0.786192	0.159632	0.898834	0.763574	1.29954	0.896502	0.858929	0.603146
TBC1D20	ENSG00000125875	-0.281811	-1.21572	0.000111601	0.00160503	55.4296	2.5855	45.619	2.24439	54.1137	58.4083	53.7668	43.2436	45.9093	47.7042
GRPEL1	ENSG00000109519	-0.281805	-1.21572	0.00010705	0.00155048	77.7751	5.14892	63.9772	2.32781	82.915	77.7929	72.6173	61.2945	65.1725	65.4645
	ENSG00000288529	-0.281679	-1.21561	0.164104	0.359095	1.96995	0.434125	1.59762	0.0851032	1.61404	2.45362	1.84221	1.50089	1.631	1.66097
CHAC1	ENSG00000128965	-0.28163	-1.21557	0.0269454	0.106802	6.56997	0.980646	5.37879	0.242204	7.52894	5.569	6.61195	5.65098	5.29834	5.18705
TMEM65	ENSG00000164983	-0.281615	-1.21555	0.000841544	0.00786385	22.2018	1.45682	18.3086	1.04707	21.8136	23.8133	20.9783	18.1617	17.3427	19.4213
CLDN2	ENSG00000165376	-0.281504	-1.21546	0.000122	0.0017125	205.906	12.1755	169.372	8.784	194.796	218.922	203.999	172.058	159.558	176.499
	ENSG00000268081	-0.281446	-1.21541	0.357124	0.574814	0.903658	0.332945	0.693404	0.0538757	1.09213	0.519231	1.09961	0.755479	0.665912	0.65882
LINC01730	ENSG00000275491	-0.281333	-1.21532	0.20935	0.418739	1.45832	0.123983	1.21412	0.277719	1.36275	1.59842	1.41379	1.09796	1.01334	1.53106
ZNF543	ENSG00000178229	-0.281161	-1.21517	0.0599539	0.183989	4.75994	0.913396	3.81977	0.146757	5.15138	3.71606	5.41238	3.85798	3.65769	3.94364
PMF1-BGLAP	ENSG00000260238	-0.281083	-1.21511	0.00109076	0.00963738	28.9614	2.22714	23.9555	2.079	29.8162	30.6346	26.4335	24.2056	21.7628	25.8981
MTFR2	ENSG00000146410	-0.280929	-1.21498	0.00284535	0.0201599	12.0313	0.585621	9.95145	0.501293	12.1101	12.5735	11.4103	10.0227	10.4133	9.41835
DUX4L37	ENSG00000283020	-0.280894	-1.21495	0.290196	0.506774	0.972694	0.232227	0.771522	0.080523	0.724866	1.00792	1.1853	0.85621	0.762421	0.695937
EDRF1	ENSG00000107938	-0.280855	-1.21491	0.000181919	0.00234525	35.7483	1.91259	29.361	0.539251	33.6241	37.3337	36.2872	29.1011	29.0009	29.981
GNPDA2	ENSG00000163281	-0.28077	-1.21484	0.000549444	0.00557648	26.7012	0.367979	22.0441	1.79457	26.936	26.2771	26.8905	23.8631	21.9944	20.275
SOCS7	ENSG00000274211	-0.280746	-1.21482	4.6986e-05	0.000790224	100.716	2.22594	82.9414	3.70506	98.3209	101.107	102.721	84.7648	85.3815	78.678
NOP2	ENSG00000111641	-0.280721	-1.2148	3.24109e-05	0.00057961	155.03	3.2664	127.608	3.35376	158.089	155.413	151.589	126.709	131.32	124.795
	ENSG00000257184	-0.280635	-1.21473	0.183963	0.386642	1.78599	0.397458	1.44752	0.0991201	1.42074	2.20927	1.72796	1.56132	1.38008	1.40115
NRGN	ENSG00000154146	-0.279845	-1.21406	0.077894	0.220117	3.83728	0.293546	3.23397	0.666573	3.9916	4.02149	3.49877	3.07228	3.96652	2.66312
PIKFYVE	ENSG00000115020	-0.279237	-1.21355	0.000746547	0.00710586	46.636	3.68803	38.3675	3.56638	45.7632	43.4626	50.6821	42.055	38.1114	34.936
	ENSG00000268543	-0.279145	-1.21348	0.338405	0.556589	0.772982	0.200031	0.616377	0.0929033	0.802185	0.559954	0.956805	0.715187	0.530799	0.603146
TMEM198	ENSG00000188760	-0.279094	-1.21343	0.0355616	0.129452	4.7474	0.262145	3.9258	0.393435	4.53283	5.03959	4.66978	3.7774	4.37185	3.62815
USP13	ENSG00000058056	-0.278836	-1.21322	0.000256447	0.00304955	49.4063	3.36508	40.8225	2.24599	52.548	49.8156	45.8553	40.4635	43.2264	38.7776
C9orf72	ENSG00000147894	-0.278587	-1.21301	0.00521317	0.0318645	11.1957	0.598146	9.18796	0.789645	10.5637	11.2704	11.753	8.95495	8.54104	10.0679
	ENSG00000250899	-0.278555	-1.21298	0.0029278	0.0206103	14.6366	1.38124	11.9577	0.496732	14.4683	13.3473	16.0943	12.2791	12.2084	11.3855
SNORA81	ENSG00000221420	-0.278545	-1.21297	0.0765217	0.217647	4.02517	0.708933	3.24383	0.343669	3.23774	4.22511	4.61266	3.63637	3.09794	2.99717
VHL	ENSG00000134086	-0.278509	-1.21294	0.0001492	0.0020066	43.9546	1.85301	36.1806	1.66612	43.4823	42.3835	45.9981	37.643	34.3668	36.5321
SORL1	ENSG00000137642	-0.278469	-1.21291	0.000231533	0.00281787	63.4551	5.60554	52.071	1.32418	58.2503	62.7251	69.3898	52.7727	52.8965	50.5436
AMPD2	ENSG00000116337	-0.278291	-1.21276	0.000117975	0.00166743	50.319	2.15939	41.5518	1.78145	51.5235	51.6074	47.826	40.121	40.9873	43.5471
CD44	ENSG00000026508	-0.278218	-1.2127	0.000391468	0.0042723	854.643	73.8099	703.883	7.59298	770.784	883.394	909.751	710.644	705.336	695.668
TRIQK	ENSG00000205133	-0.277965	-1.21248	0.0077313	0.0428384	9.41496	0.671692	7.81008	0.558358	10.1385	9.29524	8.81118	7.74618	7.28642	8.39764
NOP16	ENSG00000048162	-0.277878	-1.21241	0.000101022	0.00147806	59.2109	2.79874	48.8923	1.8911	61.0917	60.5463	55.9945	46.7088	49.9627	50.0054
SNAPIN	ENSG00000143553	-0.277735	-1.21229	0.000360477	0.00399525	29.3702	1.05716	24.2702	1.36031	30.57	28.9649	28.5756	22.7147	25.2371	24.8589
PLEKHA8P1	ENSG00000134297	-0.277568	-1.21215	0.0160935	0.0741152	7.3146	0.525407	6.05427	0.542998	7.81889	6.77036	7.35455	6.33595	6.39854	5.42831
	ENSG00000262211	-0.277565	-1.21215	0.000444689	0.0047349	37.3458	2.11743	30.7737	2.188	37.4128	35.1957	39.429	31.8611	32.205	28.255
	ENSG00000287286	-0.277471	-1.21207	0.000727703	0.00696291	20.0938	0.972103	16.5352	0.475498	18.9722	20.6165	20.6927	17.0738	16.3583	16.1736
	ENSG00000286388	-0.277344	-1.21196	0.0245208	0.100545	5.29976	0.16639	4.37471	0.28731	5.17071	5.48755	5.24101	4.24076	4.17884	4.70453
	ENSG00000287426	-0.277309	-1.21193	0.114846	0.284147	2.29229	0.168383	1.88026	0.157922	2.13594	2.27036	2.47056	1.96425	1.97843	1.69809
NT5C	ENSG00000125458	-0.277154	-1.2118	0.0027006	0.0193689	19.4724	0.393727	16.1033	2.0332	19.61	19.0283	19.7787	14.5354	15.3739	18.4006
GALNT3	ENSG00000115339	-0.276911	-1.2116	0.000149435	0.00200812	114.315	8.62519	94.2013	3.49558	107.87	110.963	124.113	94.8177	90.4385	97.3477
ARID2	ENSG00000189079	-0.276748	-1.21146	0.000133213	0.00183994	44.4659	0.676396	36.7332	1.95076	44.4681	43.7884	45.1412	38.6503	36.7989	34.7505
	ENSG00000250234	-0.276604	-1.21134	0.244432	0.45881	1.6506	0.531415	1.33907	0.163016	2.23259	1.19118	1.52803	1.52103	1.20636	1.2898
HOXB9	ENSG00000170689	-0.276488	-1.21124	0.00524329	0.0320128	9.87048	0.375812	8.18844	0.467286	10.0418	10.1301	9.43953	8.02823	8.71476	7.82233
U2AF2	ENSG00000063244	-0.276317	-1.2111	9.04394e-05	0.0013395	282.002	14.8357	232.498	4.598	297.533	280.496	267.977	227.842	232.615	237.036
	ENSG00000280206	-0.276045	-1.21087	0.0685732	0.201488	3.9656	0.66593	3.31662	0.252681	4.55216	4.10294	3.24171	3.37447	3.04003	3.53536
MIR6741	ENSG00000284519	-0.275637	-1.21053	0.505765	0.699708	0.59829	0.323015	0.422574	0.115569	0.241622	0.682126	0.871121	0.392849	0.550101	0.324771
SLC2A6	ENSG00000160326	-0.275478	-1.2104	0.0367038	0.132462	5.38288	0.687712	4.36041	0.33072	4.72613	5.32466	6.09785	3.97886	4.56487	4.53751
LOC124902904	ENSG00000256625	-0.275369	-1.2103	0.259077	0.475089	1.12612	0.201011	0.908969	0.128783	1.03414	0.987556	1.35666	0.775625	1.03265	0.918637
LSM5	ENSG00000106355	-0.275215	-1.21017	0.000739113	0.00704738	41.6474	4.08193	34.4964	1.82255	44.5068	43.4626	36.9727	33.6541	33.2473	36.5877
PARD6B	ENSG00000124171	-0.27487	-1.20989	0.00185567	0.0145235	14.4754	0.728468	11.9752	0.332267	15.2995	13.9174	14.2093	11.6747	11.9189	12.332
CC2D2A	ENSG00000048342	-0.274711	-1.20975	0.00063407	0.00622989	25.4485	0.620579	21.1092	1.52556	25.9309	25.6663	24.7484	20.5994	22.8244	19.9038
PRKCE	ENSG00000171132	-0.274667	-1.20971	0.00156849	0.0128199	22.8218	1.61619	18.8436	1.4476	23.6113	20.9627	23.8916	19.7734	19.5817	17.1757
TMEM250	ENSG00000238227	-0.274609	-1.20967	0.000277458	0.00324414	45.5024	2.92195	37.6526	1.90052	48.8753	43.8902	43.7417	36.9782	36.1812	39.7983
PKIG	ENSG00000168734	-0.274567	-1.20963	0.0114216	0.0577997	8.17712	0.795987	6.77203	0.168711	7.79956	9.09162	7.64016	6.57771	6.88109	6.8573
LOC105372432	ENSG00000286024	-0.274279	-1.20939	0.382029	0.598109	0.931587	0.38647	0.699027	0.0194924	1.05347	0.498869	1.24242	0.715187	0.704515	0.677379
	ENSG00000287581	-0.27419	-1.20931	0.0231904	0.0964902	12.277	0.97763	10.2742	1.99841	12.8446	11.1482	12.8383	12.0977	10.587	8.13782
	ENSG00000280238	-0.274002	-1.20916	0.132844	0.313125	2.25944	0.263651	1.84499	0.217007	2.00063	2.25	2.52768	1.74264	2.09424	1.69809
	ENSG00000124593	-0.273973	-1.20913	0.000222474	0.00274424	48.0953	3.20586	39.8423	1.38039	50.1124	49.7749	44.3986	39.154	38.9414	41.4315
NUP58	ENSG00000139496	-0.273849	-1.20903	0.000134766	0.00185201	98.2184	3.7325	81.313	5.23721	101.336	94.0825	99.2364	85.9534	82.3511	75.6344
MIR548AA1	ENSG00000207704	-0.273742	-1.20894	0.497054	0.693423	0.412928	0.0823187	0.389082	0.224314	0.492909	0.417421	0.328456	0.634602	0.337781	0.194862
MIR548D1	ENSG00000283172	-0.273742	-1.20894	0.497054	0.693423	0.412928	0.0823187	0.389082	0.224314	0.492909	0.417421	0.328456	0.634602	0.337781	0.194862
RAE1	ENSG00000101146	-0.27347	-1.20871	0.000115256	0.00163888	40.0186	0.98767	33.0955	0.560098	40.6602	38.8812	40.5143	33.7347	32.8613	32.6905
LOC613206	ENSG00000235204	-0.273423	-1.20867	0.301009	0.518871	0.907333	0.179069	0.735862	0.0479914	1.03414	0.702488	0.985367	0.695041	0.723817	0.788729
	ENSG00000235427	-0.273261	-1.20854	0.270304	0.487595	1.0673	0.090303	0.888459	0.17348	0.976153	1.069	1.15673	0.936794	1.03265	0.695937
MED27	ENSG00000160563	-0.27301	-1.20833	0.00172896	0.0137753	19.8963	1.83737	16.5392	0.581883	21.5044	20.2907	17.8937	15.9255	16.6092	17.0829
	ENSG00000279399	-0.272742	-1.2081	0.0841376	0.232018	3.54601	0.582505	2.95535	0.290427	3.33438	4.20475	3.09891	3.23345	2.654	2.97861
	ENSG00000263823	-0.272541	-1.20793	0.0720097	0.208445	3.21591	0.171566	2.65859	0.188805	3.35371	3.02375	3.27028	2.60892	2.49958	2.86726
ADAT2	ENSG00000189007	-0.272521	-1.20792	0.00297908	0.0208727	31.5552	4.70803	25.7179	0.761905	27.1487	31.0011	36.5157	26.5626	25.0827	25.5084
	ENSG00000214439	-0.272511	-1.20791	0.282951	0.49994	1.22963	0.147382	1.02761	0.301651	1.09213	1.21154	1.38523	0.695041	1.28357	1.10422
MIR6772	ENSG00000274816	-0.27216	-1.20761	0.40384	0.617617	0.642685	0.229514	0.504761	0.1246	0.570228	0.458145	0.899683	0.412995	0.64661	0.454679
	ENSG00000235513	-0.272105	-1.20757	0.0358513	0.130159	6.81415	0.825969	5.71441	0.871143	7.7609	6.24095	6.44059	6.71873	5.16323	5.26128
C1orf52	ENSG00000162642	-0.272092	-1.20756	0.000294738	0.00342661	50.1805	3.27488	41.4408	2.09833	46.5171	51.2002	52.8242	42.2565	39.0572	43.0089
ZNF530	ENSG00000183647	-0.271852	-1.20736	0.000997367	0.00898179	21.4541	1.45526	17.669	0.65056	20.8085	20.4332	23.1204	17.8998	18.1726	16.9345
MIR637	ENSG00000283928	-0.271628	-1.20717	0.397346	0.611879	0.77613	0.22575	0.668822	0.243404	0.763526	1.00792	0.556946	0.412995	0.897533	0.695937
	ENSG00000176912	-0.271577	-1.20713	0.00346415	0.0233812	14.3456	1.04465	11.9111	0.726518	15.4928	13.4491	14.095	11.9567	12.6137	11.1628
ADIPOR1	ENSG00000159346	-0.271491	-1.20705	0.000104568	0.00152396	95.5343	5.64891	79.112	1.85126	98.7848	98.8065	89.0115	77.4316	81.0965	78.8079
	ENSG00000227076	-0.271469	-1.20704	0.287115	0.503827	0.925958	0.0723194	0.774928	0.126289	0.898834	1.00792	0.871121	0.674895	0.916835	0.733054
ZMYM4-AS1	ENSG00000227409	-0.271442	-1.20701	0.107736	0.272643	2.92873	0.326411	2.42922	0.342269	3.16042	2.55543	3.07035	2.4679	2.7505	2.06925
OTULIN	ENSG00000154124	-0.27133	-1.20692	0.000329726	0.00374826	52.5175	0.715107	43.631	3.76093	52.5866	51.7703	53.1955	46.9707	44.3652	39.5571
SNHG32	ENSG00000204387	-0.271305	-1.2069	0.000125877	0.00175787	43.6903	1.07795	36.2396	1.18918	44.0235	44.5622	42.485	35.9306	35.2354	37.5528
SNORD104	ENSG00000199753	-0.271131	-1.20675	0.0376196	0.134464	4.48925	0.261284	3.69446	0.0904841	4.39752	4.2862	4.78403	3.79754	3.65769	3.62815
RPS27L	ENSG00000185088	-0.270988	-1.20663	0.00325764	0.0223278	15.9916	1.40004	13.3353	0.826522	16.382	17.155	14.4378	13.7699	12.3821	13.8538
TIAM1	ENSG00000156299	-0.270984	-1.20663	0.000723214	0.00693211	29.9133	2.14379	24.719	1.20996	30.744	27.4785	31.5175	25.8575	24.851	23.4484
SENP5	ENSG00000119231	-0.27093	-1.20659	0.000285572	0.0033295	49.0629	2.97481	40.596	2.09267	45.6279	50.793	50.7678	42.9213	38.8641	40.0025
TSSK5P	ENSG00000227473	-0.27092	-1.20658	0.176238	0.375954	1.70053	0.179948	1.39366	0.122019	1.49806	1.76131	1.84221	1.31957	1.53449	1.32692
MIR3685	ENSG00000265917	-0.270752	-1.20644	0.378759	0.595583	0.806269	0.241921	0.644955	0.153776	0.531569	0.987556	0.899683	0.49358	0.801024	0.640262
	ENSG00000288591	-0.270721	-1.20641	0.000196064	0.00248585	97.243	3.46952	80.7436	5.96974	101.22	95.6708	94.838	82.4278	85.6903	74.1127
LOC729867	ENSG00000227741	-0.270512	-1.20624	0.00452806	0.0285505	14.4958	1.23964	12.006	0.850422	15.7634	13.2862	14.4378	11.1509	12.0154	12.8516
ZNF850	ENSG00000267041	-0.270472	-1.2062	0.000883883	0.00818479	19.6195	1.00401	16.1965	0.129072	19.5327	18.6618	20.6641	16.2075	16.3197	16.0622
MADD	ENSG00000110514	-0.270242	-1.20601	0.00059434	0.00593651	22.5217	1.02569	18.6027	0.231794	22.3162	21.6142	23.6345	18.4236	18.5201	18.8645
PRXL2B	ENSG00000157870	-0.270057	-1.20586	0.00203626	0.0156161	15.0747	0.605385	12.5245	0.627711	14.8936	15.75	14.5806	12.2589	12.0733	13.2414
YPEL1	ENSG00000100027	-0.269794	-1.20564	0.0140206	0.0670769	7.9606	0.743845	6.53377	0.186047	7.10369	8.33823	8.43988	6.45683	6.39854	6.74595
	ENSG00000273398	-0.269598	-1.20547	0.0013744	0.0115813	48.5422	4.45554	40.4138	3.90252	53.5531	47.0464	45.027	39.4965	44.6933	37.0517
	ENSG00000224861	-0.269581	-1.20546	0.200184	0.407966	1.4712	0.110342	1.22374	0.128917	1.40141	1.59842	1.41379	1.07782	1.32217	1.27125
NLRX1	ENSG00000160703	-0.269241	-1.20517	0.00128962	0.0110315	17.2586	0.490425	14.3545	0.640297	17.5804	17.5011	16.6941	14.1929	13.8104	15.0601
	ENSG00000260018	-0.269118	-1.20507	0.334712	0.55362	0.74234	0.0504603	0.618228	0.113159	0.686207	0.783936	0.756876	0.49358	0.64661	0.714495
UBE2S	ENSG00000108106	-0.269103	-1.20506	8.77064e-05	0.00130763	145.156	4.80674	120.479	5.29726	150.647	143.114	141.707	114.903	121.09	125.445
	ENSG00000277597	-0.269017	-1.20499	0.00251732	0.0183435	13.8646	0.244326	11.5388	0.669309	14.1397	13.6731	13.7809	12.1582	11.6293	10.8288
SNORD65	ENSG00000277512	-0.268653	-1.20468	0.15116	0.340271	3.56167	0.285594	3.01145	0.896743	3.23774	3.77715	3.67013	2.02468	3.23305	3.77662
DNAJC10	ENSG00000077232	-0.26856	-1.2046	0.000168963	0.00222312	244.739	15.9153	203.134	5.46113	232.798	238.612	262.807	209.086	198.355	201.961
	ENSG00000288633	-0.268517	-1.20457	0.0125054	0.0617578	7.15908	0.234229	5.92288	0.120096	6.94905	7.11651	7.41167	6.05391	5.8967	5.81803
SNORA63B	ENSG00000200418	-0.268252	-1.20435	0.0892783	0.241252	3.43159	0.484071	2.78974	0.324354	3.0831	3.22737	3.98431	2.60892	2.59609	3.16419
CSE1L	ENSG00000124207	-0.268235	-1.20433	0.000104472	0.00152391	214.599	6.57262	178.174	7.96093	222.051	212.121	209.626	182.896	182.643	168.983
SNORA60	ENSG00000199266	-0.268168	-1.20428	0.531751	0.718875	0.25485	0.0638859	0.216352	0.092216	0.222292	0.213801	0.328456	0.191388	0.318479	0.139187
RNA5SP323	ENSG00000212396	-0.268047	-1.20418	0.425513	0.636212	0.725944	0.289834	0.572906	0.175416	0.473579	0.661764	1.04249	0.614456	0.723817	0.380446
TAF4B	ENSG00000141384	-0.267919	-1.20407	0.0021348	0.0161974	18.8296	1.09598	15.7257	1.1765	20.0353	18.5599	17.8937	15.9658	16.7636	14.4477
RPL13AP5	ENSG00000236552	-0.267805	-1.20397	0.149449	0.33764	2.30215	0.247579	1.93954	0.354466	2.32924	2.53507	2.04214	1.76278	1.70821	2.34763
RAB3A	ENSG00000105649	-0.267651	-1.20385	0.0234434	0.0972713	5.92165	0.259444	4.92683	0.31582	5.78927	6.22059	5.75511	4.56309	5.08602	5.13138
SNORD27	ENSG00000275996	-0.267633	-1.20383	0.0710505	0.206435	4.18692	0.640401	3.41404	0.196297	3.45036	4.61199	4.49841	3.4752	3.19445	3.57248
ITPRIP	ENSG00000148841	-0.267602	-1.20381	0.00320059	0.0220012	19.3886	1.33246	16.0863	1.55694	17.851	20.1075	20.2072	17.7588	14.679	15.821
TRMU	ENSG00000100416	-0.26739	-1.20363	0.000186404	0.00239114	49.8707	1.88404	41.4282	1.94036	48.0248	51.7907	49.7967	39.3151	43.1298	41.8397
PIP5K1C	ENSG00000186111	-0.267365	-1.20361	0.000976097	0.00885369	27.6814	1.74868	23.0178	1.46664	29.3329	25.8495	27.8616	24.6891	22.419	21.9452
	ENSG00000232879	-0.267213	-1.20348	0.515752	0.706812	0.271157	0.0745931	0.220488	0.0616846	0.222292	0.234163	0.357017	0.151096	0.241272	0.269096
PHF2	ENSG00000197724	-0.267034	-1.20333	0.000384042	0.00421084	27.9793	0.6303	23.2474	0.850637	28.1731	27.2749	28.49	23.9839	23.442	22.3164
ZNF584	ENSG00000171574	-0.266989	-1.20329	0.0039868	0.0259776	11.2624	0.153954	9.35362	0.383948	11.3756	11.0871	11.3246	9.01538	9.27451	9.77096
ZNF639	ENSG00000121864	-0.266929	-1.20324	0.000301022	0.00347526	37.9097	2.31084	31.5728	0.483567	39.829	38.5554	35.3447	31.4783	31.1434	32.0966
TANC2	ENSG00000170921	-0.266902	-1.20322	0.00304475	0.0211968	26.7074	1.60632	22.2292	2.70733	25.5829	25.9921	28.5471	24.6891	22.6699	19.3285
EFHD2	ENSG00000142634	-0.266801	-1.20314	0.000263902	0.00312354	172.816	13.5143	143.293	4.87691	184.938	175.266	158.244	138.353	143.422	148.105
NFKB1	ENSG00000109320	-0.266781	-1.20312	7.06607e-05	0.00109301	64.724	1.00145	53.7848	1.28401	63.8559	64.4966	65.8196	54.2031	54.8074	52.3438
C10orf55	ENSG00000222047	-0.266771	-1.20311	0.000440118	0.00470599	231.336	21.5495	192.008	5.41098	207.611	236.698	249.698	186.845	191.541	197.637
TMEM81	ENSG00000174529	-0.266403	-1.20281	0.165275	0.360751	1.75674	0.1063	1.45933	0.0543272	1.84599	1.63914	1.78508	1.52103	1.41868	1.43827
	ENSG00000235408	-0.266326	-1.20274	0.20498	0.413468	2.34201	0.714693	1.84307	0.262527	1.73001	2.16855	3.12747	1.92395	2.05564	1.54962
DYNC2H1	ENSG00000187240	-0.266304	-1.20272	0.00189406	0.0147605	92.2908	9.96375	76.6407	7.73017	88.5787	84.716	103.578	82.6293	79.3786	67.9142
	ENSG00000259479	-0.266297	-1.20272	0.246021	0.460316	1.92247	0.58526	1.50203	0.0448305	1.24677	2.25	2.27063	1.46059	1.49589	1.54962
SYNRG	ENSG00000275066	-0.266173	-1.20261	9.96627e-05	0.00146419	265.766	11.4584	221.004	1.79224	254.95	264.573	277.773	221.436	222.54	219.035
ACTR8	ENSG00000113812	-0.26616	-1.2026	0.000426935	0.00459502	27.13	0.315197	22.5976	0.938143	27.4773	27.0509	26.862	23.2184	23.056	21.5184
MRPS17	ENSG00000239789	-0.266022	-1.20249	0.000555938	0.00562844	123.612	12.4504	102.5	4.13962	135.705	124.3	110.832	97.759	105.397	104.344
PSMD3	ENSG00000108344	-0.265742	-1.20225	0.000169822	0.00222749	214.598	12.2399	178.243	6.33169	224.506	218.372	200.915	171.151	180.25	183.328
	ENSG00000289326	-0.265695	-1.20221	0.124624	0.300215	3.04952	0.713037	2.42974	0.141913	2.58052	2.69796	3.87006	2.48804	2.26796	2.53321
MAPRE3	ENSG00000084764	-0.26564	-1.20217	0.0104262	0.0538433	10.2591	0.643477	8.58738	0.863133	10.3318	10.8631	9.58234	7.6253	9.29381	8.84304
HIF1AN	ENSG00000166135	-0.265292	-1.20188	5.48431e-05	0.000886856	89.3003	1.92435	74.2719	0.676413	88.7526	87.7092	91.4392	74.6917	73.4916	74.6323
	ENSG00000277583	-0.265104	-1.20172	0.558545	0.738757	0.219556	0.0776207	0.178345	0.0656525	0.144973	0.213801	0.299894	0.251826	0.125462	0.157746
SHLD3	ENSG00000253251	-0.26507	-1.20169	0.102788	0.264766	3.3952	0.445595	2.80204	0.433141	2.90913	3.49208	3.78438	3.29389	2.63469	2.47754
	ENSG00000287608	-0.265001	-1.20164	0.176082	0.375671	2.49432	0.57687	2.02145	0.404096	2.09728	2.22964	3.15603	2.48804	1.78542	1.79088
	ENSG00000273137	-0.264826	-1.20149	0.0728733	0.210165	3.96181	0.506488	3.25537	0.32008	3.89495	3.49208	4.49841	3.43491	3.44537	2.88582
	ENSG00000269085	-0.264694	-1.20138	0.561866	0.741654	0.404966	0.186081	0.338008	0.167362	0.41559	0.213801	0.585508	0.433141	0.144763	0.436121
MED10	ENSG00000133398	-0.26468	-1.20137	0.000251919	0.00300779	34.1404	0.897144	28.415	0.761475	35.0352	33.2409	34.1451	27.9729	27.9779	29.2943
	ENSG00000285600	-0.264543	-1.20126	0.000805736	0.00756376	38.2325	3.19958	31.9255	1.66304	40.2736	39.8789	34.545	30.6523	33.8071	31.3172
	ENSG00000273230	-0.264519	-1.20124	0.0436403	0.14842	6.6296	0.801457	5.48657	0.891182	6.19519	6.13914	7.55448	6.45683	5.29834	4.70453
SOWAHC	ENSG00000198142	-0.264484	-1.20121	0.000551659	0.00558857	35.3472	2.2713	29.5006	1.3718	37.9153	34.5237	33.6024	29.8263	30.6802	27.9952
FGG	ENSG00000171557	-0.264325	-1.20107	0.00548339	0.0330719	22.3702	1.8686	18.7706	2.39474	24.3072	22.2251	20.5785	18.4841	16.532	21.2957
SLCO4A1	ENSG00000101187	-0.264287	-1.20104	0.00057502	0.00577878	187.162	10.8325	156.226	14.3607	180.434	181.395	199.658	147.701	148.17	172.806
DTYMK	ENSG00000168393	-0.264006	-1.20081	0.000143813	0.0019473	62.163	1.27108	51.8224	2.68455	62.5801	63.173	60.7357	49.6702	50.9664	54.8306
RPL10P9	ENSG00000233913	-0.263806	-1.20064	0.194887	0.401262	1.97373	0.37078	1.66908	0.273752	2.38723	1.86312	1.67084	1.76278	1.36078	1.88367
IDUA	ENSG00000127415	-0.263775	-1.20062	0.0370677	0.133254	4.84405	0.261742	4.0043	0.16714	4.61015	4.79525	5.12676	3.81769	4.14023	4.05499
SLC25A1P5	ENSG00000267323	-0.263767	-1.20061	0.169257	0.366068	3.32591	0.950867	2.73397	0.401288	4.33953	2.45362	3.18459	2.54848	3.19445	2.45898
	ENSG00000257663	-0.263555	-1.20043	0.00768385	0.042682	13.2075	1.03331	11.0953	1.13901	14.3137	13.0418	12.2671	10.6875	12.3821	10.2164
	ENSG00000223390	-0.263537	-1.20042	0.032181	0.12088	5.59066	0.544328	4.68424	0.171696	6.21452	5.34502	5.21245	4.80485	4.48767	4.76021
LOC100128007	ENSG00000262503	-0.263496	-1.20038	0.339985	0.558393	1.73425	0.698877	1.33895	0.360648	0.995483	1.8224	2.38487	1.74264	1.22566	1.04855
SYK	ENSG00000165025	-0.263421	-1.20032	0.00411227	0.0265523	19.1351	1.78101	16.0372	1.31642	21.1758	18.336	17.8937	16.6911	16.8987	14.5219
OPA1-AS1	ENSG00000224855	-0.263348	-1.20026	0.0379081	0.135053	6.96078	0.358397	5.88714	1.02554	6.8524	7.36086	6.66908	5.8323	6.93899	4.89012
	ENSG00000285730	-0.263154	-1.2001	0.125303	0.301363	3.09878	0.36825	2.57633	0.471622	2.77382	3.02375	3.49877	2.83053	2.86632	2.03214
	ENSG00000267904	-0.263111	-1.20006	0.165279	0.360751	1.95545	0.126204	1.62067	0.208504	1.90398	1.86312	2.09926	1.38001	1.74681	1.7352
	ENSG00000253861	-0.263052	-1.20001	0.00393376	0.0256729	21.3123	1.46969	17.7412	1.93687	21.0598	19.9853	22.8919	18.1416	19.4465	15.6354
KRAS	ENSG00000133703	-0.262449	-1.19951	0.000109927	0.00158285	82.6063	0.791196	68.9401	3.44975	83.4756	82.4151	81.9283	72.8383	67.701	66.2811
LINC00987	ENSG00000237248	-0.262356	-1.19944	0.0438021	0.148653	4.39848	0.192035	3.65202	0.0661842	4.45551	4.18439	4.55554	3.57593	3.69629	3.68383
	ENSG00000261804	-0.262254	-1.19935	0.0655561	0.195784	3.47874	0.0730498	2.8939	0.00988219	3.46969	3.41063	3.55589	2.89097	2.90492	2.88582
	ENSG00000259250	-0.262172	-1.19928	0.337866	0.556116	1.09671	0.359893	0.851807	0.0712626	0.705537	1.17081	1.41379	0.775625	0.916835	0.862962
ING3	ENSG00000071243	-0.262098	-1.19922	0.00967389	0.0508333	14.5456	1.36883	12.2484	1.45757	16.0534	14.2025	13.381	11.9567	13.8297	10.9587
HEATR1	ENSG00000119285	-0.261898	-1.19906	0.000225663	0.00277106	199.328	5.98007	166.477	10.9718	196.129	195.628	206.227	171.635	173.919	153.876
MIEF1	ENSG00000285025	-0.261639	-1.19884	0.0509627	0.164335	4.62332	0.354536	3.88236	0.368621	5.01607	4.32692	4.52698	4.28105	3.8121	3.55392
PRXL2C	ENSG00000158122	-0.261634	-1.19884	0.00508155	0.0312936	19.6734	2.53317	16.5011	0.682548	21.0211	21.2477	16.7512	16.7918	15.7213	16.9901
H2AX	ENSG00000188486	-0.2615	-1.19872	0.00050432	0.00523796	91.2938	8.97279	76.0006	1.26619	99.6546	92.4128	81.814	74.5507	76.8887	76.5624
CCT2	ENSG00000166226	-0.261497	-1.19872	0.000152203	0.00203696	267.308	13.4193	222.697	4.41801	282.244	263.413	256.267	218.736	227.462	221.893
CCNQ	ENSG00000262919	-0.26143	-1.19867	0.00533097	0.0323912	22.5955	3.27457	18.9146	0.604047	25.9502	22.4287	19.4074	18.4639	19.601	18.679
	ENSG00000273747	-0.261348	-1.1986	0.0160306	0.073846	7.54156	0.58178	6.30224	0.13176	8.18616	7.05543	7.38311	6.3561	6.39854	6.15208
C17orf58	ENSG00000186665	-0.261295	-1.19855	0.00107735	0.00956013	22.0313	0.994266	18.4238	0.814032	21.6397	23.1618	21.2925	19.31	17.7094	18.2521
TMEM185B	ENSG00000226479	-0.261257	-1.19852	7.71849e-05	0.00117835	84.8077	1.9419	70.7466	1.57029	82.5864	85.6527	86.1839	71.5892	71.7158	68.9349
	ENSG00000259564	-0.261234	-1.1985	0.132517	0.3127	2.99347	0.475702	2.46839	0.380793	3.04444	2.49434	3.44164	2.50819	2.82771	2.06925
ERMP1	ENSG00000099219	-0.260904	-1.19823	0.000169707	0.00222749	103.778	6.58856	86.4766	1.91027	98.3015	101.942	111.089	88.3508	84.5322	86.5467
TIPARP	ENSG00000163659	-0.260866	-1.1982	0.000134579	0.00185162	64.5765	2.67147	53.9306	1.39542	67.2773	64.5169	61.9353	52.6317	55.4058	53.7542
	ENSG00000229750	-0.260809	-1.19815	0.165642	0.361303	2.1855	0.376679	1.7853	0.196812	2.03929	1.90385	2.61336	2.00454	1.72751	1.62385
SNHG3	ENSG00000242125	-0.26068	-1.19804	0.000944858	0.00864244	74.5974	6.84495	62.0732	4.33818	67.1806	75.94	80.6716	57.1847	63.5704	65.4645
MIR3934	ENSG00000266509	-0.260655	-1.19802	0.468379	0.671386	0.598524	0.19771	0.490486	0.198562	0.37693	0.661764	0.756876	0.312265	0.704515	0.454679
DGKE	ENSG00000153933	-0.260649	-1.19802	0.00612764	0.0360678	30.5042	4.78949	25.0701	1.61196	26.1435	29.7387	35.6303	26.8648	24.6001	23.7454
EEF1AKMT3	ENSG00000123427	-0.26052	-1.19791	0.00217846	0.0164701	16.8431	0.901993	14.1052	0.606505	17.0199	17.6437	15.8658	13.5684	13.9841	14.7631
MIR24-2	ENSG00000284387	-0.260513	-1.1979	0.668304	0.816246	0.156045	0.0963911	0.111224	0.0569501	0.0483244	0.234163	0.185649	0.0705114	0.086858	0.176304
	ENSG00000270574	-0.260484	-1.19788	0.21745	0.429713	2.51814	0.702765	2.00837	0.359994	1.74934	2.6776	3.12747	1.92395	2.40307	1.69809
	ENSG00000280385	-0.260443	-1.19785	0.0387526	0.13693	5.50099	0.665315	4.51038	0.199309	5.11272	5.12104	6.26922	4.42207	4.73859	4.37049
	ENSG00000288620	-0.260419	-1.19783	0.0269286	0.106802	7.92177	0.0910711	6.68113	0.999915	7.81889	7.99208	7.95434	7.1015	7.40224	5.53966
	ENSG00000240163	-0.26017	-1.19762	0.426715	0.637294	0.614776	0.142947	0.509347	0.160729	0.45425	0.661764	0.728315	0.49358	0.357083	0.677379
NDUFA4	ENSG00000189043	-0.260125	-1.19758	0.000226673	0.00277687	85.1006	4.03399	71.1176	3.95988	86.0658	88.5644	80.6716	67.2578	70.9244	75.1705
SLCO3A1	ENSG00000176463	-0.260123	-1.19758	0.00516195	0.0316685	17.7583	1.74469	14.7085	1.24974	16.3047	17.2771	19.6931	16.0262	13.5402	14.559
FEM1B	ENSG00000169018	-0.260052	-1.19752	0.00180802	0.0142733	33.2229	3.07287	27.743	1.90227	36.2916	30.1459	33.2311	29.8666	27.1673	26.1951
GAN	ENSG00000261609	-0.260048	-1.19752	0.00292308	0.0205948	26.0217	2.47142	21.5995	1.82626	25.293	23.9966	28.7756	21.5261	23.4613	19.811
	ENSG00000285824	-0.259978	-1.19746	0.221189	0.433053	1.45211	0.141151	1.22949	0.15173	1.47873	1.57805	1.29954	1.40015	1.10985	1.17845
SNHG25	ENSG00000266402	-0.25985	-1.19735	0.0372891	0.133779	4.90921	0.149803	4.11537	0.213496	5.05473	4.91742	4.75547	3.93856	4.35255	4.05499
CCDC86	ENSG00000110104	-0.259778	-1.19729	0.000358938	0.00398358	77.1487	6.28565	64.4064	1.84477	83.4176	77.1821	70.8464	63.5509	66.5236	63.1447
	ENSG00000254814	-0.259687	-1.19722	0.220563	0.432647	1.7038	0.185771	1.4339	0.297229	1.53672	1.90385	1.67084	1.11811	1.70821	1.47539
COA6	ENSG00000168275	-0.259506	-1.19707	0.00382155	0.0251546	15.5432	1.22531	13.0477	0.671355	16.0147	16.4627	14.1522	12.4604	12.9032	13.7796
TTC5	ENSG00000136319	-0.259459	-1.19703	0.000516231	0.00532051	28.3241	0.865271	23.6407	0.798522	28.9463	27.336	28.6899	22.8759	23.5771	24.4691
	ENSG00000227492	-0.259419	-1.197	0.0469875	0.155842	4.86849	0.357689	4.0521	0.346615	4.45551	5.08031	5.06964	4.42207	3.7349	3.99932
	ENSG00000226782	-0.259243	-1.19685	0.276069	0.493	1.53173	0.494764	1.21073	0.175377	1.30476	1.19118	2.09926	1.27928	1.34147	1.01143
	ENSG00000271969	-0.258925	-1.19659	0.0609714	0.18613	3.76444	0.126861	3.15524	0.094728	3.89495	3.75679	3.64157	3.05214	3.17514	3.23843
ZNF142	ENSG00000115568	-0.258866	-1.19654	0.000246725	0.00295871	50.4074	1.74399	42.1041	1.9831	48.4501	50.9762	51.796	42.2363	44.0177	40.0581
	ENSG00000244657	-0.258815	-1.1965	0.511199	0.703574	0.462361	0.191592	0.359226	0.0963804	0.241622	0.559954	0.585508	0.392849	0.43429	0.250537
GAS5	ENSG00000234741	-0.258738	-1.19643	0.000200291	0.00253552	287.448	9.40754	240.432	11.7131	277.218	295.727	289.398	231.328	236.321	253.646
	ENSG00000246334	-0.258722	-1.19642	0.0280642	0.109744	6.38609	0.672536	5.25962	0.216863	5.90524	6.09841	7.15462	5.26821	5.47206	5.03858
COX7B	ENSG00000131174	-0.258634	-1.19635	0.000524219	0.00537711	103.635	5.16154	86.7869	7.52	104.835	108.092	97.9797	80.5542	84.6673	95.1392
THG1L	ENSG00000113272	-0.258594	-1.19631	0.0108895	0.0556916	9.63741	0.802899	8.03795	0.248814	10.4091	8.80656	9.69658	7.86706	7.92338	8.32341
USP43	ENSG00000154914	-0.258519	-1.19625	0.000391206	0.0042723	30.8578	0.187555	25.8254	0.965753	31.0339	30.8789	30.6606	26.9051	25.0441	25.527
	ENSG00000260108	-0.258358	-1.19612	0.0535159	0.170156	5.38621	0.77666	4.47808	0.276683	6.11787	4.57126	5.4695	4.34149	4.79649	4.29625
WNT10B	ENSG00000169884	-0.258334	-1.1961	0.0183297	0.0812245	8.93588	0.09709	7.49473	0.99044	8.92069	8.84728	9.03967	7.4037	6.55296	8.52755
PEAK1	ENSG00000173517	-0.25829	-1.19606	0.000801476	0.0075324	32.563	1.88592	27.149	1.54977	30.9373	32.121	34.6306	28.7787	26.9742	25.694
SLC30A6	ENSG00000152683	-0.258258	-1.19603	0.000149176	0.0020066	61.5729	2.35326	51.4198	1.36877	61.3044	59.3654	64.0488	52.8735	50.1557	51.2303
	ENSG00000273974	-0.258192	-1.19598	0.402301	0.616104	0.617454	0.0841497	0.519486	0.131364	0.531569	0.62104	0.699753	0.634602	0.376385	0.547471
DAB2	ENSG00000153071	-0.257997	-1.19582	0.00113118	0.00993028	19.7336	0.625599	16.5272	0.347273	19.7067	20.3722	19.1218	16.127	16.7057	16.7489
LOC124904974	ENSG00000277034	-0.257895	-1.19573	0.256297	0.471943	1.70168	0.51409	1.39634	0.164894	1.34342	2.29072	1.47091	1.29942	1.30287	1.58674
HOXA2	ENSG00000105996	-0.257632	-1.19552	0.0557756	0.175198	4.35624	0.239184	3.65111	0.323477	4.22355	4.63235	4.2128	3.33418	3.63839	3.98076
THEM4	ENSG00000159445	-0.257571	-1.19546	0.00214696	0.016267	17.9248	0.634358	15.0374	0.929506	17.7737	18.621	17.3796	14.5757	16.1073	14.4291
GPN2	ENSG00000142751	-0.257529	-1.19543	0.000338361	0.00381203	35.0627	1.16911	29.271	0.802889	34.2427	34.5441	36.4015	29.7659	28.3447	29.7026
GTPBP8	ENSG00000163607	-0.257325	-1.19526	0.00582162	0.0346023	12.7839	0.235208	10.7333	0.96145	12.7287	13.0418	12.5813	10.1234	11.8416	10.2349
	ENSG00000258749	-0.257214	-1.19517	0.00705314	0.0401032	11.1206	0.278002	9.33467	0.697383	11.3949	11.1278	10.839	8.63261	10.0273	9.34412
	ENSG00000285565	-0.257209	-1.19516	0.000607673	0.0060329	40.7724	2.30465	34.199	1.98231	42.2259	41.9762	38.1151	32.0827	34.5019	36.0124
ZNF770	ENSG00000198146	-0.257098	-1.19507	0.000214419	0.00267917	59.6999	2.56541	49.9267	1.8897	61.1111	56.7387	61.2498	51.4028	50.5803	47.797
	ENSG00000231240	-0.256963	-1.19496	0.21142	0.421631	1.93109	0.220989	1.62029	0.396594	1.82666	1.78167	2.18494	1.44045	2.07494	1.34548
COMMD1	ENSG00000173163	-0.256877	-1.19489	0.0245981	0.10071	9.39153	1.2613	7.92725	0.827977	9.59723	10.5373	8.04002	7.38355	7.51805	8.88016
EDRF1-AS1	ENSG00000236991	-0.256812	-1.19484	0.0176761	0.079091	8.30024	0.765238	6.86565	0.382646	7.49029	8.39932	9.01111	6.77917	6.53365	7.28414
MRTO4	ENSG00000053372	-0.256786	-1.19481	0.000769627	0.00730553	68.7863	6.7329	57.5419	2.04184	74.5646	70.4015	61.3926	55.7544	57.1043	59.7671
SPRYD3	ENSG00000167778	-0.256729	-1.19477	0.00143988	0.0119801	21.4314	0.441988	17.9952	1.16539	21.6977	21.6753	20.9212	17.7789	19.2535	16.953
KPNA4	ENSG00000186432	-0.256519	-1.19459	0.000297677	0.00344368	142.637	8.40468	119.346	6.27689	152.251	138.981	136.68	124.412	121.302	112.324
	ENSG00000290823	-0.256426	-1.19452	0.0304732	0.116549	6.19273	0.55805	5.21654	0.319995	6.04055	6.81108	5.72655	5.55025	4.9123	5.18705
APTX	ENSG00000137074	-0.256382	-1.19448	0.000413878	0.00447507	35.763	0.883623	29.9847	1.44444	36.3303	36.2138	34.7449	28.7586	29.6186	31.577
	ENSG00000211643	-0.25628	-1.19439	0.165349	0.360808	2.85618	0.633563	2.31414	0.255332	2.13594	3.1052	3.3274	2.60892	2.17145	2.16204
ZNF672	ENSG00000171161	-0.256114	-1.19426	0.00248581	0.0181705	21.4273	2.04611	18.028	0.363523	22.6255	22.5916	19.0647	18.0408	18.385	17.6582
CLSPN	ENSG00000092853	-0.256107	-1.19425	0.000962826	0.00875252	46.3874	2.57682	38.8475	3.22605	46.923	43.5848	48.6543	40.2419	41.1418	35.1587
	ENSG00000228322	-0.256034	-1.19419	0.339854	0.558351	1.1051	0.223312	0.961572	0.311689	1.36275	0.967194	0.985367	1.29942	0.685213	0.900079
FADS2	ENSG00000134824	-0.25602	-1.19418	0.000444615	0.0047349	36.6289	2.0701	30.5741	0.100719	34.2427	37.7002	37.9438	30.4911	30.5451	30.6862
	ENSG00000231113	-0.256013	-1.19417	0.205768	0.414335	2.10797	0.424153	1.7647	0.282727	2.56119	1.72059	2.04214	1.82322	1.45728	2.01358
ERRFI1	ENSG00000116285	-0.255816	-1.19401	0.00014728	0.00198731	427.266	2.90178	357.851	7.19754	425.844	430.605	425.35	358.047	364.949	350.557
	ENSG00000254694	-0.25576	-1.19396	0.224943	0.437623	1.79754	0.43969	1.4365	0.0882485	1.40141	1.72059	2.27063	1.33972	1.45728	1.5125
SNAPC3	ENSG00000164975	-0.255703	-1.19392	0.000248817	0.00297944	44.7622	1.91532	37.3975	0.606659	42.8251	44.8065	46.655	36.8573	37.2814	38.0538
	ENSG00000100101	-0.255402	-1.19367	0.00731728	0.0412298	14.1669	1.30223	11.9377	0.89645	15.6668	13.5102	13.3239	12.9439	11.224	11.6453
MARS2	ENSG00000247626	-0.255264	-1.19355	0.0111524	0.0567527	22.2494	2.14471	18.8191	2.66233	24.7131	20.7998	21.2354	19.9144	20.7591	15.7839
OAF	ENSG00000184232	-0.255227	-1.19352	0.000215617	0.00268391	66.6298	1.61462	55.856	3.05037	65.035	68.2635	66.5908	54.4247	53.7844	59.3588
TEX10	ENSG00000136891	-0.255031	-1.19336	0.000126846	0.0017699	63.3422	1.40984	53.0593	1.22974	63.4306	61.8902	64.7058	54.2636	53.1089	51.8056
KCTD21	ENSG00000188997	-0.255015	-1.19335	0.00297662	0.0208643	14.0967	0.535384	11.85	0.129057	14.5843	14.1821	13.5238	11.9567	11.7065	11.8866
	ENSG00000242396	-0.255011	-1.19334	0.000223553	0.00275133	56.8373	1.9578	47.5798	1.98911	55.0608	56.5147	58.9364	48.2197	45.3495	49.1703
	ENSG00000273262	-0.255002	-1.19334	0.0149854	0.0703038	7.51408	0.276437	6.2881	0.0561294	7.21967	7.7681	7.55448	6.33595	6.30203	6.22632
SNHG17	ENSG00000196756	-0.254972	-1.19331	0.000942328	0.00862994	65.7263	6.82683	54.7595	1.7994	58.9655	65.5961	72.6173	54.6262	56.6218	53.0304
	ENSG00000200502	-0.254879	-1.19324	0.607023	0.774367	0.313728	0.236705	0.224441	0.0912764	0.202963	0.152715	0.585508	0.292119	0.260574	0.120629
FSTL1	ENSG00000163430	-0.25486	-1.19322	0.000343817	0.00384704	102.239	7.41262	85.5401	2.84815	93.6817	106.687	106.348	88.4314	82.7371	85.4518
OSTM1	ENSG00000081087	-0.254692	-1.19308	0.00165394	0.0133464	23.7667	1.7006	19.8253	0.714079	21.8136	24.5667	24.9198	20.4382	19.0412	19.9966
PRKCH	ENSG00000027075	-0.254635	-1.19303	0.00213132	0.0161785	20.1336	1.09049	16.9488	0.985243	21.0984	20.3518	18.9505	17.2954	15.8371	17.7139
ZMIZ1	ENSG00000108175	-0.254567	-1.19298	0.000161941	0.00214559	79.1445	1.33424	66.3798	3.27625	77.7153	79.3608	80.3574	70.1387	64.1302	64.8706
SNORD22	ENSG00000277194	-0.254067	-1.19256	0.0133083	0.064508	13.9225	1.87587	11.5275	0.568081	11.7622	15.1391	14.8662	11.4934	12.1119	10.9772
PPARGC1B	ENSG00000155846	-0.254046	-1.19255	0.0137312	0.0660218	16.5661	1.32408	13.9527	1.985	17.3098	15.0373	17.351	15.3614	14.8141	11.6825
	ENSG00000249474	-0.253956	-1.19247	0.404651	0.618338	0.682611	0.159502	0.560718	0.11052	0.763526	0.498869	0.785437	0.433141	0.627308	0.621704
RANBP2	ENSG00000153201	-0.253923	-1.19245	0.00135438	0.0114809	195.102	10.9413	164.132	17.2642	192.012	186.037	207.255	177.961	169.653	144.783
JUNB	ENSG00000171223	-0.253642	-1.19221	0.000232721	0.00282669	76.4085	4.53026	64.0643	1.50971	81.6393	73.7409	73.8454	62.6443	63.8986	65.6501
ESCO2	ENSG00000171320	-0.253576	-1.19216	0.00171511	0.0136906	27.0095	0.973435	22.7162	1.97988	27.9992	26.0532	26.9762	22.1104	24.9283	21.1101
MIR136	ENSG00000207942	-0.253494	-1.19209	0.658899	0.809568	0.145093	0.0526676	0.146536	0.0903571	0.202963	0.132353	0.0999648	0.171242	0.221971	0.0463958
EMC8	ENSG00000131148	-0.253463	-1.19207	0.000382171	0.00419313	43.0614	0.62235	36.1531	2.05075	43.7529	42.5464	42.8849	33.8152	37.6481	36.996
SLC5A3	ENSG00000198743	-0.253452	-1.19206	0.00252104	0.0183625	61.5254	7.05998	51.366	4.35073	57.6124	57.2884	69.6754	55.2507	52.1824	46.6649
C2orf74-AS1	ENSG00000271889	-0.25331	-1.19194	0.30354	0.521368	1.25839	0.102556	1.07803	0.335084	1.15012	1.35407	1.27098	0.95694	0.820326	1.45683
	ENSG00000287908	-0.253278	-1.19191	0.0462519	0.15412	5.00429	0.253377	4.17193	0.360794	4.76479	4.9785	5.26957	3.87813	4.06303	4.57463
	ENSG00000275807	-0.253269	-1.1919	0.0108485	0.0555167	10.2281	0.558625	8.62664	0.659079	10.699	10.3744	9.6109	7.86706	8.96568	9.04718
H2BC19P	ENSG00000220323	-0.253268	-1.1919	0.375112	0.591983	0.661544	0.0868947	0.550563	0.0340759	0.570228	0.743212	0.671192	0.574164	0.511497	0.566029
POC1A	ENSG00000164087	-0.252873	-1.19158	0.00382564	0.0251678	13.3653	0.56462	11.2382	0.205653	13.2506	13.9785	12.8669	11.03	11.2433	11.4412
WDR45B	ENSG00000141580	-0.252678	-1.19142	0.000158875	0.00210903	95.4156	4.81793	80.0503	0.657296	100.814	93.8789	91.5534	80.7758	79.8804	79.4946
USP22	ENSG00000124422	-0.252581	-1.19134	0.000180082	0.00233196	292.602	10.6596	245.416	5.09805	304.666	288.682	284.457	245.229	250.605	240.414
RCHY1	ENSG00000163743	-0.252574	-1.19133	0.00336331	0.0228493	15.7282	0.612962	13.1891	0.792398	15.7634	15.0984	16.3228	14.0922	12.8646	12.6104
FARSA-AS1	ENSG00000266975	-0.252448	-1.19123	0.0350326	0.128125	5.9107	0.495706	4.9306	0.251706	6.11787	5.34502	6.26922	4.88543	5.20183	4.70453
	ENSG00000230733	-0.252418	-1.1912	0.00268178	0.0192892	14.8969	0.286545	12.5339	0.336192	14.9709	15.1391	14.5806	12.823	12.6137	12.165
	ENSG00000256458	-0.252338	-1.19114	0.284373	0.50084	1.38471	0.255808	1.15666	0.247176	1.53672	1.08937	1.52803	1.05767	1.43798	0.974312
P4HA2-AS1	ENSG00000237714	-0.252159	-1.19099	0.0201504	0.0874163	7.91503	0.725196	6.70792	0.350817	8.16683	8.48076	7.0975	7.00077	6.80388	6.31911
OST4	ENSG00000228474	-0.251993	-1.19085	0.000542698	0.0055217	57.5585	2.46818	48.4381	3.50953	58.9268	59.0396	54.7093	45.3791	47.6658	52.2695
LOC101928525	ENSG00000226706	-0.251964	-1.19083	0.000521154	0.00535572	42.4065	1.88961	35.6936	1.92167	44.3908	42.2002	40.6285	34.8024	37.8991	34.3793
SPG21	ENSG00000090487	-0.25193	-1.1908	0.000203625	0.00256781	53.0309	0.795492	44.5724	1.63518	52.548	53.9491	52.5957	46.1648	44.6547	42.8976
NAA16	ENSG00000172766	-0.251851	-1.19073	0.00235462	0.0174609	22.0596	0.860316	18.515	1.49145	21.4077	21.7364	23.0347	18.6251	19.9484	16.9716
RNU6-1053P	ENSG00000251739	-0.251836	-1.19072	0.513596	0.705431	0.338378	0.104269	0.275269	0.067094	0.338271	0.234163	0.442701	0.352557	0.241272	0.231979
SNORA21B	ENSG00000252699	-0.25175	-1.19065	0.109458	0.275638	3.19735	0.495049	2.61709	0.0516679	2.81248	3.02375	3.75582	2.64921	2.55749	2.64456
FUT10	ENSG00000172728	-0.251664	-1.19058	0.0271406	0.107345	7.76562	0.50395	6.58331	0.753822	8.34079	7.40158	7.55448	7.20223	6.80388	5.7438
	ENSG00000215154	-0.251584	-1.19051	0.206886	0.415472	2.19058	0.435521	1.83274	0.277975	2.58052	1.72059	2.27063	2.10527	1.84332	1.54962
	ENSG00000289863	-0.251581	-1.19051	0.442665	0.651096	0.549526	0.133114	0.452446	0.0987909	0.608888	0.397059	0.642631	0.352557	0.550101	0.454679
SMG9	ENSG00000105771	-0.251555	-1.19049	0.000962359	0.00875252	25.6152	0.475187	21.5185	1.12695	25.235	25.4627	26.1479	22.8155	20.7784	20.9616
SNORD16	ENSG00000199673	-0.251532	-1.19047	0.254789	0.470752	2.0757	0.539735	1.68752	0.331831	2.32924	1.45588	2.442	1.40015	1.6117	2.05069
EFNA4-EFNA3	ENSG00000251246	-0.251477	-1.19043	0.0733814	0.21137	4.58622	0.732644	3.89197	0.227079	4.86144	5.1414	3.75582	3.67667	3.87001	4.12923
EOLA1	ENSG00000197620	-0.251366	-1.19033	0.00666565	0.0384201	13.0551	1.08456	11.0339	0.453353	13.5598	13.7952	11.8101	10.6472	11.5328	10.9216
NUP107	ENSG00000111581	-0.251324	-1.1903	0.000188796	0.00241427	122.383	3.8523	102.853	4.71002	123.314	118.15	125.684	104.951	106.15	97.459
RPF1	ENSG00000117133	-0.251258	-1.19024	0.000266278	0.00314032	47.294	2.06378	39.7635	0.304632	49.6485	46.4355	45.7981	39.4159	39.9837	39.8911
	ENSG00000271976	-0.251198	-1.19019	0.0971977	0.255241	3.16616	0.264546	2.67777	0.134559	3.46969	3.04412	2.98466	2.83053	2.57679	2.626
	ENSG00000198155	-0.251047	-1.19007	0.0217263	0.0921779	8.37544	0.910049	6.94237	0.449182	7.70291	8.01244	9.41097	6.92019	7.40224	6.50469
E2F5	ENSG00000133740	-0.250952	-1.18999	0.00052403	0.00537711	30.5324	0.898785	25.7055	0.55229	30.744	31.3065	29.5467	26.2403	25.7389	25.1372
	ENSG00000269947	-0.250906	-1.18995	0.310036	0.528632	1.32719	0.221872	1.15235	0.324366	1.24677	1.57805	1.15673	1.44045	0.801024	1.21557
ORAI3	ENSG00000175938	-0.250723	-1.1898	0.077083	0.218611	4.76561	0.313782	4.04053	0.687992	4.64881	5.12104	4.52698	3.29389	4.17884	4.64886
TICRR	ENSG00000140534	-0.250585	-1.18969	0.0012585	0.0108218	47.2986	3.03051	39.7111	3.25139	44.4488	46.9649	50.4822	41.5715	41.605	35.9568
SPDYE3	ENSG00000214300	-0.250481	-1.1896	0.0171373	0.0773352	8.88747	0.715135	7.49646	0.517398	9.71321	8.48076	8.46844	7.1015	7.30573	8.08215
DDX21	ENSG00000165732	-0.250459	-1.18959	0.000724819	0.00694342	271.238	15.9326	228.022	16.484	289.376	259.503	264.835	232.718	241.649	209.7
	ENSG00000226698	-0.25029	-1.18945	0.211124	0.421219	2.22541	0.408007	1.84864	0.371351	2.38723	1.76131	2.52768	1.56132	2.26796	1.71664
MIR4658	ENSG00000284518	-0.250255	-1.18942	0.221546	0.433589	1.99159	0.448604	1.61932	0.0441794	1.47873	2.31108	2.18494	1.60162	1.6696	1.58674
SNORA10	ENSG00000206811	-0.250117	-1.1893	0.072208	0.208835	4.11189	0.298103	3.45348	0.315624	3.83696	4.42873	4.06999	3.09243	3.67699	3.59104
CCDC122	ENSG00000151773	-0.250095	-1.18929	0.051406	0.165308	6.70494	1.01066	5.55131	0.487708	5.53798	7.27941	7.29743	6.11434	5.25974	5.27984
ULBP3	ENSG00000131019	-0.250037	-1.18924	0.00314468	0.021708	17.9759	1.11807	15.0448	0.757477	16.7879	18.1323	19.0076	15.7643	14.2544	15.1158
ELP2	ENSG00000134759	-0.250032	-1.18923	0.000155013	0.00206698	64.9955	0.938248	54.6688	1.58522	65.9628	64.0893	64.9342	55.6133	52.8386	55.5543
LGALS8	ENSG00000116977	-0.249782	-1.18903	0.00013122	0.001817	95.8545	1.98723	80.6176	2.37137	93.6817	96.302	97.5799	81.2593	82.602	77.9914
ADISSP	ENSG00000101220	-0.249698	-1.18896	0.000368822	0.0040767	47.7753	2.61169	40.2397	0.73402	49.4939	49.0622	44.7699	39.436	40.4083	40.8747
	ENSG00000273541	-0.249564	-1.18885	0.134199	0.31499	3.05376	0.321266	2.62213	0.434498	3.06377	3.36991	2.72761	2.9917	2.7312	2.14349
	ENSG00000251556	-0.249511	-1.1888	0.0121367	0.0603374	11.6158	1.3227	9.81876	0.41028	11.3176	13.0622	10.4677	10.2846	9.66054	9.51114
COA1	ENSG00000106603	-0.249441	-1.18875	0.000526498	0.00539035	58.0367	3.10118	48.7783	2.77386	54.5389	59.121	60.4501	50.9797	49.6924	45.6628
B4GALT7	ENSG00000027847	-0.249385	-1.1887	0.000904922	0.00831847	26.1059	1.01055	21.8913	0.639153	25.3897	25.6663	27.2618	21.1635	22.3611	22.1494
	ENSG00000265800	-0.249342	-1.18867	0.283155	0.499967	1.60916	0.528736	1.26761	0.142195	1.38208	1.2319	2.21351	1.11811	1.28357	1.40115
	ENSG00000251414	-0.249214	-1.18856	0.318283	0.536896	1.04411	0.109824	0.888542	0.180347	0.976153	1.17081	0.985367	0.695041	1.05195	0.918637
TSACC	ENSG00000163467	-0.248923	-1.18832	0.268807	0.485965	1.72308	0.314176	1.44478	0.38667	1.4594	1.63914	2.0707	1.84337	1.07125	1.41971
MIR7111	ENSG00000276712	-0.248876	-1.18828	0.174127	0.372762	1.96474	0.17197	1.66523	0.0535131	1.9813	2.12783	1.78508	1.6822	1.70821	1.60529
	ENSG00000287959	-0.248799	-1.18822	0.0575385	0.178814	9.44538	0.749741	8.05352	1.70715	9.69388	8.60294	10.0393	8.71319	9.33241	6.11497
	ENSG00000289738	-0.24878	-1.1882	0.00699033	0.0398014	12.7491	0.509383	10.7245	0.788842	12.1874	12.879	13.1811	11.4732	10.7993	9.90087
NBEAL2	ENSG00000160796	-0.248712	-1.18815	0.000430346	0.00461657	68.4345	3.73076	57.5253	3.02504	64.977	67.9377	72.3888	57.7287	60.4435	54.4037
LOC613266	ENSG00000286546	-0.248665	-1.18811	0.0625604	0.189493	5.22666	0.260316	4.39531	0.686112	5.09339	5.05995	5.52662	4.28105	3.7735	5.13138
RPF2	ENSG00000197498	-0.24847	-1.18795	0.000216633	0.00269246	59.9651	2.37264	50.5117	0.87382	62.5608	59.4264	57.9082	50.4156	51.4296	49.6899
	ENSG00000274849	-0.248325	-1.18783	0.381502	0.597626	0.725055	0.0593109	0.611265	0.130551	0.666877	0.72285	0.785437	0.473434	0.627308	0.733054
DCP1A	ENSG00000272886	-0.248263	-1.18778	0.00053142	0.0054238	45.0581	1.33915	37.998	2.24225	46.4978	43.8495	44.8271	39.0935	39.4818	35.4186
	ENSG00000218048	-0.248171	-1.1877	0.276172	0.49313	1.17544	0.147252	0.993938	0.0312415	1.15012	1.33371	1.04249	0.977086	0.97474	1.02999
ABITRAM	ENSG00000119328	-0.248044	-1.1876	0.0010415	0.0093076	30.3645	2.14395	25.6378	0.0401007	32.3484	30.655	28.0901	25.5956	25.6424	25.6754
	ENSG00000234636	-0.247982	-1.18754	0.276026	0.493	2.01614	0.478376	1.70127	0.424973	2.38723	1.47624	2.18494	2.06498	1.80472	1.23413
ATP8	ENSG00000228253	-0.247831	-1.18742	0.00183531	0.0144063	2028.65	160.805	1707.05	66.6442	1850.95	2164.14	2070.86	1654.69	1684.4	1782.07
	ENSG00000259033	-0.247632	-1.18726	0.00960262	0.0505952	11.9152	0.0416677	10.0516	0.988537	11.9361	11.9423	11.8672	9.09597	9.98867	11.07
ALG1L8P	ENSG00000227620	-0.247621	-1.18725	0.31722	0.535434	0.976004	0.12977	0.80677	0.0487592	0.840845	0.987556	1.09961	0.775625	0.781722	0.862962
PPP3CC	ENSG00000120910	-0.247542	-1.18718	0.0187228	0.082656	7.19694	0.141545	6.05442	0.0819782	7.25833	7.03506	7.29743	5.99347	6.14762	6.02218
KIF11	ENSG00000138160	-0.24752	-1.18716	0.000269046	0.00316612	68.7865	1.37835	58.0102	3.02046	70.37	67.8563	68.1331	58.6554	60.6559	54.7192
LSM11	ENSG00000155858	-0.247492	-1.18714	0.00546546	0.0330002	13.2034	0.126936	11.1235	0.719319	13.0573	13.2862	13.2668	10.3853	11.8223	11.1628
SPECC1L-ADORA2A	ENSG00000258555	-0.24749	-1.18714	0.000888731	0.00821112	36.7474	1.31138	31.0317	2.05192	38.2053	35.664	36.3729	32.949	31.2785	28.8675
	ENSG00000186312	-0.24729	-1.18698	0.0287905	0.111784	10.272	1.07139	8.61057	1.15283	9.21063	10.2523	11.3531	9.17655	9.37102	7.28414
XPO4	ENSG00000132953	-0.247208	-1.18691	0.000647874	0.00633496	74.0202	4.03192	62.373	4.25852	75.9757	69.3834	76.7015	63.7524	65.7708	57.5958
LRP5L	ENSG00000290796	-0.24718	-1.18688	0.0335763	0.124522	10.2255	1.84254	8.3937	0.76229	9.1913	9.13235	12.3528	7.80662	9.25521	8.11927
SBNO2	ENSG00000064932	-0.247176	-1.18688	0.000112649	0.00161262	175.436	0.507218	147.818	1.26977	175.64	174.859	175.809	146.916	149.27	147.27
	ENSG00000255843	-0.246984	-1.18672	0.128624	0.30665	2.83407	0.403304	2.40352	0.0499215	2.81248	3.24774	2.442	2.34702	2.44168	2.42186
TUBA1B	ENSG00000123416	-0.246981	-1.18672	0.0023463	0.017407	1120.85	113.289	940.044	40.6049	1233.09	1122.91	1006.55	893.812	969.924	956.394
CLCN5	ENSG00000171365	-0.246688	-1.18648	0.00734567	0.0413503	16.0922	0.226289	13.6415	1.54457	16.208	15.8314	16.2371	14.9988	13.9648	11.9608
TSPAN14	ENSG00000108219	-0.246643	-1.18644	0.00014015	0.00190553	77.437	1.4435	65.2469	1.1471	76.5169	76.6934	79.1007	65.9684	65.848	63.9241
ARSB	ENSG00000113273	-0.24655	-1.18637	0.00295753	0.0207572	21.4394	1.61606	18.0021	0.773071	19.61	22.6731	22.0351	17.7588	18.8675	17.3799
PLCD4	ENSG00000115556	-0.246534	-1.18635	0.0413378	0.143556	6.52733	0.266554	5.55034	0.716477	6.79441	6.26131	6.52627	5.97332	5.9546	4.72309
GTF2IRD1P1	ENSG00000291206	-0.246498	-1.18632	0.005025	0.0310855	13.7134	0.586736	11.5534	0.503588	13.0959	14.2636	13.7809	12.0574	11.0503	11.5526
ST6GALNAC4	ENSG00000136840	-0.246409	-1.18625	0.000567988	0.00572355	38.0797	0.807748	32.1425	1.67032	38.0506	38.9016	37.2869	31.6999	30.7381	33.9896
TTC39C	ENSG00000168234	-0.246362	-1.18621	0.0149924	0.0703092	9.18453	0.810783	7.77761	0.103747	9.11399	10.0283	8.41132	7.70589	7.73037	7.89657
	ENSG00000288873	-0.246313	-1.18617	0.00574615	0.0342532	22.5798	1.03847	19.1413	2.38291	23.708	22.3676	21.6638	17.4768	18.0761	21.871
LMAN2L	ENSG00000114988	-0.246275	-1.18614	0.000720623	0.00691132	34.367	0.282558	28.9741	1.67365	34.0687	34.4016	34.6306	27.1267	29.4063	30.3893
SLC25A36	ENSG00000114120	-0.246228	-1.1861	0.00139832	0.0117226	190.693	20.9977	160.422	6.08805	177.148	180.051	214.881	167.444	156.624	157.198
STON2	ENSG00000140022	-0.246196	-1.18608	0.00866773	0.0469997	18.5004	1.78157	15.5014	1.5054	16.7299	18.4785	20.2928	15.9054	16.7636	13.8352
	ENSG00000258017	-0.246182	-1.18606	0.00212935	0.0161785	881.083	88.8099	739.315	29.7	966.382	887.731	789.136	705.406	760.712	751.826
	ENSG00000240553	-0.246048	-1.18595	0.0669235	0.198421	4.21683	0.0860884	3.54888	0.314759	4.12691	4.22511	4.29848	3.31404	3.42607	3.90653
ATP6	ENSG00000198899	-0.246014	-1.18593	0.00281754	0.0200061	4706.93	267.194	3973.41	251.982	4402.46	4902.36	4815.97	3764.47	3902.5	4253.24
LIF	ENSG00000128342	-0.245981	-1.1859	0.00115158	0.0100931	55.9524	4.45966	47.0429	2.81063	50.8663	57.7975	59.1934	46.4066	50.1171	44.6049
C3orf14	ENSG00000114405	-0.245972	-1.18589	0.0450431	0.151508	6.96399	1.13378	5.93328	0.224143	7.78023	7.4423	5.66943	5.77186	5.83879	6.1892
TEDC1	ENSG00000185347	-0.245964	-1.18588	0.00178107	0.0141014	23.1649	1.60579	19.588	0.075829	23.244	24.7296	21.521	19.6525	19.5045	19.6069
CASTOR3P	ENSG00000291122	-0.245935	-1.18586	0.0102879	0.0533142	15.859	2.00109	13.1894	0.187821	13.5598	16.8088	17.2082	12.9842	13.2314	13.3527
	ENSG00000239521	-0.245908	-1.18584	0.091117	0.244526	4.86734	0.872516	3.98314	0.429199	4.01093	4.83597	5.75511	3.59608	3.90861	4.44472
TIMM10B	ENSG00000132286	-0.245673	-1.18565	0.00448279	0.0283196	17.1054	1.06764	14.4971	0.915723	18.315	16.707	16.2943	14.6361	15.3353	13.5197
OIP5	ENSG00000104147	-0.245648	-1.18562	0.00516369	0.0316685	12.813	0.348472	10.7914	0.352107	13.0186	12.4106	13.0097	10.3853	11.0117	10.9772
EFNA3	ENSG00000143590	-0.245543	-1.18554	0.0524874	0.167732	5.91901	0.470695	5.04328	0.687287	6.00189	6.34276	5.41238	4.80485	4.50697	5.81803
	ENSG00000268516	-0.245485	-1.18549	0.0268076	0.106638	7.59738	0.700992	6.35026	0.444321	7.37431	7.03506	8.38276	6.79931	6.34064	5.91083
SNORD96A	ENSG00000272296	-0.245463	-1.18547	0.0702951	0.204785	4.58331	0.315452	3.86121	0.463952	4.22355	4.7138	4.81259	4.36163	3.44537	3.77662
	ENSG00000279119	-0.245425	-1.18544	0.000432211	0.00463353	48.9044	2.49128	41.2073	1.08106	46.3818	51.3631	48.9684	40.6649	40.5048	42.4522
TPGS2	ENSG00000134779	-0.245299	-1.18534	0.000172477	0.00225206	102.41	3.91672	86.3811	1.15484	105.144	104.162	97.9226	85.1878	86.4624	87.4932
DELE1	ENSG00000081791	-0.245223	-1.18528	0.00119874	0.0104007	33.5898	2.23257	28.2473	1.10241	31.0533	35.2568	34.4593	27.6908	27.534	29.517
TNFAIP2	ENSG00000185215	-0.24522	-1.18527	0.000297087	0.00343929	256.051	12.0983	216.016	5.31913	242.173	261.601	264.378	220.791	210.283	216.975
ZNF331	ENSG00000130844	-0.245077	-1.18516	0.00861918	0.0467829	41.3451	6.97451	34.2817	0.619435	34.204	41.6912	48.1402	33.8152	34.9845	34.0452
UBE2FP3	ENSG00000233337	-0.245017	-1.18511	0.401833	0.616037	1.0991	0.359744	0.899261	0.278426	0.724866	1.13009	1.44235	1.17855	0.897533	0.621704
JMJD6	ENSG00000070495	-0.244952	-1.18505	0.000897616	0.00827605	27.5422	0.35144	23.2562	0.96813	27.5159	27.9061	27.2047	22.2917	23.249	24.2279
KIF13A	ENSG00000137177	-0.244938	-1.18504	0.00129433	0.0110602	23.1238	0.520531	19.5356	0.715476	23.6886	23.0192	22.6634	18.8467	19.4852	20.275
C12orf4	ENSG00000047621	-0.244892	-1.185	0.000504579	0.00523796	36.4936	1.4263	30.7575	0.277842	34.9386	37.7409	36.8013	30.6322	30.5644	31.0759
	ENSG00000263847	-0.244734	-1.18487	0.35814	0.576069	0.86185	0.0328307	0.738059	0.175251	0.840845	0.845022	0.899683	0.674895	0.936137	0.603146
GDAP1	ENSG00000104381	-0.244674	-1.18482	0.00245735	0.0180393	34.8508	2.45522	29.5786	2.51642	36.0017	36.5192	32.0316	30.1487	31.7611	26.8261
	ENSG00000257831	-0.244632	-1.18479	0.289163	0.505875	1.71639	0.296612	1.47294	0.446913	1.90398	1.37443	1.87077	1.96425	1.09055	1.36404
NSDHL	ENSG00000147383	-0.244618	-1.18478	0.000396883	0.0043227	47.078	1.44558	39.779	1.59207	47.213	48.4513	45.5696	38.0258	40.1767	41.1345
	ENSG00000255959	-0.244232	-1.18446	0.00416143	0.0268063	17.4139	1.40393	14.7825	0.394104	18.6629	17.6844	15.8944	15.1801	14.7755	14.392
RNU6-1161P	ENSG00000251985	-0.244049	-1.18431	0.562734	0.742278	0.371627	0.0738691	0.349848	0.198412	0.37693	0.295249	0.442701	0.554018	0.337781	0.157746
	ENSG00000259678	-0.243951	-1.18423	0.0493824	0.16111	4.99482	0.286601	4.22507	0.185015	5.28669	4.7138	4.98396	4.42207	4.19814	4.05499
C1orf159	ENSG00000131591	-0.243613	-1.18395	0.00507509	0.0312891	16.6903	1.51566	13.9508	0.128064	15.2415	16.5645	18.265	13.8505	13.9069	14.095
BMP4	ENSG00000125378	-0.243417	-1.18379	0.0797819	0.22372	3.99139	0.164075	3.36918	0.327687	3.81763	4.14366	4.01287	2.9917	3.58048	3.53536
ALDOC	ENSG00000109107	-0.243408	-1.18379	0.0365633	0.132188	10.2202	1.40526	8.72433	1.18732	10.3511	11.5554	8.75406	8.43115	7.71106	10.0308
	ENSG00000285948	-0.243316	-1.18371	0.00117084	0.0102182	26.3926	1.25826	22.3161	0.457878	25.6989	27.845	25.6338	22.2917	22.7858	21.871
PRELID3A	ENSG00000141391	-0.24327	-1.18367	0.0579223	0.179634	5.56128	0.121161	4.7033	0.703213	5.51865	5.46719	5.69799	4.07959	4.56487	5.46543
CALHM6	ENSG00000188820	-0.242968	-1.18342	0.28608	0.502657	1.34557	0.0402915	1.16016	0.281671	1.36275	1.37443	1.29954	0.936794	1.47659	1.0671
LSP1P4	ENSG00000143429	-0.242941	-1.1834	0.0322769	0.121101	6.77779	0.553134	5.77152	0.374306	7.27766	6.87217	6.18353	5.36894	6.10902	5.83659
FAM151A	ENSG00000162391	-0.242849	-1.18333	0.0941959	0.249923	3.36607	0.118109	2.8379	0.159475	3.23774	3.39027	3.4702	2.9917	2.6733	2.8487
	ENSG00000279453	-0.242842	-1.18332	0.146433	0.333281	2.89951	0.418823	2.40432	0.235392	2.44522	2.98303	3.27028	2.52834	2.13285	2.55177
SOGA1	ENSG00000149639	-0.242839	-1.18332	0.000557691	0.00564271	32.972	0.448247	27.8526	0.676735	33.0056	32.5079	33.4025	27.6908	28.5956	27.2715
POU2F1	ENSG00000143190	-0.242246	-1.18283	0.00748243	0.0419443	39.7046	3.11646	33.6598	4.56812	40.2929	36.336	42.485	37.5423	34.8108	28.6262
FAM20C	ENSG00000177706	-0.242219	-1.18281	0.0195751	0.0854637	15.3912	0.146641	13.0957	2.30846	15.2222	15.4853	15.466	11.2717	12.3242	15.6911
TSC22D2	ENSG00000196428	-0.242102	-1.18271	0.000337063	0.00380526	74.2861	2.67005	62.7999	2.84153	74.9125	71.3586	76.5873	63.9538	64.883	59.5629
BET1	ENSG00000105829	-0.24194	-1.18258	0.00452535	0.0285444	20.8678	0.634177	17.7226	1.75237	20.9245	21.4717	20.2072	17.7185	15.9722	19.477
CTDNEP1	ENSG00000175826	-0.241856	-1.18251	0.000222454	0.00274424	111.307	4.54582	94.1016	2.05509	110.344	116.257	107.319	92.1584	93.8935	96.2527
NFKBIE	ENSG00000146232	-0.241831	-1.18249	0.015374	0.0716271	9.86341	0.649419	8.3888	0.585627	10.4284	10.0079	9.15392	7.84691	8.30942	9.01007
	ENSG00000199331	-0.241701	-1.18239	0.477377	0.678578	0.451354	0.0194039	0.395712	0.133851	0.473579	0.437783	0.442701	0.312265	0.550101	0.324771
LTN1	ENSG00000198862	-0.241658	-1.18235	0.000469799	0.00495543	73.6944	1.5288	62.3972	4.09574	72.4963	73.1708	75.4163	64.6388	64.883	57.67
LOC124904695	ENSG00000267024	-0.24161	-1.18231	0.434093	0.643402	0.564077	0.0771219	0.477291	0.0935294	0.628217	0.478507	0.585508	0.412995	0.43429	0.584587
SNORD18B	ENSG00000202529	-0.2416	-1.1823	0.510307	0.702735	0.582813	0.243206	0.471735	0.143585	0.338271	0.82466	0.585508	0.49358	0.318479	0.603146
	ENSG00000289293	-0.241589	-1.18229	0.204603	0.412962	2.87902	0.266142	2.4866	0.672489	2.75449	2.69796	3.18459	3.03199	2.6926	1.7352
NXPE3	ENSG00000144815	-0.241528	-1.18224	0.00162404	0.0131635	21.501	0.314329	18.1818	0.638727	21.3304	21.3088	21.8637	18.8668	18.0761	17.6026
JPH1	ENSG00000104369	-0.241475	-1.1822	0.00186131	0.0145607	40.0613	2.5728	33.9111	2.58158	42.3032	37.2522	40.6285	34.4196	36.2005	31.113
CDKL1	ENSG00000100490	-0.24134	-1.18209	0.00333184	0.0227046	17.3157	0.0556976	14.6709	0.850556	17.2905	17.2771	17.3796	14.8578	15.4125	13.7424
MOB3B	ENSG00000120162	-0.24133	-1.18208	0.0112318	0.057078	11.8923	1.06126	10.044	0.246428	12.9219	10.802	11.9529	10.3047	9.81496	10.0122
FBXL18	ENSG00000155034	-0.241275	-1.18204	0.000718708	0.00689699	35.463	1.17991	30.0228	1.13211	36.6589	34.2998	35.4304	30.5919	30.7574	28.719
TEX56P	ENSG00000185689	-0.241199	-1.18197	0.00403761	0.0261693	18.9243	1.18643	16.0026	0.909934	17.8704	20.2093	18.6934	15.1197	16.9373	15.9509
ZIC2	ENSG00000043355	-0.241121	-1.18191	0.013391	0.0647264	10.9769	0.629945	9.32363	0.76725	10.9117	11.6369	10.3821	8.55202	9.33241	10.0864
ALAS1	ENSG00000023330	-0.241046	-1.18185	0.000581935	0.00582682	40.1427	0.231882	33.9761	1.69655	40.2349	39.8789	40.3144	32.1028	35.4091	34.4164
SNN	ENSG00000184602	-0.240851	-1.18169	0.0124561	0.0615467	10.6644	0.587442	9.09043	0.626051	10.8343	11.1482	10.0108	9.80108	8.84987	8.62034
	ENSG00000232998	-0.240562	-1.18145	0.279594	0.496858	1.43483	0.303608	1.17245	0.119362	1.24677	1.27262	1.78508	1.03752	1.26427	1.21557
	ENSG00000266466	-0.240542	-1.18144	0.223661	0.436049	1.93847	0.388881	1.64836	0.135681	2.38723	1.70023	1.72796	1.80308	1.5924	1.54962
ORC2	ENSG00000115942	-0.240403	-1.18132	0.000678369	0.00656371	56.448	2.51803	47.779	2.8742	57.9796	53.5418	57.8225	46.4066	51.0822	45.8483
MPHOSPH9	ENSG00000051825	-0.240291	-1.18123	0.000352795	0.00392338	73.5505	4.24125	62.1238	0.559737	70.9306	71.2771	78.4438	62.7652	61.8719	61.7343
	ENSG00000279140	-0.240175	-1.18114	0.532372	0.719198	0.427626	0.0477029	0.394109	0.17716	0.43492	0.376697	0.471262	0.533872	0.453592	0.194862
AP3M1	ENSG00000185009	-0.24017	-1.18113	0.000336838	0.00380526	58.2593	1.94838	49.3803	1.57287	60.1059	58.4491	56.223	49.227	51.0243	47.8898
PUS7L	ENSG00000129317	-0.240036	-1.18102	0.0065548	0.0379436	53.0269	5.82019	44.7919	5.19963	51.7941	47.9219	59.3648	49.8314	45.0986	39.4457
RNF227	ENSG00000179859	-0.23987	-1.18089	0.07881	0.221886	4.33041	0.246207	3.68113	0.409384	4.22355	4.61199	4.15568	3.23345	3.7735	4.03644
TAF5	ENSG00000148835	-0.239772	-1.18081	0.0057002	0.0340536	15.0371	0.997228	12.7212	0.357519	16.034	14.0396	15.0376	12.3798	12.6909	13.0929
RPS3AP6	ENSG00000234797	-0.239695	-1.18074	0.348882	0.566438	1.44296	0.471776	1.23319	0.241092	1.74934	1.67986	0.899683	0.95694	1.34147	1.40115
SNHG1	ENSG00000255717	-0.239576	-1.18065	0.000792586	0.00747028	181.836	14.7951	153.833	4.18504	165.608	185.325	194.574	149.091	157.01	155.398
GTSE1	ENSG00000075218	-0.239417	-1.18052	0.000934285	0.0085702	46.4038	2.72144	39.1834	2.04044	43.9656	45.9061	49.3397	36.8372	40.5434	40.1695
[truncated: 14,683 more rows]

## Sheet: miR411ed v scr MET inhibited
SYMBOL	id	logFC	LinearFC	P.Value	adj.P.Val	Avg_Ctrl	SD_Ctrl	Avg_Cond	SD_Cond	S19	S20	S21	S22	S23	S24
	ENSG00000270823	-1.89264	-3.71314	1.89043e-13	4.53784e-10	23.7457	0.45727	6.41867	0.604081	23.8822	23.2358	24.1193	6.07997	6.05994	7.11611
CXCL8	ENSG00000169429	-1.82374	-3.53997	1.01784e-12	1.2646e-09	57.8877	5.81332	16.3883	2.30093	62.9239	59.2131	51.5262	15.8271	14.4199	18.9179
MEST	ENSG00000106484	-1.80057	-3.48357	7.35809e-14	3.18365e-10	100.373	1.85885	29.0399	4.13159	98.2338	101.599	101.285	25.421	28.1572	33.5415
CCL20	ENSG00000115009	-1.60512	-3.0422	2.77442e-07	1.35519e-05	3.51281	0.169633	1.18419	0.285784	3.69881	3.473	3.36663	0.871303	1.2498	1.43146
EI24	ENSG00000149547	-1.59793	-3.02708	1.67654e-15	2.8171e-11	145.294	3.28277	48.0055	1.6899	143.26	149.081	143.541	49.1472	48.8051	46.0642
DTL	ENSG00000143476	-1.54882	-2.92578	9.03827e-14	3.18365e-10	35.6992	1.0968	12.2014	0.336385	35.5859	36.8482	34.6634	11.9206	12.1094	12.5742
CHI3L2	ENSG00000064886	-1.54763	-2.92336	1.18649e-07	7.2234e-06	5.94227	0.675744	2.08257	0.592343	6.70202	5.40842	5.71635	1.61813	1.87995	2.74964
SELENON	ENSG00000162430	-1.4859	-2.80092	2.2856e-14	1.92025e-10	57.1347	1.38486	20.3983	0.672363	55.9901	56.74	58.6741	20.6911	19.6292	20.8746
ARPC1A	ENSG00000241685	-1.48172	-2.79282	9.47345e-14	3.18365e-10	122.589	2.76233	43.9829	4.07353	119.433	123.77	124.565	47.9408	44.205	39.8028
SPATA21	ENSG00000187144	-1.43143	-2.69714	4.46705e-12	3.95051e-09	44.1732	2.8207	16.4006	1.81564	45.0372	46.4608	41.0215	17.4739	17.4236	14.3043
SZRD1	ENSG00000055070	-1.42955	-2.69362	1.24954e-13	3.49935e-10	135.36	6.03085	50.3091	3.99355	140.168	137.318	128.593	54.2984	50.3175	46.3114
MIR6793	ENSG00000275640	-1.3831	-2.60828	0.0827594	0.192869	0.119769	0.0786257	0.0567368	0.0420456	0.0552061	0.096771	0.207329	0.0670233	0.0105025	0.0926845
MIR3195	ENSG00000265306	-1.36543	-2.57654	0.0526269	0.139527	0.194121	0.151497	0.0699115	0.0373445	0.0772886	0.13978	0.365294	0.105322	0.0735175	0.0308948
MIR563	ENSG00000207815	-1.31245	-2.48363	0.0668648	0.165598	0.143602	0.0600077	0.0784342	0.0837013	0.187701	0.0752663	0.167838	0.0287243	0.0315075	0.175071
MIR553	ENSG00000207750	-1.29262	-2.44972	0.133784	0.271625	0.129274	0.0163745	0.120246	0.155987	0.121453	0.118276	0.148092	0.00957476	0.0525125	0.29865
FZD6	ENSG00000164930	-1.28241	-2.43244	6.68837e-13	1.20642e-09	67.324	1.27667	27.7483	2.34941	66.8767	66.3311	68.7641	26.5891	26.2037	30.452
MUC5B-AS1	ENSG00000255177	-1.19478	-2.28909	0.00180847	0.0114931	0.747302	0.0774342	0.339697	0.1215	0.673515	0.827929	0.74046	0.335117	0.220552	0.463423
RNU6-485P	ENSG00000200345	-1.18872	-2.2795	0.0805002	0.189195	0.204063	0.100802	0.0995753	0.0643748	0.276031	0.247304	0.0888553	0.0287243	0.115527	0.154474
	ENSG00000285935	-1.18781	-2.27807	1.4748e-09	2.25283e-07	11.0003	0.562439	4.82592	0.171011	10.434	11.5588	11.0082	4.8927	4.6316	4.95347
EIF4EBP2	ENSG00000148730	-1.1857	-2.27473	2.906e-13	6.10369e-10	89.8832	2.32663	39.5231	1.70395	89.0917	92.5023	88.0556	40.5874	40.4241	37.5578
RNU6-914P	ENSG00000252558	-1.18416	-2.27231	0.0226531	0.0754971	0.374684	0.239902	0.145494	0.0182705	0.651432	0.225799	0.24682	0.124472	0.157537	0.154474
WASF3	ENSG00000132970	-1.16785	-2.24677	4.85546e-11	1.85423e-08	21.9648	1.09882	9.77239	0.303029	20.7244	22.3541	22.8161	10.1205	9.56777	9.62889
WDR83OS	ENSG00000105583	-1.15157	-2.22155	6.23333e-12	4.55385e-09	33.0363	0.370687	14.8663	0.790047	33.4439	32.7193	32.9456	15.7696	14.525	14.3043
FOSL1	ENSG00000175592	-1.14627	-2.2134	1.67158e-10	4.45834e-08	108.889	7.87858	49.3672	6.87765	109.849	116.243	100.574	57.2666	44.7091	46.126
	ENSG00000243960	-1.14344	-2.20907	1.97033e-10	5.01628e-08	34.7969	2.60731	15.8003	1.67429	34.7467	37.4289	32.215	13.9887	16.1213	17.2908
	ENSG00000285268	-1.14287	-2.20821	0.030734	0.0946748	0.24141	0.0219956	0.123315	0.0662115	0.231866	0.225799	0.266566	0.18192	0.136532	0.0514914
	ENSG00000162840	-1.13618	-2.19799	0.0130875	0.0509165	0.426384	0.0452794	0.215721	0.110129	0.474773	0.419341	0.385039	0.105322	0.325577	0.216264
CSF2	ENSG00000164400	-1.11867	-2.17147	6.189e-09	6.70928e-07	17.0898	1.35461	7.89376	1.14864	18.0966	17.6231	15.5497	7.45874	7.02617	9.19636
MIR6893	ENSG00000276598	-1.11203	-2.1615	0.0413291	0.117128	0.149606	0.0341422	0.0714947	0.02333	0.121453	0.13978	0.187583	0.0478738	0.0945225	0.0720879
MIR6786	ENSG00000277784	-1.10886	-2.15675	0.0263773	0.0845028	0.513909	0.0724983	0.304331	0.258633	0.430608	0.548369	0.56275	0.20107	0.598642	0.113281
RRAD	ENSG00000166592	-1.10705	-2.15405	1.44804e-11	7.60358e-09	66.9265	2.48267	31.142	2.88155	69.0629	67.5139	64.2029	31.702	33.7025	28.0216
	ENSG00000250321	-1.10584	-2.15225	0.0274141	0.0870773	0.232684	0.0640822	0.111105	0.0407869	0.187701	0.204294	0.306057	0.105322	0.0735175	0.154474
MIR4737	ENSG00000264049	-1.09586	-2.1374	0.0173147	0.0623962	0.425798	0.0425555	0.221746	0.135342	0.474773	0.397836	0.404785	0.373416	0.178542	0.113281
MIR5685	ENSG00000264056	-1.0955	-2.13687	0.0431828	0.120974	0.138	0.0285504	0.0640107	0.0113179	0.165618	0.13978	0.108601	0.0670233	0.0735175	0.0514914
IMPDH1	ENSG00000106348	-1.08897	-2.12722	7.17979e-13	1.20642e-09	98.1533	2.59411	46.1412	1.63422	99.9783	99.2978	95.1837	47.7876	46.1165	44.5195
	ENSG00000201882	-1.08234	-2.11747	0.153611	0.298465	0.147663	0.101635	0.0571452	0.0229642	0.0331237	0.18279	0.227075	0.0670233	0.0735175	0.0308948
	ENSG00000253096	-1.07192	-2.10222	0.183781	0.339152	0.136635	0.0160617	0.110202	0.0865589	0.143536	0.118276	0.148092	0.162771	0.157537	0.0102983
IPMK	ENSG00000151151	-1.06978	-2.09912	2.76712e-10	6.36928e-08	31.271	1.40795	14.9189	1.66357	29.999	32.7838	31.0302	16.708	14.63	13.4187
	ENSG00000228172	-1.06336	-2.08979	1.12052e-08	1.05776e-06	9.53624	0.278856	4.56313	0.291824	9.21942	9.64484	9.74446	4.8927	4.33753	4.45915
TSR1	ENSG00000167721	-1.06286	-2.08907	1.05364e-12	1.2646e-09	297.232	9.11748	142.29	3.12448	302.055	302.925	286.716	144.857	143.202	138.81
	ENSG00000254208	-1.06202	-2.08786	0.000734517	0.00583275	1.57782	0.235174	0.769459	0.272952	1.8218	1.55909	1.35257	1.08195	0.577637	0.648792
	ENSG00000186940	-1.05893	-2.08339	0.001669	0.0108321	0.824175	0.0528011	0.398445	0.0781355	0.850174	0.763415	0.858934	0.488313	0.346582	0.36044
CXCL1	ENSG00000163739	-1.05109	-2.07209	5.26807e-08	3.73499e-06	11.0579	0.616081	5.39602	0.821997	11.3173	10.3545	11.5018	4.54801	5.4508	6.18927
LIX1L	ENSG00000271601	-1.04906	-2.06917	1.82888e-08	1.60056e-06	8.55935	0.110262	4.13514	0.199522	8.57903	8.44058	8.65845	4.33737	3.93844	4.12961
	ENSG00000225851	-1.04302	-2.06054	0.0393285	0.112998	0.171688	0.0276331	0.0836426	0.0187888	0.187701	0.13978	0.187583	0.105322	0.0735175	0.0720879
SNORD67	ENSG00000212135	-1.0423	-2.0595	0.033038	0.0995127	0.207135	0.00274964	0.105476	0.034542	0.209783	0.204294	0.207329	0.0670233	0.115527	0.133878
MYBL2	ENSG00000101057	-1.03704	-2.05202	5.48007e-12	4.27543e-09	128.681	5.94067	62.729	3.52602	128.663	134.63	122.749	66.0371	63.1305	59.0194
MIR374B	ENSG00000212027	-1.02841	-2.03978	0.093122	0.210165	0.20773	0.0909574	0.126283	0.114322	0.143536	0.311818	0.167838	0.0478738	0.0735175	0.257457
MIR374C	ENSG00000283534	-1.02841	-2.03978	0.093122	0.210165	0.20773	0.0909574	0.126283	0.114322	0.143536	0.311818	0.167838	0.0478738	0.0735175	0.257457
MIR1236	ENSG00000284446	-1.01902	-2.02655	0.131078	0.267781	0.170524	0.0442321	0.126765	0.13292	0.121453	0.18279	0.207329	0.0287243	0.0735175	0.278054
WDR77	ENSG00000116455	-1.01181	-2.01643	2.80502e-10	6.36928e-08	73.2527	6.67199	36.3436	3.18614	73.0377	80.0296	66.6908	33.2531	36.1601	39.6175
SMCO4	ENSG00000166002	-1.0053	-2.00736	2.57e-06	7.45832e-05	4.68963	0.531473	2.31872	0.124031	5.28875	4.50523	4.27492	2.44156	2.32105	2.19353
MIRLET7F1	ENSG00000199072	-1.00524	-2.00728	0.0554413	0.145055	0.199197	0.0740132	0.097856	0.0318309	0.121453	0.268808	0.207329	0.0861728	0.0735175	0.133878
RRAGC	ENSG00000116954	-1.00314	-2.00435	1.51526e-09	2.29377e-07	23.9551	1.798	11.9571	0.98041	25.2513	21.9025	24.7116	12.2461	12.7605	10.8647
SSB	ENSG00000138385	-0.999977	-1.99997	4.67884e-11	1.82834e-08	111.714	3.30069	55.9849	5.46943	110.092	115.512	109.539	62.2838	52.439	53.2318
PGRMC1	ENSG00000101856	-0.986629	-1.98155	2.01378e-12	2.25584e-09	150.929	5.33164	76.1392	0.596148	147.213	157.038	148.536	75.9948	75.6285	76.7943
DGCR2	ENSG00000070413	-0.983821	-1.9777	6.52301e-12	4.56692e-09	82.5241	3.30101	41.7371	1.64462	78.9558	83.1478	85.4689	40.3959	41.2433	43.572
HSPE1	ENSG00000115541	-0.979205	-1.97138	1.11782e-10	3.29522e-08	132.496	4.73071	67.4056	6.85356	130.143	137.942	129.403	74.0224	67.8566	60.3376
BMT2	ENSG00000164603	-0.976542	-1.96774	7.03396e-09	7.38344e-07	12.8725	0.755666	6.54445	0.180741	12.0239	13.4727	13.121	6.44381	6.7531	6.43642
DDAH1	ENSG00000153904	-0.975619	-1.96648	4.85224e-12	4.07661e-09	114.289	1.10716	58.1602	2.98423	114.067	115.491	113.31	60.7135	58.8875	54.8795
G0S2	ENSG00000123689	-0.974238	-1.9646	3.97799e-11	1.6303e-08	59.1761	4.32687	30.0581	0.715449	57.2046	64.1376	56.1861	30.8786	29.5645	29.7311
	ENSG00000201965	-0.956705	-1.94087	0.0631061	0.159022	0.180607	0.0636513	0.0916089	0.0232661	0.253948	0.13978	0.148092	0.0670233	0.0945225	0.113281
	ENSG00000252328	-0.95123	-1.93352	0.105608	0.229159	0.206558	0.0626397	0.134374	0.113253	0.143536	0.268808	0.207329	0.0478738	0.262562	0.0926845
	ENSG00000263707	-0.947886	-1.92904	0.0112156	0.0453126	0.814923	0.127625	0.452836	0.206335	0.828092	0.935453	0.681224	0.258518	0.430602	0.669388
	ENSG00000279386	-0.947666	-1.92875	0.00103833	0.00763213	1.44302	0.19597	0.750815	0.159385	1.64514	1.43006	1.25385	0.737256	0.598642	0.916547
MIR3192	ENSG00000265137	-0.939464	-1.91782	0.027398	0.0870585	0.292752	0.0434995	0.151395	0.0153948	0.298113	0.333322	0.24682	0.162771	0.157537	0.133878
	ENSG00000255639	-0.936498	-1.91388	1.77394e-11	8.27986e-09	85.034	3.84072	44.4199	1.92077	82.2019	89.4056	83.4943	45.8344	45.1922	42.2332
MIR6837	ENSG00000284067	-0.936373	-1.91371	0.0615034	0.156274	0.202304	0.0661641	0.104029	0.028021	0.276031	0.18279	0.148092	0.124472	0.115527	0.0720879
KCTD14	ENSG00000151364	-0.934883	-1.91174	1.03952e-08	1.00386e-06	20.1957	1.08127	10.5903	1.27637	20.0177	19.2144	21.3549	11.9397	10.429	9.40233
MMP1	ENSG00000196611	-0.93122	-1.90689	8.8288e-10	1.56158e-07	29.9437	0.971212	15.7486	1.55005	30.0653	30.8484	28.9174	14.8887	14.819	17.538
VPS37C	ENSG00000167987	-0.929005	-1.90396	2.85117e-09	3.83266e-07	22.1107	0.362655	11.6807	1.23077	22.5131	22.01	21.809	10.4461	12.9076	11.6885
SAA2	ENSG00000134339	-0.924875	-1.89852	3.31604e-06	9.11938e-05	6.66477	0.450227	3.54946	0.6988	6.63578	7.12879	6.22974	3.13095	3.16125	4.35617
GPR176	ENSG00000166073	-0.917123	-1.88835	6.46151e-09	6.91546e-07	15.9522	0.840732	8.46061	0.49403	15.1817	16.8489	15.8261	8.09067	9.02164	8.26952
MIR1237	ENSG00000221273	-0.913038	-1.88301	0.0396796	0.113564	0.30455	0.0256695	0.173155	0.0789012	0.276031	0.311818	0.325803	0.143621	0.262562	0.113281
GBE1	ENSG00000114480	-0.91294	-1.88288	9.63724e-11	3.1037e-08	64.1561	0.260804	34.1291	2.82013	64.2268	64.3742	63.8672	36.5851	34.7528	31.0493
MIR5703	ENSG00000284092	-0.912763	-1.88265	0.101003	0.222315	0.21587	0.0854204	0.12517	0.0740305	0.187701	0.311818	0.148092	0.124472	0.199547	0.0514914
	ENSG00000272921	-0.910458	-1.87964	5.89698e-11	2.16522e-08	61.8702	3.422	32.8964	1.36106	59.6999	65.815	60.0958	33.5021	33.8495	31.3377
MIR23A	ENSG00000207980	-0.906592	-1.87461	0.312489	0.48652	0.227643	0.173651	0.1199	0.121215	0.36436	0.032257	0.286311	0.0287243	0.0735175	0.257457
C3	ENSG00000125730	-0.902016	-1.86868	3.30463e-06	9.10289e-05	21.6139	3.34643	11.6778	2.63834	23.6613	17.7521	23.4282	10.3503	9.96687	14.7162
RNU7-45P	ENSG00000238829	-0.90034	-1.86651	0.104474	0.227334	0.123278	0.0156696	0.0712224	0.0364976	0.121453	0.13978	0.108601	0.0478738	0.0525125	0.113281
FADS1	ENSG00000149485	-0.90032	-1.86648	9.96782e-12	5.76086e-09	145.937	2.98428	78.2118	2.79924	144.276	149.382	144.153	78.1587	75.4394	81.0372
	ENSG00000255054	-0.898904	-1.86465	7.969e-09	8.11534e-07	15.4977	0.561783	8.32013	0.553862	15.9546	14.8705	15.6681	8.18642	7.84536	8.92861
SRXN1	ENSG00000271303	-0.896166	-1.86111	9.78968e-11	3.1037e-08	42.3167	1.15298	22.746	1.15965	41.4377	43.6222	41.8903	23.3337	23.4941	21.4101
	ENSG00000270299	-0.89525	-1.85993	9.43605e-11	3.1037e-08	41.4055	1.13971	22.2685	1.04929	40.4219	42.6545	41.14	22.7975	22.948	21.06
YRDC	ENSG00000196449	-0.893092	-1.85715	1.16645e-09	1.9029e-07	20.9177	0.395819	11.286	0.542848	20.6802	20.6982	21.3746	10.8673	11.8993	11.0912
SNORD14E	ENSG00000200879	-0.890022	-1.85321	0.00187806	0.0118369	1.37213	0.170551	0.749851	0.164837	1.53473	1.38705	1.19461	0.58406	0.913717	0.751774
	ENSG00000254829	-0.885829	-1.84783	2.83728e-07	1.36604e-05	10.561	0.447293	5.73608	0.778278	10.8977	10.0534	10.7317	6.42466	5.8919	4.89168
	ENSG00000273571	-0.880145	-1.84056	0.0929708	0.21	0.254582	0.0780935	0.154352	0.0872671	0.165618	0.311818	0.286311	0.0670233	0.241557	0.154474
C14orf119	ENSG00000179933	-0.878053	-1.83789	8.62131e-11	3.018e-08	43.9758	1.18364	23.9317	0.995473	43.2926	45.3426	43.2923	24.272	24.7124	22.8107
NDUFA9	ENSG00000139180	-0.875327	-1.83442	1.55895e-11	7.88389e-09	101.351	3.79166	55.2303	0.897214	99.0729	105.728	99.2513	55.2942	56.0938	54.3028
MIR6767	ENSG00000283180	-0.867265	-1.8242	0.0858531	0.198078	0.188554	0.0775265	0.0979921	0.0138832	0.276031	0.161285	0.128346	0.0861728	0.0945225	0.113281
TMED4	ENSG00000158604	-0.866875	-1.82371	4.45753e-11	1.78333e-08	120.688	0.494907	66.2534	4.03504	120.117	120.996	120.952	67.4925	61.7442	69.5237
CHMP6	ENSG00000176108	-0.865789	-1.82234	1.88194e-07	1.0103e-05	8.25296	0.236339	4.52861	0.12212	7.98281	8.35456	8.4215	4.64376	4.40055	4.54154
IFI30	ENSG00000216490	-0.858605	-1.81328	2.92109e-10	6.4583e-08	54.7529	1.31692	30.2618	2.46343	54.1351	53.8584	56.2651	29.5381	28.2412	33.006
CXCL2	ENSG00000081041	-0.850445	-1.80306	4.62557e-08	3.3634e-06	33.6113	1.24506	18.8258	3.17856	35.0117	33.1924	32.6296	16.3824	17.6757	22.4194
RNA5SP216	ENSG00000251920	-0.84974	-1.80218	0.00981635	0.0410003	0.85571	0.183577	0.477058	0.0996856	0.894339	0.655892	1.0169	0.392565	0.451607	0.587002
	ENSG00000224321	-0.84744	-1.79931	0.00361273	0.0193204	1.2172	0.186946	0.673093	0.130322	1.24766	1.38705	1.0169	0.813854	0.556632	0.648792
SLC25A33	ENSG00000171612	-0.845694	-1.79713	2.46398e-06	7.22551e-05	5.67153	0.302109	3.14987	0.1339	6.01747	5.53745	5.45966	3.20754	3.24527	2.9968
HEG1	ENSG00000173706	-0.843937	-1.79494	3.30249e-10	7.11433e-08	49.2297	1.19002	27.4661	1.99404	48.3274	48.7833	50.5784	27.7572	25.3425	29.2986
	ENSG00000285988	-0.843236	-1.79407	0.00710949	0.0322431	1.19177	0.241175	0.682779	0.220269	0.916422	1.36555	1.29334	0.526612	0.934722	0.587002
	ENSG00000230432	-0.839798	-1.7898	0.031528	0.0965316	0.444379	0.0377453	0.260676	0.0980109	0.408525	0.440845	0.483767	0.239369	0.367587	0.175071
MIR6869	ENSG00000284436	-0.839683	-1.78966	0.0087419	0.0375294	0.717071	0.0783134	0.40051	0.0289929	0.62935	0.741911	0.779952	0.411715	0.367587	0.422229
MIR6836	ENSG00000284047	-0.838719	-1.78846	0.216787	0.378456	0.124828	0.0943439	0.0649754	0.0328246	0.231866	0.0537616	0.0888553	0.0287243	0.0735175	0.0926845
SAA2-SAA4	ENSG00000255071	-0.838175	-1.78779	0.000860165	0.0065967	2.41004	0.149806	1.39343	0.428872	2.46219	2.5268	2.24113	1.0245	1.29181	1.86399
MIR4426	ENSG00000283795	-0.837866	-1.7874	0.070115	0.171508	0.272227	0.0630827	0.156405	0.0628707	0.276031	0.333322	0.207329	0.220219	0.0945225	0.154474
ORAI1	ENSG00000276045	-0.83699	-1.78632	3.83135e-09	4.6962e-07	24.9513	1.55905	13.9914	0.719917	23.9263	24.182	26.7454	13.51	14.819	13.6452
POLR3G	ENSG00000113356	-0.8366	-1.78584	1.11153e-08	1.05776e-06	26.3941	2.04163	14.7361	1.13299	26.8633	28.1603	24.1588	15.9994	14.3989	13.81
RPL35P1	ENSG00000237991	-0.828259	-1.77554	0.0448297	0.124364	0.54793	0.269818	0.294867	0.0537067	0.408525	0.376331	0.858934	0.239369	0.346582	0.29865
SRR	ENSG00000167720	-0.823701	-1.76994	2.73178e-11	1.17698e-08	108.282	1.62271	61.1954	1.72621	108.105	109.986	106.755	60.4263	63.1725	59.9875
GARS1	ENSG00000106105	-0.823531	-1.76973	1.02677e-10	3.19497e-08	172.409	3.18589	97.5325	5.63368	175.059	173.295	168.874	102.785	98.2298	91.5826
DIPK2A	ENSG00000181744	-0.823427	-1.7696	4.80367e-09	5.56663e-07	26.9702	0.806398	15.2762	1.3632	26.1125	27.0851	27.713	15.4058	13.8528	16.5699
	ENSG00000252652	-0.82247	-1.76843	0.0834179	0.193896	0.198217	0.0519096	0.111241	0.0203342	0.143536	0.204294	0.24682	0.105322	0.0945225	0.133878
LOC124906343	ENSG00000275108	-0.81835	-1.76339	0.126748	0.261286	0.171697	0.0522796	0.105885	0.0629745	0.121453	0.225799	0.167838	0.0670233	0.178542	0.0720879
RNA5SP440	ENSG00000276036	-0.817663	-1.76255	0.0455711	0.125839	0.321801	0.076038	0.178511	0.00342494	0.408525	0.290313	0.266566	0.18192	0.178542	0.175071
	ENSG00000241772	-0.81718	-1.76196	5.8889e-05	0.000849137	3.98954	0.492857	2.26189	0.212737	3.43382	4.16115	4.37365	2.44156	2.02698	2.31711
	ENSG00000263301	-0.815875	-1.76036	0.0508318	0.136007	0.612925	0.146063	0.378973	0.192423	0.695597	0.698901	0.444276	0.18192	0.388592	0.566405
RPL7P47	ENSG00000228071	-0.815772	-1.76024	0.00960215	0.0403766	0.856541	0.128378	0.488712	0.0996326	1.00475	0.78492	0.779952	0.507462	0.577637	0.381036
	ENSG00000239801	-0.812013	-1.75566	0.00130879	0.00906869	1.76182	0.26509	0.991878	0.093137	2.02054	1.77413	1.49079	1.08195	0.997737	0.89595
PLPP3	ENSG00000162407	-0.810307	-1.75358	3.23819e-10	7.06639e-08	66.8058	3.13282	38.1332	2.15756	65.9934	64.1591	70.2648	36.2022	37.7355	40.4619
SFXN1	ENSG00000164466	-0.808277	-1.75112	3.27875e-11	1.37732e-08	80.7365	1.12348	46.1092	0.60735	81.5174	79.449	81.2433	45.5088	46.0955	46.7233
	ENSG00000267108	-0.807639	-1.75034	0.05941	0.152449	0.36229	0.144887	0.199726	0.0370451	0.253948	0.526864	0.306057	0.162771	0.199547	0.23686
ARL15	ENSG00000185305	-0.80739	-1.75004	8.60501e-06	0.000189327	5.43285	0.433121	3.09947	0.237153	5.84081	4.97833	5.47941	3.28414	3.18226	2.83203
	ENSG00000263970	-0.80698	-1.74955	0.033018	0.099498	0.555185	0.141073	0.323356	0.105252	0.71768	0.483855	0.464022	0.220219	0.430602	0.319247
PLAGL2	ENSG00000126003	-0.80661	-1.7491	5.84903e-10	1.09201e-07	51.5745	3.13783	29.4356	1.14072	51.9931	54.482	48.2484	30.6871	29.1654	28.4541
MFSD9	ENSG00000135953	-0.802832	-1.74452	1.25252e-09	1.98548e-07	33.3466	1.97703	19.1097	0.126442	31.2135	33.7085	35.1176	19.0825	18.999	19.2475
	ENSG00000274322	-0.800237	-1.74139	4.28018e-09	5.10069e-07	37.7012	1.18463	21.6846	2.11761	36.6017	38.9557	37.5463	23.8316	21.6246	19.5976
ALG2	ENSG00000119523	-0.796752	-1.73719	3.95187e-10	7.90515e-08	43.8886	0.692031	25.2804	1.35362	44.5513	43.1706	43.9439	25.3061	23.9142	26.621
NCAPH	ENSG00000121152	-0.790848	-1.73009	2.65555e-10	6.1974e-08	56.7595	2.92585	32.7759	0.588891	55.0405	60.1378	55.1001	33.1765	33.0514	32.0997
	ENSG00000284686	-0.789729	-1.72875	2.42016e-08	2.00564e-06	18.1833	0.743174	10.5454	0.758176	17.9862	17.5586	19.0052	10.1014	10.1139	11.4208
OTUD4	ENSG00000164164	-0.786051	-1.72435	1.90596e-10	4.93939e-08	102.06	2.95962	59.2454	3.14835	103.026	104.416	98.7379	55.6964	61.7022	60.3376
NMD3	ENSG00000169251	-0.782901	-1.72059	9.1817e-11	3.0856e-08	65.5932	0.814808	38.1266	1.06692	65.2426	66.5247	65.0124	38.6533	38.8277	36.8987
RPS23P8	ENSG00000230629	-0.78078	-1.71806	0.0206171	0.0702839	0.744623	0.15759	0.437647	0.121972	0.71768	0.913948	0.602241	0.354266	0.577637	0.381036
	ENSG00000258904	-0.779699	-1.71677	0.0140536	0.0535212	0.743232	0.135031	0.428245	0.0304832	0.894339	0.634387	0.700969	0.411715	0.409597	0.463423
	ENSG00000232024	-0.779581	-1.71663	0.00771592	0.0342828	1.25315	0.229172	0.732941	0.182938	1.4464	0.999967	1.31308	0.928751	0.703667	0.566405
	ENSG00000251307	-0.77909	-1.71605	0.00379692	0.020055	1.58727	0.263062	0.933278	0.212279	1.31391	1.83865	1.60927	0.890452	0.745677	1.16371
HSPE1-MOB4	ENSG00000270757	-0.777893	-1.71462	4.71897e-09	5.55445e-07	119.523	3.51685	69.9663	7.74153	118.616	123.404	116.548	77.7949	69.7891	62.3149
DUSP7	ENSG00000164086	-0.775201	-1.71143	2.52797e-08	2.07207e-06	16.2872	0.571872	9.50622	0.369362	16.2637	16.8704	15.7274	9.66093	9.08466	9.77307
WTAPP1	ENSG00000255282	-0.775007	-1.7112	2.44538e-06	7.18352e-05	7.8299	0.330539	4.57434	0.481892	7.96072	8.075	7.45397	4.91185	4.02246	4.7887
	ENSG00000281332	-0.774499	-1.7106	5.95973e-06	0.000143059	6.63431	0.470508	3.90172	0.380168	6.37079	6.35463	7.17753	3.51394	3.91743	4.27379
LCN2	ENSG00000148346	-0.772786	-1.70857	1.03512e-06	3.63112e-05	58.6657	7.03904	34.5242	6.16029	64.1164	50.7187	61.162	32.1808	29.8796	41.5124
VPS37A	ENSG00000155975	-0.770631	-1.70602	7.07454e-09	7.38344e-07	27.5518	0.870358	16.1532	1.2102	28.0116	28.0958	26.548	16.5356	14.798	17.126
ENTPD7	ENSG00000198018	-0.767437	-1.70224	5.63422e-10	1.06373e-07	45.1244	1.35666	26.5217	1.08287	46.2738	45.4716	43.6279	25.3061	26.8759	27.3831
NCR3LG1	ENSG00000188211	-0.767083	-1.70183	1.37866e-07	7.98817e-06	13.104	0.734161	7.69566	0.411612	13.923	12.505	12.884	7.51618	7.40426	8.16653
MIR6821	ENSG00000276753	-0.765652	-1.70014	0.015561	0.0578093	0.870843	0.0868676	0.530263	0.175167	0.783927	0.870939	0.957662	0.450014	0.409597	0.731178
ANKRD22	ENSG00000152766	-0.765171	-1.69957	1.19914e-05	0.000246022	6.02154	0.62654	3.54102	0.239217	5.50957	6.72021	5.83483	3.36074	3.81241	3.44992
	ENSG00000290978	-0.758334	-1.69154	0.0046514	0.0232958	1.19993	0.0732245	0.713531	0.101564	1.24766	1.23652	1.11563	0.641509	0.829697	0.669388
RNU6-1157P	ENSG00000207185	-0.757866	-1.69099	0.21782	0.379907	0.178077	0.025425	0.135883	0.0913216	0.165618	0.161285	0.207329	0.20107	0.0315075	0.175071
ANKRD36BP1	ENSG00000214262	-0.756094	-1.68891	6.61518e-07	2.61541e-05	15.0967	0.85667	8.9908	1.24883	15.6233	15.5586	14.1082	7.93747	8.66456	10.3704
	ENSG00000278144	-0.75598	-1.68878	8.2465e-07	3.05885e-05	38.2764	2.01609	22.9706	4.42548	40.5986	37.2568	36.9737	18.7952	22.5068	27.6097
	ENSG00000200397	-0.754625	-1.68719	0.200943	0.360415	0.194156	0.100832	0.119962	0.0624488	0.298113	0.096771	0.187583	0.0478738	0.157537	0.154474
RMDN3	ENSG00000137824	-0.754006	-1.68647	7.93925e-09	8.11534e-07	31.9248	1.73323	18.9294	1.25791	32.9801	32.8699	29.9245	18.1442	18.2638	20.3803
SFT2D2	ENSG00000213064	-0.750315	-1.68216	4.90576e-09	5.64599e-07	121.368	3.8831	72.3817	7.19315	117.556	125.318	121.228	64.3519	74.5572	78.236
SNORA72	ENSG00000207067	-0.748247	-1.67975	0.0348551	0.103238	0.778932	0.257881	0.443485	0.0625319	0.960587	0.892443	0.483767	0.373416	0.493617	0.463423
HECA	ENSG00000112406	-0.747668	-1.67908	6.94338e-07	2.71393e-05	15.3268	1.27032	9.18017	1.06928	13.9672	16.4833	15.5299	8.20557	10.324	9.01099
DUSP9	ENSG00000130829	-0.745063	-1.67605	0.000107464	0.00133228	3.66182	0.360765	2.19057	0.122619	3.47799	3.42999	4.07747	2.07772	2.32105	2.17294
	ENSG00000234460	-0.744237	-1.67509	0.0489394	0.132441	0.382412	0.0168918	0.231024	0.0498199	0.36436	0.397836	0.385039	0.277668	0.178542	0.23686
WDR83	ENSG00000123154	-0.742731	-1.67334	1.6198e-08	1.45548e-06	27.19	1.412	16.2619	1.13107	26.3112	26.44	28.8187	17.2824	16.4574	15.0458
NOC4L	ENSG00000184967	-0.741312	-1.6717	2.30939e-08	1.96292e-06	27.0773	1.10667	16.2169	1.40664	26.4879	28.3539	26.39	17.0335	17.0245	14.5927
ERI3	ENSG00000117419	-0.739524	-1.66963	7.07762e-10	1.30687e-07	51.0171	1.24865	30.5706	1.42437	52.4127	50.6327	50.0058	30.5148	32.0221	29.175
CRP	ENSG00000132693	-0.739294	-1.66936	3.39282e-05	0.000554028	17.0619	1.79996	10.4029	2.60348	17.3678	15.1285	18.6892	10.2737	7.86637	13.0685
MIEN1	ENSG00000141741	-0.733754	-1.66296	1.74008e-09	2.54248e-07	33.1772	1.08677	19.96	0.24381	32.4502	32.6548	34.4265	19.6953	20.1753	20.0096
SNORD7	ENSG00000207297	-0.731091	-1.65989	0.0744587	0.17922	0.494382	0.214107	0.289102	0.0836683	0.739762	0.397836	0.345548	0.20107	0.367587	0.29865
PTTG1IP	ENSG00000183255	-0.730415	-1.65912	2.35194e-10	5.56615e-08	334.86	4.31043	201.805	2.19419	331.623	333.204	339.753	200.122	201.007	204.287
NPTN	ENSG00000156642	-0.729472	-1.65803	1.10083e-09	1.83141e-07	125.774	6.47748	75.8489	4.01412	118.528	127.791	131.002	75.1906	72.2047	80.1515
	ENSG00000288528	-0.729276	-1.65781	1.9826e-06	6.06806e-05	9.94091	0.961119	5.9604	0.180795	10.7431	10.204	8.87565	6.02252	6.10195	5.75674
NEK3	ENSG00000136098	-0.72813	-1.65649	1.01631e-06	3.59037e-05	10.2237	0.588348	6.17076	0.420975	10.6769	9.55882	10.4356	6.29062	5.70286	6.51881
ANKRD40	ENSG00000154945	-0.72572	-1.65373	4.71771e-10	9.11168e-08	64.9123	2.88846	39.2196	0.0316214	65.2426	67.6214	61.8729	39.2469	39.2268	39.1849
RPL23AP24	ENSG00000236679	-0.724813	-1.65269	0.0307811	0.0947802	0.609792	0.113979	0.36784	0.0651147	0.739762	0.526864	0.56275	0.335117	0.325577	0.442826
NUP210	ENSG00000132182	-0.724368	-1.65218	2.53115e-09	3.48615e-07	261.171	4.93175	158.343	12.3847	264.956	255.594	262.962	146.503	157.317	171.209
	ENSG00000252139	-0.723149	-1.65078	0.116404	0.24541	0.283037	0.105453	0.166363	0.0382877	0.342278	0.161285	0.345548	0.124472	0.199547	0.175071
MIR6764	ENSG00000283840	-0.720287	-1.64751	0.0232014	0.0769699	0.706051	0.049828	0.435445	0.0979724	0.673515	0.763415	0.681224	0.430864	0.535627	0.339843
SNORD20	ENSG00000207280	-0.720201	-1.64741	0.0419768	0.118425	0.787431	0.17961	0.499584	0.211722	0.761845	0.978462	0.621987	0.315967	0.451607	0.731178
	ENSG00000278050	-0.716924	-1.64367	8.54146e-06	0.000188597	40.4525	1.85509	25.1285	5.82647	42.5418	38.9987	39.817	19.1782	25.3845	30.8227
	ENSG00000252874	-0.714912	-1.64138	0.205217	0.365625	0.162183	0.0733151	0.106231	0.0551707	0.121453	0.118276	0.24682	0.0478738	0.157537	0.113281
CDC25A	ENSG00000164045	-0.714395	-1.64079	9.80761e-08	6.21551e-06	21.096	1.00987	12.8506	1.13334	22.1597	20.9778	20.1504	13.5291	11.5422	13.4804
CXCL3	ENSG00000163734	-0.711247	-1.63722	9.37799e-05	0.00119039	4.918	0.555122	3.00473	0.371272	4.60419	5.55895	4.59085	2.8437	2.74115	3.42933
	ENSG00000230285	-0.710279	-1.63612	0.0463127	0.127307	0.560175	0.127447	0.344968	0.0867148	0.45269	0.526864	0.700969	0.430864	0.346582	0.257457
	ENSG00000236591	-0.708701	-1.63433	0.10445	0.227334	0.443644	0.122534	0.290141	0.139864	0.54102	0.483855	0.306057	0.143621	0.304572	0.422229
MIR4519	ENSG00000265991	-0.702388	-1.6272	0.450578	0.619868	0.128503	0.0872504	0.112058	0.105289	0.0331237	0.204294	0.148092	0.105322	0.220552	0.0102983
	ENSG00000289942	-0.701815	-1.62655	0.104843	0.227961	0.306493	0.0508728	0.201372	0.0928862	0.36436	0.268808	0.286311	0.124472	0.304572	0.175071
C11orf24	ENSG00000171067	-0.700192	-1.62472	2.4854e-08	2.04716e-06	30.9144	1.32549	19.028	1.50038	30.0432	32.4398	30.2602	20.6336	18.789	17.6615
ISOC1	ENSG00000066583	-0.700001	-1.62451	5.63256e-08	3.89481e-06	21.5576	0.545579	13.289	1.02242	21.1881	21.3004	22.1842	14.1036	13.6217	12.1417
	ENSG00000258777	-0.699058	-1.62344	1.20059e-08	1.12075e-06	42.4941	0.94337	26.2299	2.28543	42.8952	43.1706	41.4164	26.8572	28.1362	23.6963
MIR6889	ENSG00000274552	-0.698551	-1.62287	0.0768062	0.183206	0.298161	0.00787217	0.185241	0.0295036	0.298113	0.290313	0.306057	0.18192	0.157537	0.216264
GM2A	ENSG00000196743	-0.696308	-1.62035	5.6241e-08	3.89481e-06	21.0151	0.72572	12.9799	0.865444	20.1944	21.2789	21.5721	13.4142	11.9833	13.5422
BIRC3	ENSG00000023445	-0.695486	-1.61943	2.90812e-09	3.84765e-07	237.827	11.4975	146.937	8.13043	245.855	242.97	224.656	146.293	139.148	155.37
MIR4787	ENSG00000272543	-0.694456	-1.61827	0.299964	0.473312	0.191819	0.0826529	0.148167	0.113637	0.231866	0.096771	0.24682	0.258518	0.0315075	0.154474
AGAP2-AS1	ENSG00000255737	-0.693604	-1.61732	5.48409e-08	3.85562e-06	61.9967	1.98233	38.4677	4.67273	63.9397	62.0732	59.9773	42.8662	38.9748	33.5621
MOB3A	ENSG00000172081	-0.693585	-1.6173	3.1827e-07	1.47732e-05	16.0231	1.01943	9.89553	0.663024	16.6833	14.849	16.5369	10.6184	9.31571	9.75247
NANP	ENSG00000170191	-0.692854	-1.61648	4.63786e-06	0.000118615	12.5132	1.26257	7.72542	0.849239	12.3772	13.8382	11.3241	8.18642	8.24446	6.74537
	ENSG00000287916	-0.692279	-1.61583	1.40563e-07	8.04209e-06	18.9318	1.12729	11.6873	0.72307	19.024	20.0101	17.7612	12.5142	11.3742	11.1736
RNU6-398P	ENSG00000206870	-0.692166	-1.61571	0.103765	0.226408	0.357013	0.116727	0.223057	0.08269	0.253948	0.333322	0.483767	0.315967	0.157537	0.195667
FKBP1A	ENSG00000088832	-0.690852	-1.61424	1.04887e-09	1.76241e-07	245.459	6.37386	152.145	6.43763	242.918	252.712	240.748	158.855	151.562	146.019
EEF1AKMT4-ECE2	ENSG00000284917	-0.69043	-1.61376	1.60258e-05	0.000309876	6.3235	0.389595	3.90372	0.26071	6.56953	6.52666	5.87432	4.20332	3.72839	3.77947
RPL37P12	ENSG00000237916	-0.689583	-1.61282	0.0576394	0.148956	0.516823	0.0412665	0.336406	0.121963	0.563103	0.483855	0.503513	0.220219	0.325577	0.463423
TOMM40	ENSG00000130204	-0.688002	-1.61105	1.37874e-08	1.26595e-06	101.145	2.44564	62.9696	6.19189	102.849	102.244	98.343	67.8755	65.021	56.0123
	ENSG00000234287	-0.687878	-1.61091	0.0857569	0.197919	0.347744	0.0156352	0.22704	0.0884586	0.36436	0.333322	0.345548	0.20107	0.325577	0.154474
ISCA2	ENSG00000165898	-0.687854	-1.61089	1.46067e-07	8.20857e-06	14.6345	0.383151	9.09227	0.295994	14.7621	14.2038	14.9376	9.00985	9.42074	8.84622
MIR4479	ENSG00000266507	-0.686546	-1.60943	0.153222	0.298074	0.221472	0.0224045	0.149404	0.0734823	0.209783	0.247304	0.207329	0.220219	0.0735175	0.154474
	ENSG00000233270	-0.685609	-1.60838	0.113114	0.240529	0.618029	0.315773	0.375585	0.15052	0.563103	0.333322	0.957662	0.354266	0.535627	0.23686
NEAT1	ENSG00000245532	-0.68503	-1.60774	2.0608e-05	0.000374758	492.294	26.1662	311.45	74.4465	517.734	465.458	493.69	245.219	297.105	392.025
ADAM10	ENSG00000137845	-0.68473	-1.6074	5.22782e-09	5.93534e-07	269.343	4.63272	167.86	13.0134	264.493	273.722	269.814	162.072	158.745	182.764
CCDC115	ENSG00000136710	-0.682763	-1.60521	2.98144e-08	2.35198e-06	23.345	0.841508	14.5288	0.665349	24.3017	22.7197	23.0135	15.0802	13.7898	14.7162
RFWD3	ENSG00000168411	-0.682168	-1.60455	1.57259e-09	2.35931e-07	103.491	4.79435	64.4915	2.63306	103.776	108.136	98.5602	65.3669	66.5753	61.5322
BHLHE41	ENSG00000123095	-0.681125	-1.60339	1.91856e-07	1.02667e-05	19.8152	1.33479	12.349	0.779375	20.7685	18.2897	20.3873	12.9929	12.5715	11.4826
	ENSG00000254779	-0.680425	-1.60261	0.00788616	0.034789	1.68718	0.0925765	1.09056	0.297928	1.73347	1.58059	1.74749	0.756406	1.18678	1.32848
NXT2	ENSG00000101888	-0.678445	-1.60041	7.68521e-07	2.89851e-05	14.492	0.646574	9.05995	0.886882	13.7905	15.064	14.6216	10.0822	8.60154	8.49608
TCAF2	ENSG00000170379	-0.676241	-1.59797	5.07244e-07	2.08902e-05	14.3505	0.999638	8.95277	0.336897	15.3142	14.4189	13.3184	9.04815	9.23169	8.57847
	ENSG00000262967	-0.673545	-1.59499	2.72674e-06	7.80222e-05	13.9089	1.65066	8.65309	0.210749	14.1438	15.4296	12.1534	8.74175	8.4125	8.80503
H2BC19P	ENSG00000220323	-0.670504	-1.59163	0.045082	0.124876	0.831963	0.289408	0.511312	0.0979839	0.585185	1.1505	0.760206	0.411715	0.514622	0.607598
	ENSG00000252759	-0.670457	-1.59158	0.13162	0.268604	0.247791	0.0764058	0.152014	0.0234853	0.276031	0.161285	0.306057	0.143621	0.178542	0.133878
DENND6A	ENSG00000174839	-0.669624	-1.59066	6.8423e-08	4.59885e-06	20.7794	0.979096	13.0652	0.507122	21.6298	19.709	20.9995	12.7057	12.8446	13.6452
JCAD	ENSG00000165757	-0.66915	-1.59014	9.51097e-09	9.23774e-07	399.822	15.2866	251.749	16.8129	410.325	406.857	382.285	253.396	267.677	234.173
	ENSG00000277599	-0.667931	-1.58879	9.23423e-06	0.000199438	50.7708	1.74649	32.5325	7.52519	52.1919	51.2994	48.821	26.7423	29.8166	41.0386
JAK3	ENSG00000105639	-0.667692	-1.58853	1.20843e-05	0.000247021	16.7458	1.05305	10.7001	2.01973	17.2354	15.5371	17.465	8.7226	10.618	12.7596
CDC42SE2	ENSG00000158985	-0.667588	-1.58842	1.29313e-08	1.19387e-06	44.2003	1.19267	27.8953	2.15794	44.1759	43.0201	45.405	27.2593	30.2997	26.1267
PUDP	ENSG00000130021	-0.666482	-1.5872	8.91178e-08	5.75941e-06	21.2242	0.606964	13.3891	0.934551	21.2102	21.838	20.6243	13.3185	14.3569	12.4918
RNU7-123P	ENSG00000251720	-0.665638	-1.58627	0.23583	0.401617	0.128889	0.0451711	0.0844711	0.0433981	0.0772886	0.161285	0.148092	0.0670233	0.0525125	0.133878
LOC124900460	ENSG00000201151	-0.665506	-1.58612	0.20035	0.359666	0.271055	0.0221692	0.209276	0.129173	0.276031	0.290313	0.24682	0.0670233	0.241557	0.319247
DUSP2	ENSG00000158050	-0.664243	-1.58474	8.48654e-05	0.00110286	4.59851	0.355232	2.89521	0.0523463	4.95751	4.24717	4.59085	2.86285	2.86718	2.95561
RN7SL689P	ENSG00000263432	-0.663958	-1.58442	0.0864225	0.199089	0.436056	0.1423	0.26576	0.0209606	0.276031	0.548369	0.483767	0.277668	0.241557	0.278054
PPP1R3C	ENSG00000119938	-0.662425	-1.58274	4.34861e-05	0.000671302	6.43457	0.724605	4.03327	0.116468	6.8566	6.84923	5.59788	4.06927	4.12748	3.90305
	ENSG00000202318	-0.661663	-1.5819	0.13625	0.27507	0.288857	0.0878169	0.183175	0.0658631	0.187701	0.333322	0.345548	0.258518	0.136532	0.154474
RNA5SP283	ENSG00000202474	-0.658232	-1.57815	0.224275	0.387505	0.188169	0.0536105	0.130935	0.0692505	0.231866	0.204294	0.128346	0.162771	0.178542	0.0514914
MARCHF8	ENSG00000165406	-0.657801	-1.57768	2.94899e-07	1.40273e-05	16.9988	0.207295	10.7845	0.866226	17.2354	16.8489	16.9121	11.4801	11.0591	9.81426
VNN1	ENSG00000112299	-0.657537	-1.57739	3.57083e-05	0.000574719	5.36224	0.226925	3.3966	0.100185	5.57582	5.38692	5.12399	3.28414	3.47633	3.42933
EEF1AKMT4	ENSG00000284753	-0.657357	-1.57719	4.09228e-06	0.000106609	9.34622	0.479963	5.91034	0.372892	9.68316	9.55882	8.79667	6.30977	5.84989	5.57137
BNIP3L	ENSG00000104765	-0.656386	-1.57613	3.02129e-09	3.93801e-07	101.724	1.59299	64.6061	4.00426	100.663	100.954	103.556	68.5265	64.7689	60.523
SNORA28	ENSG00000272533	-0.654266	-1.57381	0.126648	0.261113	0.290415	0.0525058	0.190869	0.0657762	0.231866	0.333322	0.306057	0.220219	0.115527	0.23686
	ENSG00000290657	-0.652096	-1.57145	7.27427e-08	4.79332e-06	19.3141	0.452552	12.2952	0.376581	19.7528	18.8488	19.3408	12.1695	12.7185	11.9975
	ENSG00000200121	-0.651822	-1.57115	0.0849884	0.196486	0.523449	0.195961	0.313398	0.0136462	0.71768	0.526864	0.325803	0.315967	0.325577	0.29865
	ENSG00000258450	-0.651367	-1.57066	0.0513409	0.136999	0.645397	0.102496	0.423655	0.128848	0.563103	0.612883	0.760206	0.315967	0.388592	0.566405
SLC9B1	ENSG00000164037	-0.650679	-1.56991	3.81169e-06	0.000101423	9.25089	0.376973	5.8951	0.333774	9.57274	9.34377	8.83616	5.56293	5.8919	6.23046
MIR600	ENSG00000283941	-0.650589	-1.56981	0.0959023	0.214374	0.471136	0.123798	0.309154	0.122892	0.607267	0.440845	0.365294	0.20107	0.283567	0.442826
	ENSG00000214856	-0.650545	-1.56976	1.08874e-07	6.75058e-06	17.9912	0.392921	11.4642	0.415898	18.4278	17.6661	17.8797	11.4227	11.8993	11.0706
	ENSG00000263218	-0.650258	-1.56945	0.00267067	0.0155156	2.82844	0.549738	1.79388	0.19293	2.21929	2.97839	3.28764	1.82878	1.58588	1.96697
S100A2	ENSG00000196754	-0.649576	-1.56871	1.78838e-05	0.000336938	8.93288	0.542405	5.70664	0.719177	8.60112	9.55882	8.63871	6.25232	5.97592	4.89168
	ENSG00000272162	-0.649499	-1.56862	2.31738e-07	1.18716e-05	20.1366	0.83561	12.8505	0.985156	19.5098	21.0853	19.8147	13.2419	13.5797	11.7297
MIR1226	ENSG00000221585	-0.649405	-1.56852	0.344995	0.52084	0.191442	0.0606155	0.175777	0.130556	0.121453	0.225799	0.227075	0.0287243	0.220552	0.278054
CDCA4	ENSG00000170779	-0.647447	-1.56639	2.45491e-07	1.23502e-05	34.9139	3.61227	22.2226	1.24709	34.4376	38.7406	31.5634	21.5336	23.6621	21.4719
LFNG	ENSG00000106003	-0.647414	-1.56636	5.3058e-08	3.74594e-06	36.9403	1.74952	23.6177	1.87141	36.6679	35.3429	38.81	23.9465	21.6036	25.3029
ELOVL5	ENSG00000012660	-0.646117	-1.56495	1.26226e-08	1.17181e-06	277.648	4.13229	177.744	13.7943	275.026	275.507	282.412	175.323	165.32	192.588
	ENSG00000201208	-0.645706	-1.56451	0.15277	0.297382	0.264079	0.0294754	0.18221	0.0999313	0.298113	0.247304	0.24682	0.296817	0.136532	0.113281
UNG	ENSG00000076248	-0.644297	-1.56298	2.76389e-08	2.21151e-06	39.6279	1.41185	25.3576	1.80547	40.974	39.7514	38.1584	26.838	25.8887	23.3462
	ENSG00000265168	-0.643822	-1.56246	0.00159794	0.010513	3.18076	0.458144	2.03207	0.295599	3.50007	2.65583	3.38637	2.21177	1.6909	2.19353
MTFP1	ENSG00000242114	-0.641796	-1.56027	4.68265e-08	3.3634e-06	27.1915	1.62024	17.4028	0.282601	25.8696	28.999	26.7059	17.7229	17.2976	17.1878
CHST4	ENSG00000140835	-0.641768	-1.56024	0.000295912	0.00290433	5.66311	0.555385	3.66271	0.626778	6.03955	5.92453	5.02526	2.93945	4.00145	4.04722
	ENSG00000289226	-0.641224	-1.55965	0.0655344	0.163145	0.830144	0.303347	0.507391	0.0665007	1.04892	0.483855	0.957662	0.545761	0.430602	0.545809
SNORD100	ENSG00000221500	-0.64078	-1.55917	0.0433485	0.121296	0.996002	0.119295	0.678943	0.272132	0.960587	1.12899	0.898425	0.411715	0.955727	0.669388
	ENSG00000264273	-0.639728	-1.55804	0.0500063	0.13457	0.645992	0.129156	0.413203	0.0663925	0.496855	0.720406	0.720715	0.469163	0.430602	0.339843
RNU6-611P	ENSG00000207003	-0.637577	-1.55571	0.220705	0.383388	0.195722	0.0746866	0.131701	0.0749401	0.276031	0.18279	0.128346	0.105322	0.0735175	0.216264
SPOPL	ENSG00000144228	-0.636554	-1.55461	2.42305e-08	2.00564e-06	28.6717	0.577894	18.4474	0.789817	29.0715	28.9345	28.0092	18.1059	17.8858	19.3505
	ENSG00000259827	-0.634375	-1.55226	3.98363e-07	1.78024e-05	13.9366	0.278096	8.96988	0.118439	14.2101	13.9458	13.6541	9.10559	8.91662	8.88741
	ENSG00000233870	-0.63397	-1.55183	0.0782214	0.185539	0.556551	0.163732	0.353206	0.0833577	0.739762	0.505359	0.424531	0.392565	0.409597	0.257457
CEBPB-AS1	ENSG00000277449	-0.633965	-1.55182	4.21915e-05	0.000653404	8.30843	0.554297	5.37329	0.78291	8.35821	7.73092	8.83616	6.21402	5.24075	4.66512
RPL19P9	ENSG00000218227	-0.633204	-1.55101	0.0179657	0.0639435	1.30545	0.145694	0.8598	0.217902	1.13725	1.38705	1.39207	0.890452	1.06075	0.628195
FDX1	ENSG00000137714	-0.632976	-1.55076	1.11159e-06	3.81964e-05	13.852	0.82584	8.93932	0.454185	12.9734	14.6124	13.97	8.81835	9.44174	8.55787
	ENSG00000277589	-0.632953	-1.55074	0.0327421	0.0989684	0.998838	0.254761	0.634794	0.0721876	0.71768	1.06448	1.21436	0.698957	0.556632	0.648792
	ENSG00000253172	-0.632662	-1.55042	0.0373166	0.108558	0.829452	0.13903	0.533752	0.108163	0.850174	0.956957	0.681224	0.58406	0.409597	0.607598
INIP	ENSG00000148153	-0.631634	-1.54932	2.75832e-08	2.21151e-06	29.1284	0.886619	18.7987	0.726436	30.1094	28.8915	28.3843	18.7569	19.5451	18.0941
SUCLG1	ENSG00000163541	-0.630401	-1.54799	6.66434e-09	7.0874e-07	47.3308	0.797631	30.5774	1.3986	46.7817	48.2457	46.9649	32.0276	30.4677	29.2368
HIPK3	ENSG00000110422	-0.630374	-1.54797	2.78295e-09	3.80178e-07	62.7793	1.03453	40.5765	1.45919	61.9744	62.4173	63.9462	40.6065	42.0205	39.1026
TMEM123	ENSG00000152558	-0.628162	-1.54559	2.11945e-08	1.82631e-06	496.303	4.4296	321.687	22.1425	492.472	495.284	501.154	335.701	296.16	333.201
MAP1LC3B	ENSG00000140941	-0.626015	-1.5433	1.91579e-08	1.66793e-06	48.1532	1.60637	31.2241	2.00944	49.277	48.8693	46.3133	31.5488	33.0514	29.072
PCNP	ENSG00000081154	-0.623344	-1.54044	2.84674e-09	3.83266e-07	103.009	1.61968	66.898	2.96346	102.12	102.029	104.879	70.2308	65.9032	64.5599
MIR4742	ENSG00000266618	-0.622258	-1.53928	0.2065	0.366943	0.286897	0.119989	0.199442	0.105953	0.231866	0.204294	0.424531	0.20107	0.304572	0.0926845
WASHC3	ENSG00000120860	-0.621071	-1.53802	2.5237e-05	0.000438528	7.95692	0.467572	5.1919	0.526177	7.87239	7.53738	8.46099	5.10335	4.71562	5.75674
HIF1A-AS3	ENSG00000258667	-0.619797	-1.53666	2.34201e-08	1.97753e-06	120.48	1.43777	78.5931	6.75397	122.105	119.964	119.372	85.359	78.5692	71.8511
SNORD121A	ENSG00000238886	-0.618335	-1.5351	0.19492	0.352859	0.165693	0.0201689	0.111031	0.0342603	0.187701	0.161285	0.148092	0.124472	0.136532	0.0720879
	ENSG00000225077	-0.617466	-1.53418	0.00207406	0.0127751	4.38759	0.464724	2.92138	0.739624	3.85339	4.69877	4.6106	3.09265	3.56035	2.11115
TMEM198	ENSG00000188760	-0.615089	-1.53165	0.000757686	0.00599689	4.3829	0.267782	2.9085	0.600134	4.3392	4.13965	4.66984	2.78625	3.56035	2.3789
	ENSG00000269836	-0.614656	-1.53119	0.191832	0.348923	0.525839	0.311233	0.344237	0.172405	0.408525	0.290313	0.87868	0.18192	0.325577	0.525212
	ENSG00000257663	-0.613775	-1.53026	3.99151e-06	0.000104647	12.4413	0.206609	8.15239	0.831919	12.3551	12.677	12.2916	8.53111	8.72757	7.1985
MID1IP1	ENSG00000165175	-0.613485	-1.52995	4.99053e-07	2.06034e-05	32.9747	0.860965	21.6123	2.57235	33.1568	33.7301	32.0373	24.0422	21.8767	18.9179
MTMR9	ENSG00000104643	-0.612691	-1.52911	1.0951e-05	0.000228867	15.5719	0.796574	10.272	1.62155	16.4846	15.2145	15.0165	8.89495	9.86184	12.0593
	ENSG00000285589	-0.612557	-1.52897	8.59496e-09	8.64797e-07	59.9534	0.842917	39.2321	2.16402	60.0091	59.084	60.7671	41.4491	39.1218	37.1253
MIR1469	ENSG00000283888	-0.611303	-1.52764	0.186572	0.342489	0.305137	0.0286568	0.224356	0.114224	0.276031	0.333322	0.306057	0.296817	0.283567	0.0926845
SMKR1	ENSG00000240204	-0.61043	-1.52671	0.0008881	0.00675849	3.21374	0.275293	2.11061	0.145952	2.90384	3.42999	3.30739	1.94368	2.17402	2.21413
HIF1A	ENSG00000100644	-0.610183	-1.52645	1.33802e-07	7.8559e-06	629.073	4.05629	413.58	40.0062	633.645	627.667	625.906	455.098	410.364	375.28
GPATCH11	ENSG00000152133	-0.609288	-1.52551	1.45995e-05	0.000287254	14.9249	0.261771	9.84174	1.67862	14.6296	15.1285	15.0165	11.6908	9.42074	8.41369
ASF1B	ENSG00000105011	-0.609263	-1.52548	2.06165e-07	1.08937e-05	27.032	1.04203	17.7433	1.41172	27.1504	28.0098	25.9359	17.7612	19.146	16.3228
CENPM	ENSG00000100162	-0.609219	-1.52543	1.20375e-05	0.000246365	8.76508	0.179392	5.76166	0.49339	8.60112	8.95669	8.73743	5.77358	6.24898	5.26242
TNFAIP2	ENSG00000185215	-0.608533	-1.52471	1.52249e-08	1.3754e-06	413.805	12.1128	271.536	13.6003	427.726	405.675	408.013	259.409	268.958	286.241
ASPH	ENSG00000198363	-0.607278	-1.52338	1.29242e-07	7.72831e-06	2062.59	43.6967	1355.56	91.0797	2039.15	2035.62	2113.01	1331.4	1279	1456.29
	ENSG00000287921	-0.606772	-1.52285	0.0011791	0.00839152	3.31211	0.151956	2.20459	0.342583	3.14675	3.34397	3.44561	1.84793	2.5311	2.23473
	ENSG00000237004	-0.605626	-1.52164	4.16239e-05	0.000646402	7.10359	0.51773	4.66767	0.329525	6.70202	7.68791	6.92084	4.72036	4.96768	4.31498
RNU6-244P	ENSG00000212330	-0.605489	-1.52149	0.149781	0.29357	0.220299	0.0231312	0.145012	0.0118911	0.209783	0.204294	0.24682	0.143621	0.157537	0.133878
	ENSG00000261396	-0.605342	-1.52134	6.52159e-05	0.000909397	8.38393	0.811959	5.52151	0.663341	8.46862	9.15023	7.53295	4.95015	6.24898	5.3654
ALG3	ENSG00000214160	-0.604292	-1.52023	8.19408e-09	8.29428e-07	57.1474	1.70989	37.5948	1.44933	56.3875	59.1055	55.9492	37.3128	36.3071	39.1644
	ENSG00000260108	-0.604077	-1.52001	0.000359603	0.00337188	4.87397	0.427228	3.22393	0.438274	4.4717	5.3224	4.8278	3.1118	3.70738	2.85262
RNU6-407P	ENSG00000202150	-0.603985	-1.51991	0.347328	0.522937	0.150192	0.025103	0.134311	0.0918411	0.121453	0.161285	0.167838	0.0287243	0.178542	0.195667
RPL36AP54	ENSG00000226107	-0.603658	-1.51956	0.191357	0.348322	0.388267	0.163921	0.254032	0.127837	0.430608	0.526864	0.207329	0.18192	0.178542	0.401633
ARMC1	ENSG00000104442	-0.601753	-1.51756	3.39725e-07	1.55232e-05	22.8377	1.44009	15.054	0.764538	21.8064	24.4831	22.2237	14.3909	15.8903	14.881
	ENSG00000289862	-0.601405	-1.51719	0.21172	0.37275	0.675312	0.320171	0.488339	0.348033	1.00475	0.655892	0.365294	0.20107	0.388592	0.875354
GPD1L	ENSG00000152642	-0.601384	-1.51717	5.79418e-07	2.34038e-05	20.0598	0.931074	13.2635	0.934572	19.024	20.8273	20.3281	12.227	14.0418	13.5216
SEC61A1	ENSG00000058262	-0.60137	-1.51716	4.68429e-08	3.3634e-06	440.435	13.3833	290.632	21.0153	425.385	444.921	451	280.358	276.73	314.808
	ENSG00000269038	-0.600848	-1.51661	0.0756885	0.181322	0.58967	0.0926693	0.393583	0.110528	0.62935	0.655892	0.483767	0.392565	0.283567	0.504616
	ENSG00000234166	-0.600759	-1.51651	0.0245227	0.0801352	1.61887	0.22329	1.1062	0.337774	1.86597	1.55909	1.43156	0.718107	1.33382	1.26669
SDE2	ENSG00000143751	-0.600501	-1.51624	1.61797e-07	8.95665e-06	28.4807	0.892505	18.7744	1.40708	29.182	28.784	27.476	20.2889	17.5077	18.5266
RNA5SP244	ENSG00000212238	-0.600439	-1.51618	0.0337598	0.100865	1.04326	0.190574	0.695483	0.152545	0.894339	1.25802	0.977408	0.545761	0.850702	0.689985
MIR3189	ENSG00000264175	-0.599591	-1.51529	0.369203	0.544144	0.164721	0.0198115	0.161637	0.13501	0.143536	0.18279	0.167838	0.0287243	0.157537	0.29865
MIR4751	ENSG00000283842	-0.597515	-1.51311	0.0165788	0.0604542	1.43565	0.222483	0.944302	0.152409	1.68931	1.34404	1.27359	1.0628	0.997737	0.772371
SREK1IP1	ENSG00000153006	-0.593125	-1.50851	1.45037e-07	8.19182e-06	23.7515	0.815614	15.7401	0.626734	23.9705	22.8487	24.4352	16.4016	15.1551	15.6637
AGAP2	ENSG00000135439	-0.592716	-1.50808	3.02018e-07	1.42152e-05	65.9348	1.76326	43.8718	5.08201	67.8704	65.5139	64.4201	48.611	44.4991	38.5053
MT1X	ENSG00000187193	-0.590605	-1.50588	2.20531e-07	1.14376e-05	20.543	0.835558	13.6195	0.138595	21.3869	20.5262	19.716	13.7781	13.5587	13.5216
POLR3K	ENSG00000161980	-0.590287	-1.50555	6.24437e-07	2.4982e-05	16.9509	0.5445	11.2643	0.534277	17.5224	16.8919	16.4382	10.9056	11.8783	11.0089
	ENSG00000273541	-0.589687	-1.50492	0.000786735	0.00616007	3.38792	0.189459	2.2441	0.136621	3.50007	3.49451	3.16917	2.38411	2.23703	2.11115
LOC101928059	ENSG00000284738	-0.588895	-1.50409	0.00420707	0.0215984	3.31675	0.282957	2.26352	0.550138	3.54423	2.9999	3.40612	1.65643	2.40507	2.72904
	ENSG00000272419	-0.587397	-1.50253	0.184286	0.339757	0.374115	0.145944	0.249084	0.0943738	0.518938	0.376331	0.227075	0.143621	0.325577	0.278054
MIR6784	ENSG00000277249	-0.587273	-1.5024	0.219409	0.381688	0.199775	0.0105658	0.144802	0.0656021	0.187701	0.204294	0.207329	0.162771	0.199547	0.0720879
	ENSG00000261731	-0.586987	-1.50211	0.0454574	0.125587	0.782749	0.100341	0.524969	0.0816904	0.695597	0.892443	0.760206	0.430864	0.577637	0.566405
	ENSG00000228137	-0.586928	-1.50205	0.054526	0.143341	1.04201	0.23493	0.715819	0.240064	1.00475	0.827929	1.29334	0.507462	0.661657	0.978336
	ENSG00000220583	-0.586593	-1.5017	0.110199	0.235981	0.460081	0.0398032	0.318964	0.112216	0.430608	0.505359	0.444276	0.335117	0.199547	0.422229
GIT1	ENSG00000108262	-0.586445	-1.50154	1.80957e-08	1.59195e-06	43.6484	1.53863	29.0572	0.651056	42.2548	45.2996	43.391	29.6339	29.1864	28.3512
INAFM2	ENSG00000259330	-0.586048	-1.50113	7.42537e-06	0.000168588	10.801	0.496583	7.21097	0.486778	10.7873	10.3115	11.3044	7.20979	7.69833	6.72478
MIR1249	ENSG00000221598	-0.585852	-1.50093	0.285599	0.457665	0.250093	0.156643	0.165683	0.0984614	0.121453	0.204294	0.424531	0.124472	0.0945225	0.278054
COPG2	ENSG00000158623	-0.584863	-1.4999	5.05427e-06	0.000126109	12.7009	0.789676	8.46196	0.544903	12.7747	13.4512	11.877	8.32046	9.06365	8.00176
LOC124905069	ENSG00000266692	-0.584486	-1.49951	0.0277598	0.0879592	1.33217	0.145183	0.91726	0.279111	1.18141	1.34404	1.47105	0.833004	1.22879	0.689985
RPS17P16	ENSG00000232346	-0.582915	-1.49787	0.0821397	0.191933	0.653966	0.136231	0.444524	0.136053	0.80601	0.612883	0.543004	0.315967	0.430602	0.587002
MIR3176	ENSG00000266235	-0.581168	-1.49606	0.109945	0.235639	0.647225	0.289278	0.408959	0.0672315	0.518938	0.978462	0.444276	0.354266	0.388592	0.484019
	ENSG00000207525	-0.580948	-1.49583	0.284986	0.456972	0.174226	0.0568994	0.123253	0.061403	0.209783	0.204294	0.108601	0.162771	0.0525125	0.154474
	ENSG00000226608	-0.580494	-1.49536	0.0327094	0.0988874	0.954735	0.120009	0.634447	0.0739836	1.09308	0.892443	0.87868	0.718107	0.577637	0.607598
TUBB4B	ENSG00000188229	-0.580016	-1.49487	4.8308e-07	2.00921e-05	472.794	17.7684	317.479	33.1583	473.15	490.381	454.85	345.946	325.42	281.071
	ENSG00000276718	-0.578137	-1.49292	0.0775775	0.184376	0.950639	0.107301	0.69036	0.334084	1.02683	0.827929	0.997153	0.411715	0.598642	1.06072
MIR29C	ENSG00000284214	-0.5773	-1.49205	0.10035	0.221149	0.545689	0.0409018	0.384527	0.134389	0.585185	0.548369	0.503513	0.239369	0.409597	0.504616
SNORD33	ENSG00000199631	-0.576974	-1.49172	0.0648517	0.162014	0.655095	0.0441573	0.445737	0.103084	0.651432	0.612883	0.700969	0.545761	0.451607	0.339843
GCHFR	ENSG00000137880	-0.576645	-1.49138	0.000672177	0.00545369	5.32418	0.741634	3.54764	0.426967	6.1058	5.23638	4.63035	3.47564	3.16125	4.00603
	ENSG00000202382	-0.576541	-1.49127	0.366927	0.541805	0.130245	0.034463	0.113306	0.0834937	0.165618	0.096771	0.128346	0.0287243	0.115527	0.195667
MIR6090	ENSG00000276176	-0.575393	-1.49008	0.189947	0.346433	0.185832	0.0193973	0.124762	0.0116284	0.165618	0.204294	0.187583	0.124472	0.136532	0.113281
	ENSG00000272711	-0.572818	-1.48743	0.00270262	0.0156486	2.88506	0.110238	1.95743	0.307899	2.77135	2.89238	2.99146	2.03942	2.21603	1.61683
	ENSG00000284840	-0.569573	-1.48408	0.0971711	0.216318	0.525751	0.0706401	0.358353	0.0966099	0.563103	0.569873	0.444276	0.450014	0.367587	0.257457
PFKM	ENSG00000152556	-0.568632	-1.48312	8.80579e-09	8.80736e-07	82.0631	2.79174	55.3211	1.06753	84.4102	78.9759	82.8032	54.5282	56.5349	54.9001
TDP1	ENSG00000042088	-0.567832	-1.48229	2.18852e-07	1.14204e-05	29.3546	1.44056	19.7738	0.978551	30.8602	29.2141	27.9894	20.7293	19.8182	18.7738
PEDS1	ENSG00000240849	-0.567684	-1.48214	5.4281e-07	2.2246e-05	24.2157	0.660838	16.3806	1.30453	23.9484	23.7304	24.9683	15.8462	15.4282	17.8675
SCARNA6	ENSG00000251791	-0.567513	-1.48197	0.323539	0.498861	0.314441	0.0634763	0.291798	0.240728	0.386443	0.290313	0.266566	0.0670233	0.262562	0.545809
AMPD3	ENSG00000133805	-0.567083	-1.48152	1.96953e-06	6.03905e-05	17.5905	0.914718	11.8477	0.80287	18.0524	18.1822	16.5369	12.5908	10.9961	11.9563
MMD	ENSG00000108960	-0.56566	-1.48006	1.51866e-08	1.3754e-06	69.9736	1.10009	47.2925	2.16604	68.7316	70.8256	70.3635	49.2047	44.9402	47.7325
	ENSG00000213707	-0.565529	-1.47993	0.0485031	0.13177	0.975092	0.171447	0.659918	0.147639	0.894339	1.172	0.858934	0.775555	0.493617	0.710581
SNORA38B	ENSG00000200394	-0.563967	-1.47833	0.402774	0.57672	0.204589	0.133193	0.124552	0.0656371	0.253948	0.0537616	0.306057	0.143621	0.178542	0.0514914
MIR3671	ENSG00000265996	-0.563149	-1.47749	0.189452	0.345966	0.392118	0.0890347	0.290005	0.149706	0.386443	0.483855	0.306057	0.143621	0.283567	0.442826
TSC22D3	ENSG00000157514	-0.561556	-1.47586	2.40462e-07	1.21336e-05	27.7219	1.62683	18.7869	0.35168	27.2608	26.3755	29.5296	18.4697	18.7259	19.1651
PIM2	ENSG00000102096	-0.561507	-1.47581	0.000176938	0.00197679	8.25126	0.647588	5.61216	0.860045	8.97652	7.73092	8.04634	5.60123	4.75763	6.47762
BNIP3P11	ENSG00000271550	-0.561019	-1.47531	0.0293501	0.0917821	1.8327	0.325814	1.27501	0.372575	2.1972	1.73112	1.56978	0.852153	1.41784	1.55504
SNORD32A	ENSG00000201675	-0.560256	-1.47453	0.0424299	0.119422	0.850125	0.0964392	0.575552	0.0287572	0.739762	0.892443	0.918171	0.60321	0.577637	0.545809
FAM166A	ENSG00000188163	-0.560173	-1.47445	2.21907e-07	1.14729e-05	43.6398	2.09127	29.6031	2.1743	44.6176	45.063	41.2387	30.7637	30.9509	27.0948
PDE4A	ENSG00000065989	-0.559714	-1.47398	1.09312e-06	3.79499e-05	20.0982	0.32635	13.6513	1.0606	19.7307	20.3542	20.2096	14.5249	13.9578	12.4712
	ENSG00000258761	-0.559016	-1.47326	0.0147816	0.055652	2.83108	0.137435	2.01421	0.702515	2.97009	2.82786	2.69528	1.35004	1.94296	2.74964
GOSR1	ENSG00000108587	-0.558749	-1.47299	7.14328e-08	4.7279e-06	44.0511	1.78243	29.8844	1.44281	46.0088	43.6222	42.5222	31.319	29.9006	28.4335
	ENSG00000269604	-0.558687	-1.47293	4.67806e-07	1.98194e-05	25.3808	0.705244	17.2399	1.20438	24.8538	26.1819	25.1065	18.2591	17.5497	15.9108
MIR4257	ENSG00000264553	-0.558486	-1.47272	0.2515	0.420933	0.179443	0.0103459	0.13321	0.0579863	0.187701	0.18279	0.167838	0.0670233	0.157537	0.175071
POC1A	ENSG00000164087	-0.558254	-1.47249	6.60643e-06	0.000155473	13.045	0.405201	8.86425	0.711606	12.9955	13.4727	12.6668	9.29709	9.2527	8.04296
TMEM14B	ENSG00000137210	-0.557447	-1.47166	3.00864e-08	2.36235e-06	73.2024	3.69038	49.7108	1.59521	73.6781	76.6318	69.2972	50.1622	51.0316	47.9385
RAD51AP1	ENSG00000111247	-0.556777	-1.47098	4.01599e-07	1.7855e-05	43.188	3.5923	29.3036	1.52381	42.3431	47.1275	40.0935	28.8296	28.0732	31.0081
	ENSG00000289437	-0.556324	-1.47052	0.0434935	0.121662	1.14317	0.158771	0.790907	0.221346	1.31391	0.999967	1.11563	0.775555	0.577637	1.01953
TOMM6	ENSG00000214736	-0.556234	-1.47043	7.69595e-07	2.89851e-05	41.4012	1.13452	28.2138	3.13925	42.1223	41.9878	40.0935	31.6254	27.5691	25.447
FEM1A	ENSG00000141965	-0.55344	-1.46758	3.34058e-07	1.53786e-05	26.5411	0.794882	18.0881	1.05031	25.98	27.4507	26.1926	18.891	18.4739	16.8995
NRAS	ENSG00000213281	-0.552429	-1.46655	3.73908e-07	1.68892e-05	129.849	5.94748	88.7771	8.72196	132.771	133.77	123.005	97.8061	88.1264	80.3987
	ENSG00000255198	-0.552275	-1.4664	0.042327	0.119212	1.22861	0.104762	0.867381	0.247277	1.24766	1.32254	1.11563	0.58406	1.03975	0.978336
	ENSG00000254821	-0.552123	-1.46624	0.00782142	0.0346124	2.69126	0.490202	1.82412	0.278541	3.25716	2.39777	2.41884	1.84793	2.09	1.53444
HSPA1A	ENSG00000204389	-0.552049	-1.46617	9.62618e-07	3.45834e-05	28.9678	1.86787	19.7396	1.41505	29.182	30.7194	27.0021	20.4038	20.7004	18.1147
	ENSG00000201451	-0.551281	-1.46539	0.191088	0.347947	0.233656	0.0517841	0.158125	0.0196848	0.231866	0.18279	0.286311	0.162771	0.136532	0.175071
MIR4786	ENSG00000264279	-0.550489	-1.46458	0.324408	0.499591	0.235038	0.129679	0.168083	0.0904777	0.121453	0.376331	0.207329	0.0670233	0.241557	0.195667
MIR6891	ENSG00000277402	-0.550019	-1.46411	5.03938e-05	0.000746051	8.80256	0.310883	6.0506	0.617102	8.55695	8.69863	9.15209	5.42889	6.05994	6.66299
CHIA	ENSG00000134216	-0.549752	-1.46383	0.00119842	0.00848589	6.84641	1.25254	4.66279	0.565739	7.07743	5.49444	7.96735	4.45226	4.23251	5.30361
	ENSG00000202415	-0.547453	-1.4615	0.119626	0.250477	0.47461	0.0454483	0.336741	0.107195	0.45269	0.526864	0.444276	0.239369	0.451607	0.319247
CAND1	ENSG00000111530	-0.547441	-1.46149	9.4069e-09	9.23774e-07	187.08	2.2939	128.015	1.30555	188.308	188.499	184.434	129.288	128.078	126.679
UBAC1	ENSG00000130560	-0.547292	-1.46134	3.45981e-08	2.66802e-06	42.424	0.529825	29.0334	0.796246	42.851	42.59	41.8311	29.0977	29.7956	28.207
FAM174A	ENSG00000174132	-0.547081	-1.46113	0.000112592	0.00137792	6.82928	0.383501	4.68608	0.363085	6.41495	7.1718	6.90109	4.56716	5.09371	4.39736
MIR3615	ENSG00000284186	-0.546588	-1.46063	0.0387673	0.111695	0.986865	0.0897213	0.679896	0.0960917	1.071	0.892443	0.997153	0.60321	0.787687	0.648792
	ENSG00000260367	-0.546077	-1.46011	3.42997e-05	0.000557927	7.86755	0.226608	5.38407	0.125628	8.07114	7.6234	7.90812	5.52463	5.28276	5.34481
ATG5	ENSG00000057663	-0.545868	-1.4599	9.70311e-07	3.46897e-05	25.501	0.761735	17.4818	1.44273	26.3775	24.9992	25.1263	18.5846	18.0118	15.8491
CISD2	ENSG00000145354	-0.544759	-1.45878	2.82671e-07	1.36486e-05	23.3876	0.465576	16.0247	0.42546	23.0872	23.9239	23.1517	16.3824	15.5542	16.1374
ZC2HC1A	ENSG00000104427	-0.543826	-1.45783	3.13703e-06	8.77064e-05	16.0681	0.385393	11.0334	0.79793	15.9546	15.7522	16.4975	11.4418	10.1139	11.5444
	ENSG00000277124	-0.543186	-1.45719	0.161915	0.310364	0.441657	0.127783	0.309625	0.108687	0.298113	0.483855	0.543004	0.220219	0.430602	0.278054
IL6-AS1	ENSG00000179428	-0.542567	-1.45656	0.000959823	0.0071845	4.77008	0.531489	3.25416	0.310629	5.06792	5.08585	4.15645	3.34159	2.90919	3.51171
AKR1B1	ENSG00000085662	-0.540763	-1.45474	6.6247e-08	4.50667e-06	123.192	3.59123	84.7835	5.41615	126.499	123.706	119.372	86.2973	89.2817	78.7715
MIR6833	ENSG00000277264	-0.540708	-1.45469	0.235044	0.400715	0.260972	0.102612	0.172474	0.038556	0.143536	0.333322	0.306057	0.143621	0.157537	0.216264
PRXL2B	ENSG00000157870	-0.539319	-1.45329	3.94611e-06	0.000103929	17.1646	0.477868	11.8362	1.00455	17.2354	16.6554	17.6032	12.3419	12.4875	10.6793
ANKRD52	ENSG00000139645	-0.538382	-1.45234	1.50545e-07	8.40401e-06	150.341	3.13632	103.723	8.28298	152.689	151.554	146.779	94.1869	107.85	109.131
	ENSG00000267277	-0.538305	-1.45226	0.0287299	0.0902839	1.49046	0.140147	1.03614	0.244178	1.60098	1.53758	1.33283	1.25429	1.08176	0.772371
MIR6511B1	ENSG00000284008	-0.538232	-1.45219	0.158477	0.305728	0.59234	0.0940759	0.448161	0.205611	0.651432	0.483855	0.641732	0.220219	0.619647	0.504616
HMOX1	ENSG00000100292	-0.537601	-1.45156	4.89063e-06	0.000123204	28.0751	1.39943	19.3855	2.29314	29.6678	27.0421	27.5155	21.2272	20.1123	16.8171
	ENSG00000271581	-0.537513	-1.45147	3.2875e-07	1.51758e-05	85.8907	1.16281	59.3437	5.71663	84.896	87.1691	85.6071	62.3029	52.754	62.974
MACIR	ENSG00000181751	-0.537004	-1.45096	1.42181e-05	0.00028173	15.261	0.201233	10.5428	1.24543	15.4246	15.3221	15.0363	11.3078	9.10566	11.2148
	ENSG00000176912	-0.536881	-1.45083	2.64648e-05	0.000453301	12.4714	0.777609	8.60849	0.874874	12.3551	13.3006	11.7585	8.60771	9.48375	7.73401
WDR36	ENSG00000134987	-0.536706	-1.45066	3.98231e-08	3.01418e-06	67.8817	0.564571	46.8331	2.46975	67.23	68.2235	68.1915	48.1515	48.364	43.9839
ATL3	ENSG00000184743	-0.536617	-1.45057	1.74543e-08	1.5436e-06	78.8988	2.08665	54.3966	1.20765	76.5047	80.3306	79.8611	53.0154	55.2536	54.9207
	ENSG00000233328	-0.534565	-1.44851	0.0962612	0.215033	0.761086	0.16079	0.527147	0.144859	0.894339	0.806425	0.582496	0.622359	0.598642	0.36044
	ENSG00000232901	-0.533629	-1.44757	0.16384	0.312771	0.394788	0.0770264	0.282583	0.0882414	0.408525	0.311818	0.464022	0.18192	0.346582	0.319247
CHAC1	ENSG00000128965	-0.533268	-1.4472	0.000511711	0.00440711	4.88132	0.339441	3.38019	0.226235	4.56003	5.23638	4.84755	3.1501	3.60236	3.38813
ZFYVE9	ENSG00000157077	-0.532989	-1.44692	4.67777e-07	1.98194e-05	36.1549	2.79658	24.9248	0.63666	39.3178	34.0096	35.1373	25.3252	25.2585	24.1907
SOD2	ENSG00000291237	-0.531702	-1.44563	1.27907e-07	7.70333e-06	453.22	24.311	313.322	9.65473	476.793	428.233	454.633	314.713	322.206	303.047
	ENSG00000289388	-0.531698	-1.44563	0.114738	0.242959	0.658771	0.178478	0.452739	0.104388	0.45269	0.763415	0.760206	0.545761	0.472612	0.339843
HIGD2A	ENSG00000146066	-0.531212	-1.44514	1.10491e-06	3.81229e-05	31.4914	1.22803	21.8463	1.90683	31.1031	30.5044	32.8666	22.4911	23.347	19.7006
RAB35	ENSG00000111737	-0.530964	-1.44489	4.70391e-08	3.3634e-06	76.3921	1.01285	52.9054	2.94667	77.388	75.3631	76.4254	56.1177	52.2709	50.3277
	ENSG00000267321	-0.530498	-1.44443	0.000289158	0.00285471	6.37654	0.631388	4.38801	0.289519	7.09951	6.09657	5.93356	4.72036	4.1905	4.25319
TUBA1B	ENSG00000123416	-0.530197	-1.44413	4.36552e-06	0.000112852	877.688	40.2776	610.573	71.1739	877.744	917.937	837.382	673.555	624.804	533.358
NRGN	ENSG00000154146	-0.529423	-1.44335	0.00419743	0.021562	3.67003	0.640548	2.50543	0.161442	3.87547	4.18266	2.95197	2.47986	2.67814	2.35831
HMGA2	ENSG00000149948	-0.529163	-1.44309	4.53485e-08	3.32747e-06	84.5885	4.53776	58.5599	0.688699	88.0317	86.2874	79.4465	58.7986	59.0975	57.7836
C10orf55	ENSG00000222047	-0.528859	-1.44279	3.61518e-08	2.77378e-06	168.333	3.02867	116.729	5.25287	165.652	171.618	167.729	111.766	116.189	122.23
DENND4B	ENSG00000198837	-0.528494	-1.44242	1.02104e-06	3.59677e-05	59.4266	3.11721	41.3309	4.15276	61.7315	55.8799	60.6684	37.3703	40.9702	45.6523
	ENSG00000288708	-0.528252	-1.44218	0.102008	0.223885	0.727346	0.0535739	0.534643	0.221874	0.783927	0.677397	0.720715	0.373416	0.787687	0.442826
ZNF775	ENSG00000196456	-0.527577	-1.44151	3.06081e-06	8.58612e-05	18.8809	0.268817	13.1506	1.13632	18.5824	18.9564	19.1039	12.4568	14.4619	12.533
CDK2AP1	ENSG00000111328	-0.527466	-1.44139	3.15954e-07	1.47063e-05	47.7597	2.43956	33.1194	2.15142	47.7091	50.2241	45.3458	35.1489	33.3454	30.8639
MTCO2P2	ENSG00000267541	-0.526873	-1.4408	0.211211	0.372284	0.314256	0.0767914	0.225333	0.0914644	0.298113	0.397836	0.24682	0.220219	0.136532	0.319247
RNU7-47P	ENSG00000251787	-0.526779	-1.44071	0.37279	0.547312	0.137229	0.0782849	0.0959266	0.0589271	0.0772886	0.225799	0.108601	0.162771	0.0735175	0.0514914
MRTO4	ENSG00000053372	-0.526575	-1.44051	1.30811e-07	7.76686e-06	64.0547	2.14683	44.486	2.86186	65.353	65.2344	61.5767	47.194	44.7721	41.4918
PLAU	ENSG00000122861	-0.524886	-1.43882	9.83947e-08	6.21551e-06	502.534	10.1482	349.42	14.8713	501.857	513.004	492.742	337.654	344.471	366.135
	ENSG00000249590	-0.52464	-1.43857	4.30854e-07	1.88042e-05	29.226	1.66235	20.2925	0.324637	27.7024	30.999	28.9767	20.6145	19.9652	20.2979
	ENSG00000258964	-0.524555	-1.43849	5.17713e-07	2.12693e-05	70.86	1.38721	49.3872	4.92126	69.2616	71.7503	71.568	54.5474	48.8681	44.746
MIR5001	ENSG00000284407	-0.52445	-1.43839	0.16226	0.310849	0.540639	0.175847	0.377043	0.113193	0.342278	0.677397	0.602241	0.258518	0.388592	0.484019
	ENSG00000258017	-0.523371	-1.43731	3.10296e-06	8.68983e-05	688.14	32.1523	480.673	52.3915	689.845	719.406	655.169	530.087	486.192	425.741
PPIL1	ENSG00000137168	-0.522699	-1.43664	3.67146e-06	9.87769e-05	22.405	0.472083	15.6118	1.5657	22.756	22.5906	21.8683	17.225	15.5122	14.0983
HLA-B	ENSG00000234745	-0.522182	-1.43613	1.74121e-06	5.4764e-05	522.901	3.45552	365.563	40.9043	519.147	525.95	523.604	352.322	332.919	411.447
PPP3R1	ENSG00000221823	-0.522116	-1.43606	1.69204e-07	9.23098e-06	74.3837	0.485255	51.8843	4.03537	74.3847	74.8685	73.898	55.5623	52.523	47.5677
TUBB2B	ENSG00000137285	-0.522086	-1.43603	0.000371857	0.0034485	6.04453	0.0792661	4.22737	0.532899	6.08372	6.09657	5.9533	4.16502	3.72839	4.7887
BLCAP	ENSG00000166619	-0.522086	-1.43603	2.6166e-07	1.29695e-05	47.3331	1.53358	33.0144	2.33528	45.6996	47.5575	48.742	32.4489	31.0139	35.5806
	ENSG00000241990	-0.521805	-1.43575	0.00804343	0.035279	2.5568	0.123781	1.79349	0.334673	2.41803	2.65583	2.59655	2.15432	1.73291	1.49325
	ENSG00000290180	-0.521413	-1.43536	2.74817e-06	7.81344e-05	21.5205	0.961107	15.0177	1.13144	20.4594	22.3326	21.7695	15.31	15.9743	13.7688
	ENSG00000273637	-0.520751	-1.4347	2.15082e-06	6.43063e-05	24.5257	0.916946	17.1093	1.41514	25.5825	24.053	23.9416	17.8378	18.0118	15.4783
KPNA2	ENSG00000182481	-0.520465	-1.43442	2.15075e-07	1.12934e-05	315.122	11.5809	219.972	13.9467	317.689	325.204	302.473	232.963	221.718	205.234
	ENSG00000244295	-0.519985	-1.43394	0.0103666	0.0426412	2.13902	0.183126	1.50067	0.191523	1.93221	2.20423	2.28062	1.50324	1.6909	1.30788
SNORA16B	ENSG00000201544	-0.51826	-1.43223	0.275152	0.44679	0.199381	0.0341061	0.149194	0.0789249	0.209783	0.161285	0.227075	0.239369	0.115527	0.0926845
RN7SKP70	ENSG00000252464	-0.517847	-1.43182	0.0540412	0.142358	1.22295	0.0629622	0.890526	0.309686	1.20349	1.172	1.29334	0.679808	0.745677	1.24609
	ENSG00000234518	-0.517629	-1.4316	0.0117206	0.0466798	2.43752	0.338377	1.71571	0.28086	2.10887	2.78485	2.41884	1.42664	1.73291	1.98757
GOLT1B	ENSG00000111711	-0.51717	-1.43115	7.57907e-07	2.89434e-05	69.0025	1.40777	48.4002	5.06118	69.7033	69.9224	67.3819	44.1875	46.9987	54.0145
GEMIN7	ENSG00000142252	-0.51706	-1.43104	5.50473e-06	0.000134637	14.6285	0.56416	10.2332	0.438456	15.1154	14.0103	14.7598	9.83328	10.702	10.1644
	ENSG00000254988	-0.514871	-1.42887	0.0995238	0.21975	1.04959	0.259541	0.757284	0.2805	1.26974	0.763415	1.11563	0.507462	0.703667	1.06072
FMNL3	ENSG00000161791	-0.514724	-1.42872	1.53663e-06	4.99418e-05	35.0004	1.68271	24.5557	2.17596	36.9329	33.8591	34.2093	22.5486	24.2503	26.8682
XPO6	ENSG00000169180	-0.51388	-1.42788	4.39723e-08	3.25492e-06	113.891	3.91719	79.7644	2.54306	116.893	115.319	109.46	79.3843	82.4761	77.4328
	ENSG00000214822	-0.513106	-1.42712	0.0125608	0.0494053	1.91051	0.184333	1.336	0.0704259	1.71139	2.0752	1.94494	1.40749	1.33382	1.26669
	ENSG00000259475	-0.513065	-1.42708	0.0681668	0.168022	0.762986	0.057268	0.533814	0.0603493	0.828092	0.720406	0.74046	0.60321	0.493617	0.504616
EIF4E	ENSG00000151247	-0.512626	-1.42664	2.25896e-07	1.16077e-05	33.5968	0.854838	23.5301	0.842063	34.1063	34.0741	32.6099	24.4827	22.8849	23.2226
MIR320C1	ENSG00000221493	-0.512468	-1.42649	0.353985	0.528981	0.161212	0.0964414	0.104648	0.0322275	0.0772886	0.13978	0.266566	0.105322	0.136532	0.0720879
DUSP18	ENSG00000167065	-0.512171	-1.42619	0.000716482	0.00572794	5.40977	0.4776	3.78476	0.331477	5.42124	5.88152	4.92653	3.83948	4.08547	3.42933
AP1AR	ENSG00000138660	-0.511701	-1.42573	7.11324e-07	2.75789e-05	21.5762	0.338537	15.128	0.223426	21.3869	21.967	21.3746	15.3483	15.1341	14.9016
	ENSG00000288044	-0.511434	-1.42547	0.0311913	0.0957275	1.44669	0.133755	1.02677	0.186895	1.4464	1.58059	1.31308	0.813854	1.10276	1.16371
	ENSG00000251184	-0.511232	-1.42527	0.000102665	0.00128068	7.45927	0.315805	5.24075	0.234053	7.71782	7.10729	7.5527	4.98845	5.4508	5.28302
CCN3	ENSG00000136999	-0.509801	-1.42385	0.00299257	0.0168852	3.34598	0.172091	2.36488	0.279826	3.25716	3.23645	3.54434	2.21177	2.19502	2.68785
TMEM250	ENSG00000238227	-0.50902	-1.42308	2.95522e-07	1.40273e-05	47.8628	2.33693	33.6427	1.72889	47.6429	45.6436	50.3019	34.6127	34.6687	31.6466
MIR3677	ENSG00000266643	-0.509012	-1.42308	0.416839	0.589093	0.0864656	0.0381299	0.0651116	0.0334493	0.0772886	0.0537616	0.128346	0.0287243	0.0945225	0.0720879
	ENSG00000239912	-0.509011	-1.42307	0.069914	0.171099	0.974673	0.126193	0.692441	0.184556	1.11516	0.870939	0.937917	0.890452	0.661657	0.525212
	ENSG00000225284	-0.508436	-1.42251	0.0439415	0.122487	1.50858	0.350365	1.05771	0.168148	1.11516	1.6236	1.78698	0.9862	1.2498	0.937143
MDFIC	ENSG00000135272	-0.507305	-1.42139	1.54676e-07	8.60602e-06	38.4644	0.895452	27.0612	0.858367	37.6837	38.2675	39.4419	28.0062	26.3298	26.8476
MIR221	ENSG00000207870	-0.507132	-1.42122	0.0422502	0.119076	1.21481	0.0853468	0.87129	0.166214	1.15933	1.172	1.31308	0.679808	0.955727	0.978336
ZNF35	ENSG00000169981	-0.507079	-1.42117	0.00302715	0.0170118	3.71028	0.486477	2.59406	0.122601	4.11838	3.17194	3.84052	2.72881	2.48909	2.56427
	ENSG00000284651	-0.507044	-1.42113	0.403233	0.577189	0.224737	0.0879456	0.203301	0.13665	0.165618	0.18279	0.325803	0.0478738	0.304572	0.257457
LINC01611	ENSG00000231776	-0.507006	-1.4211	0.0695634	0.170539	1.23266	0.363911	0.851931	0.179482	1.64514	0.956957	1.09588	0.833004	0.682662	1.04013
CREBL2	ENSG00000111269	-0.506709	-1.42081	2.8419e-06	8.05269e-05	35.9775	2.29222	25.3533	2.2287	33.6426	38.2245	36.0654	26.4359	26.8339	22.7901
NDUFAF8	ENSG00000224877	-0.506705	-1.4208	4.76728e-05	0.000715219	12.56	0.340564	8.85646	1.0373	12.9514	12.3974	12.3311	9.81413	9.00064	7.7546
RANBP10	ENSG00000141084	-0.505965	-1.42007	1.99499e-07	1.06419e-05	47.9505	2.0515	33.7903	1.41844	48.1287	45.8157	49.907	32.3531	33.8285	35.1892
CLP1	ENSG00000172409	-0.505745	-1.41986	1.45992e-05	0.000287254	15.6184	0.361534	11.0184	1.06076	15.9104	15.7307	15.214	11.6142	11.6473	9.79366
	ENSG00000283691	-0.505628	-1.41974	0.155588	0.301643	0.500001	0.13211	0.349717	0.0802612	0.62935	0.505359	0.365294	0.258518	0.409597	0.381036
	ENSG00000280206	-0.505237	-1.41936	0.00409545	0.0211611	4.11905	0.501657	2.89258	0.48771	4.69252	3.9031	3.76154	3.39904	2.42608	2.85262
	ENSG00000237643	-0.505038	-1.41916	0.00142251	0.00964978	5.97664	0.409193	4.26435	0.800448	5.99539	6.37613	5.55839	3.60968	5.15673	4.02663
TFR2	ENSG00000106327	-0.504116	-1.41825	0.000222121	0.00233999	6.84283	0.101614	4.84976	0.438489	6.94493	6.74171	6.84185	4.37566	5.24075	4.93288
	ENSG00000233108	-0.503485	-1.41763	0.129168	0.264781	0.697133	0.0807009	0.521814	0.194961	0.607267	0.763415	0.720715	0.315967	0.703667	0.545809
ACTR1A	ENSG00000138107	-0.502934	-1.41709	7.66745e-07	2.89851e-05	72.0463	4.32566	50.8789	3.91037	70.7632	76.8684	68.5074	51.7707	54.2664	46.5997
METTL5	ENSG00000138382	-0.502829	-1.41699	1.09727e-07	6.77845e-06	55.3401	1.04515	39.0583	1.83519	54.7093	56.5465	54.7645	41.1044	38.5127	37.5578
	ENSG00000278601	-0.500836	-1.41503	0.0762326	0.182134	0.931261	0.188847	0.660066	0.104849	0.71768	0.999967	1.07614	0.545761	0.682662	0.751774
FAM118A	ENSG00000100376	-0.50082	-1.41502	1.05442e-05	0.000222861	15.877	0.98298	11.2113	0.610743	16.9483	15.6661	15.0165	10.6376	11.1431	11.8533
SSR3	ENSG00000114850	-0.500787	-1.41499	6.40279e-08	4.37342e-06	270.021	8.23159	190.78	2.10818	263.72	279.335	267.01	189.743	189.392	193.206
TRAF1	ENSG00000056558	-0.500626	-1.41483	5.90618e-06	0.000141976	39.4944	4.04468	27.8279	1.77803	42.5198	41.0631	34.9004	26.5508	29.8586	27.0742
HSD11B2	ENSG00000176387	-0.500433	-1.41464	0.00250932	0.0148301	4.31364	0.527986	3.04796	0.313388	3.74298	4.78479	4.41314	3.0352	2.74115	3.36754
NBEAP6	ENSG00000285990	-0.500037	-1.41425	0.139007	0.27916	0.811641	0.201749	0.583977	0.226774	1.00475	0.827929	0.602241	0.813854	0.577637	0.36044
MIR3190	ENSG00000265134	-0.499654	-1.41387	0.33675	0.512028	0.130446	0.0274692	0.0988829	0.0508594	0.121453	0.161285	0.108601	0.0670233	0.157537	0.0720879
MIR3191	ENSG00000284411	-0.499654	-1.41387	0.33675	0.512028	0.130446	0.0274692	0.0988829	0.0508594	0.121453	0.161285	0.108601	0.0670233	0.157537	0.0720879
UBE2E3	ENSG00000170035	-0.49929	-1.41352	9.21733e-06	0.000199329	37.5835	2.25051	26.6675	3.14683	35.895	40.1384	36.717	28.6189	28.3462	23.0372
	ENSG00000262880	-0.498768	-1.41301	0.00328619	0.0179745	3.02356	0.0736286	2.1428	0.092079	3.10258	2.95689	3.01121	2.03942	2.21603	2.17294
SNORA77	ENSG00000221643	-0.498296	-1.41254	0.385449	0.559349	0.193403	0.14421	0.116659	0.0399444	0.0772886	0.354827	0.148092	0.162771	0.0945225	0.0926845
	ENSG00000284292	-0.498133	-1.41238	5.00323e-06	0.000125103	284.764	7.04361	202.638	24.2414	280.282	292.883	281.128	216.38	216.887	174.648
	ENSG00000280120	-0.498007	-1.41226	0.000661046	0.0053867	6.86083	0.409044	4.90938	0.69637	6.39287	7.1503	7.03931	4.14587	5.07271	5.50958
	ENSG00000277368	-0.496928	-1.41121	0.0075477	0.0337528	2.361	0.111594	1.67215	0.089836	2.24137	2.46228	2.37935	1.77133	1.64889	1.59623
	ENSG00000281021	-0.49667	-1.41095	9.28668e-05	0.00118575	9.33908	0.764729	6.62078	0.228787	8.46862	9.90289	9.64573	6.44381	6.87913	6.53941
AKR1B10	ENSG00000198074	-0.496592	-1.41088	0.00090174	0.0068437	5.30981	0.402853	3.77322	0.351722	4.93543	5.25789	5.7361	3.99267	3.95944	3.36754
TYMS	ENSG00000176890	-0.496196	-1.41049	4.69546e-07	1.98194e-05	92.0252	3.39884	65.3368	5.07455	92.5586	95.1258	88.3912	69.8862	66.2602	59.8639
EIF4EBP1	ENSG00000187840	-0.496167	-1.41046	8.68307e-06	0.000190721	70.2394	1.08118	50.0966	6.88692	70.3216	71.2772	69.1195	55.4091	52.565	42.3156
MIR6820	ENSG00000284289	-0.496069	-1.41037	0.29506	0.468742	0.246627	0.0686232	0.188804	0.101844	0.209783	0.204294	0.325803	0.296817	0.0945225	0.175071
BNIP3	ENSG00000176171	-0.495837	-1.41014	3.27599e-07	1.51643e-05	236.046	3.47618	167.721	12.2057	239.959	233.315	234.864	181.547	163.177	158.439
ALDOC	ENSG00000109107	-0.495768	-1.41007	6.02774e-05	0.000862188	9.61554	0.555995	6.80054	0.305572	10.2573	9.27926	9.31006	7.15234	6.64808	6.6012
SNX30	ENSG00000148158	-0.49562	-1.40993	2.65265e-07	1.31096e-05	47.8145	2.00244	33.9404	1.5154	46.2296	47.149	50.065	32.8127	33.3454	35.6629
LANCL2	ENSG00000132434	-0.495139	-1.40946	1.58354e-06	5.1022e-05	350.011	10.9567	249.115	23.3439	356.996	355.655	337.383	271.014	251.776	224.554
RCHY1	ENSG00000163743	-0.495044	-1.40936	1.31716e-05	0.000266654	14.1061	0.442438	10.0387	0.665936	13.658	14.1178	14.5426	9.68008	10.8071	9.62889
LOC124906144	ENSG00000206647	-0.494569	-1.4089	0.36337	0.538042	0.186226	0.0542726	0.14975	0.0842534	0.143536	0.247304	0.167838	0.20107	0.0525125	0.195667
CDK6-AS1	ENSG00000237819	-0.493872	-1.40822	0.0365256	0.106998	1.76215	0.264955	1.27328	0.294879	2.04263	1.51608	1.72774	0.947901	1.52286	1.34907
COPS9	ENSG00000172428	-0.493685	-1.40804	4.48539e-05	0.000685163	18.1931	1.71111	12.8842	1.21439	18.8032	19.5155	16.2605	13.5483	13.6217	11.4826
RNU2-27P	ENSG00000251994	-0.493126	-1.40749	0.193834	0.351461	0.391917	0.0575333	0.289585	0.096322	0.430608	0.419341	0.325803	0.18192	0.367587	0.319247
	ENSG00000229122	-0.491573	-1.40598	0.152745	0.297366	0.545444	0.152734	0.390354	0.0884385	0.474773	0.440845	0.720715	0.296817	0.472612	0.401633
SNORD88A	ENSG00000221241	-0.491382	-1.40579	0.280061	0.451985	0.180615	0.0491111	0.124762	0.0116284	0.187701	0.225799	0.128346	0.124472	0.136532	0.113281
MAPK1	ENSG00000100030	-0.491141	-1.40556	2.73576e-06	7.80222e-05	105.256	1.62137	75.2131	8.53575	106.161	103.384	106.222	78.58	81.5519	65.5073
SNORD42A	ENSG00000238649	-0.490934	-1.40535	0.180203	0.334653	0.381047	0.0413286	0.276943	0.0839448	0.342278	0.376331	0.424531	0.373416	0.220552	0.23686
IGSF8	ENSG00000162729	-0.490795	-1.40522	2.08793e-05	0.000378871	15.0495	0.7558	10.7546	0.86772	14.2763	15.0855	15.7866	9.87157	10.7861	11.6062
PPIF	ENSG00000108179	-0.490687	-1.40511	1.74366e-06	5.4764e-05	88.6004	6.7591	63.0477	4.73715	89.9087	94.6097	81.2828	65.7882	65.7771	57.5777
BPNT2	ENSG00000104331	-0.489789	-1.40424	2.04608e-07	1.08455e-05	97.618	1.90657	69.6078	4.51491	95.4514	99.0397	98.3628	65.7882	68.4448	74.5904
AXL	ENSG00000167601	-0.489176	-1.40364	1.30773e-07	7.76686e-06	177.221	3.14499	126.353	6.29895	175.191	180.843	175.627	125.477	120.537	133.043
STC1	ENSG00000159167	-0.488602	-1.40308	7.88237e-07	2.94983e-05	39.4023	1.87728	28.0978	1.57534	39.7815	37.3643	41.061	28.0636	26.5398	29.6899
SNORA71C	ENSG00000201512	-0.488088	-1.40258	0.0295506	0.0921565	2.03575	0.394804	1.45279	0.221711	2.28553	1.58059	2.24113	1.19684	1.58588	1.57564
	ENSG00000231880	-0.487864	-1.40237	0.0169329	0.0613012	1.96925	0.201082	1.40011	0.131056	2.02054	2.13971	1.74749	1.36919	1.54387	1.28728
CEBPB	ENSG00000172216	-0.487836	-1.40234	1.38812e-05	0.000277839	37.1818	0.617625	26.6325	3.68362	37.7941	37.1923	36.559	30.3616	26.5398	22.9961
	ENSG00000249863	-0.487315	-1.40183	0.00766913	0.0341272	2.81516	0.299496	2.01127	0.203217	3.12467	2.5268	2.794	1.80963	2.21603	2.00816
TOMM20L	ENSG00000196860	-0.487011	-1.40154	0.094704	0.212515	0.802328	0.150312	0.566485	0.101476	0.960587	0.78492	0.661478	0.679808	0.535627	0.484019
	ENSG00000288818	-0.486248	-1.4008	0.0866039	0.199374	1.10981	0.244137	0.801348	0.224895	1.24766	0.827929	1.25385	0.660658	0.682662	1.06072
HSPA1B	ENSG00000204388	-0.485046	-1.39963	4.89956e-06	0.000123245	28.182	0.468816	20.1868	1.97296	27.857	28.7195	27.9697	21.3421	21.3096	17.9087
GADD45A	ENSG00000116717	-0.484958	-1.39954	5.07038e-06	0.000126109	58.5919	4.93665	41.8162	3.70575	60.1416	62.5678	53.0663	45.8918	40.9072	38.6494
	ENSG00000226963	-0.483873	-1.39849	0.000700449	0.00563424	7.37192	0.622025	5.27291	0.6953	7.89448	7.53738	6.68389	5.14164	4.65261	6.02449
AIFM2	ENSG00000042286	-0.48386	-1.39848	8.77782e-05	0.00113282	8.98869	0.258357	6.435	0.391388	8.93235	8.76315	9.27056	6.67361	6.64808	5.9833
IER5	ENSG00000162783	-0.483576	-1.3982	7.27976e-07	2.79912e-05	32.367	0.764259	23.1626	1.15738	31.5006	32.6548	32.9456	24.0039	23.6411	21.8426
	ENSG00000233847	-0.483093	-1.39774	0.0726154	0.175901	1.23456	0.131328	0.908527	0.267714	1.09308	1.25802	1.35257	1.12025	0.997737	0.607598
	ENSG00000236326	-0.480731	-1.39545	0.0136591	0.0524725	2.33789	0.320664	1.66584	0.0744045	2.52844	1.96768	2.51757	1.73303	1.58588	1.67862
ZIC5	ENSG00000139800	-0.480601	-1.39532	0.00116318	0.00829933	5.69574	0.432418	4.07586	0.477028	6.19413	5.47294	5.42017	4.54801	4.08547	3.5941
PGK1	ENSG00000102144	-0.480435	-1.39516	3.42869e-06	9.38311e-05	1371.27	16.2877	985.398	81.2759	1377.25	1383.73	1352.84	1038.37	1026	891.821
	ENSG00000273275	-0.480097	-1.39484	2.40956e-06	7.0907e-05	22.5648	0.479846	16.1755	0.836053	23.1093	22.2036	22.3817	16.8803	16.3944	15.2517
RNF4	ENSG00000063978	-0.479924	-1.39467	4.66474e-07	1.98194e-05	95.2597	1.69323	68.4269	5.12296	96.3347	96.1366	93.3079	70.5564	72.1416	62.5826
	ENSG00000277913	-0.479094	-1.39387	0.050393	0.135329	1.34621	0.274432	0.947134	0.0454848	1.38015	1.6021	1.05639	0.928751	0.913717	0.998933
WBP2	ENSG00000132471	-0.479007	-1.39378	7.80754e-07	2.92835e-05	61.7229	1.43175	44.3468	3.55109	63.3656	60.7399	61.0633	47.577	44.9192	40.5443
PRR22	ENSG00000212123	-0.478876	-1.39366	0.027166	0.0864692	2.21686	0.141787	1.64054	0.400918	2.15304	2.11821	2.37935	1.1777	1.87995	1.86399
ITGA6-AS1	ENSG00000232788	-0.478194	-1.393	0.000214487	0.00228103	9.3401	0.929357	6.67038	0.395678	9.06485	10.376	8.57947	7.11404	6.54305	6.35404
NRM	ENSG00000137404	-0.477194	-1.39203	0.000445877	0.00397669	8.81002	0.536976	6.36837	0.921637	8.26988	9.34377	8.81642	6.06082	5.63984	7.40446
	ENSG00000255351	-0.476713	-1.39157	0.0980957	0.217514	0.7572	0.120448	0.540061	0.0759698	0.71768	0.892443	0.661478	0.622359	0.472612	0.525212
CUTC	ENSG00000119929	-0.476666	-1.39152	8.80778e-06	0.000192757	16.4657	0.881911	11.8106	0.230084	17.4783	16.0532	15.8656	11.7674	11.6053	12.0593
EFHD2	ENSG00000142634	-0.476101	-1.39098	1.24649e-06	4.1806e-05	162.057	8.88615	116.654	8.86288	165.674	168.564	151.933	126.013	115.559	108.389
SLC25A22	ENSG00000177542	-0.476051	-1.39093	1.07504e-06	3.73993e-05	34.9234	0.678057	25.1561	1.66985	34.8792	35.6225	34.2685	23.9656	27.0649	24.4378
	ENSG00000272844	-0.475529	-1.39043	0.0399683	0.114099	1.58127	0.19712	1.14145	0.232568	1.38015	1.77413	1.58952	1.40749	0.976732	1.04013
ICMT	ENSG00000116237	-0.475382	-1.39029	1.45281e-07	8.19182e-06	76.7331	3.55752	55.152	0.661579	73.9431	80.7392	75.5171	55.907	54.8755	54.6736
TBC1D13	ENSG00000107021	-0.474793	-1.38972	8.81792e-07	3.22103e-05	40.1988	0.648755	28.9943	2.01762	40.5986	39.4503	40.5476	27.4891	31.2869	28.207
RNU6-146P	ENSG00000207332	-0.474416	-1.38936	0.043141	0.120896	1.63058	0.241649	1.18272	0.243575	1.53473	1.45156	1.90545	1.38834	0.913717	1.24609
	ENSG00000272647	-0.474306	-1.38925	0.0171624	0.0619905	1.88748	0.0804778	1.35715	0.0810032	1.88805	1.96768	1.80672	1.36919	1.2708	1.43146
MCM2	ENSG00000073111	-0.473622	-1.38859	3.40573e-07	1.55232e-05	89.7942	1.63604	64.7452	4.17977	89.8425	91.4055	88.1345	67.3776	66.9324	59.9257
TMEM126A	ENSG00000171202	-0.472958	-1.38795	0.000564556	0.00475977	7.81065	0.893085	5.57989	0.336274	8.60112	7.98898	6.84185	5.96507	5.42979	5.34481
	ENSG00000235837	-0.472923	-1.38792	3.88749e-05	0.000612771	13.3504	0.81357	9.61582	0.570987	13.5697	14.0318	12.4496	9.00985	9.6938	10.1438
DDC	ENSG00000132437	-0.472767	-1.38777	0.00205522	0.0126869	6.09746	0.76273	4.39623	0.5714	5.44332	6.93525	5.91381	4.56716	4.86266	3.75887
GALNT4	ENSG00000257594	-0.472303	-1.38732	1.52594e-05	0.000298491	18.2161	0.663166	13.1596	1.13348	18.6265	17.451	18.5707	12.878	12.1934	14.4073
PDRG1	ENSG00000088356	-0.472151	-1.38718	3.23244e-06	8.96875e-05	24.2235	1.02399	17.4643	0.910908	25.163	24.3755	23.132	16.9569	18.5159	16.9201
MIR6785	ENSG00000284595	-0.47215	-1.38717	0.285442	0.457486	0.20675	0.0408457	0.152842	0.0453551	0.165618	0.247304	0.207329	0.105322	0.157537	0.195667
LOC124900437	ENSG00000252840	-0.472089	-1.38712	0.421362	0.593597	0.187591	0.0727631	0.16541	0.137999	0.165618	0.268808	0.128346	0.124472	0.0525125	0.319247
GEMIN7-AS1	ENSG00000267348	-0.471798	-1.38684	2.01966e-05	0.000368074	14.0265	0.651586	10.126	0.438858	14.475	13.2791	14.3254	9.69923	10.576	10.1026
KLHL21	ENSG00000162413	-0.471736	-1.38678	1.0713e-05	0.000225758	32.0057	2.88963	23.0266	1.54515	33.9076	33.429	28.6805	22.3379	24.7964	21.9456
	ENSG00000266283	-0.471636	-1.38668	0.0114234	0.0458833	2.55081	0.317079	1.82613	0.11592	2.90384	2.29025	2.45833	1.94368	1.71191	1.8228
	ENSG00000239607	-0.471362	-1.38642	0.135253	0.273683	0.655095	0.0441573	0.491754	0.161351	0.651432	0.612883	0.700969	0.354266	0.451607	0.669388
COA6	ENSG00000168275	-0.47126	-1.38632	4.52791e-05	0.000690168	14.6072	1.11707	10.5245	0.723575	13.658	15.8382	14.3254	11.0971	10.7651	9.71128
LZTS2	ENSG00000107816	-0.471134	-1.3862	5.65098e-07	2.29356e-05	31.6994	0.276032	22.8697	0.678451	31.5227	31.5581	32.0175	23.2379	22.0867	23.2844
	ENSG00000256663	-0.470969	-1.38604	0.0235668	0.0777828	1.9111	0.193044	1.37882	0.190675	1.71139	2.0967	1.9252	1.59898	1.2708	1.26669
CYLD	ENSG00000083799	-0.470887	-1.38596	2.71888e-07	1.33583e-05	61.5389	3.05028	44.3609	0.903545	62.5927	63.9226	58.1015	44.379	45.2553	43.4484
FOXD1	ENSG00000251493	-0.470467	-1.38556	6.62414e-05	0.000918685	10.4428	0.32152	7.53634	0.464351	10.5002	10.0964	10.7317	8.05237	7.1522	7.40446
GSDME	ENSG00000105928	-0.470215	-1.38532	3.51511e-05	0.000569022	13.8122	0.993161	9.96243	0.378515	14.0555	12.72	14.6611	10.1971	9.52576	10.1644
GEMIN4	ENSG00000179409	-0.470202	-1.3853	3.06413e-07	1.43817e-05	74.5316	2.48317	53.8254	2.77966	74.186	77.1695	72.2393	55.1027	55.7367	50.6366
EDN2	ENSG00000127129	-0.470193	-1.3853	2.3841e-05	0.000419477	14.8734	0.730199	10.7464	0.67756	14.2321	14.7199	15.6681	11.078	9.96687	11.1942
ECT2	ENSG00000114346	-0.470092	-1.3852	1.40616e-07	8.04209e-06	159.632	6.75459	115.19	0.824521	157.768	167.123	154.006	116.113	114.929	114.527
TRMT61A	ENSG00000166166	-0.469877	-1.38499	1.04326e-06	3.65206e-05	31.492	0.759056	22.7523	1.07384	30.6173	31.8807	31.978	23.3337	23.4101	21.5131
POLE4	ENSG00000115350	-0.469412	-1.38454	3.0382e-05	0.00050696	20.6522	0.59504	14.9479	1.7778	20.5256	21.3004	20.1307	16.7271	14.9451	13.1715
SNORD14D	ENSG00000207118	-0.469095	-1.38424	0.0353638	0.104415	2.25595	0.329995	1.66018	0.444146	2.30762	1.90316	2.55706	1.59898	1.2498	2.13174
MMP24	ENSG00000125966	-0.467938	-1.38313	7.14686e-08	4.7279e-06	98.7376	1.90166	71.3772	0.380334	99.1833	96.6527	100.377	71.782	71.3224	71.0272
POLR3GL	ENSG00000121851	-0.46749	-1.3827	0.000520221	0.00445984	7.56696	0.614785	5.44955	0.469178	7.85031	7.98898	6.8616	5.83103	4.92567	5.59197
DCAF12	ENSG00000198876	-0.467117	-1.38234	4.07501e-07	1.79718e-05	60.5946	0.427598	43.886	2.69798	60.4065	61.084	60.2932	44.8769	45.9484	40.8327
ITGA6	ENSG00000091409	-0.466395	-1.38165	4.78315e-07	1.99929e-05	201.072	7.11635	145.629	8.22456	195.794	209.165	198.256	144.282	138.16	154.443
	ENSG00000196810	-0.466089	-1.38136	0.00036137	0.00338278	13.5566	1.33482	9.87758	1.40829	12.0239	14.1823	14.4637	9.68008	11.3742	8.57847
MDC1-AS1	ENSG00000224328	-0.465978	-1.38125	1.97439e-05	0.000362179	13.7227	0.611465	9.92269	0.177661	13.9009	14.2253	13.042	9.71838	10.0089	10.0408
SPATA2	ENSG00000158480	-0.46589	-1.38117	7.00459e-06	0.000161451	16.4751	0.189059	11.9337	0.345602	16.617	16.5478	16.2605	11.595	11.9203	12.2858
PLEC	ENSG00000178209	-0.465886	-1.38116	7.55662e-07	2.89234e-05	671.889	13.0855	486.67	22.8946	667.188	686.676	661.804	463.007	508.709	488.293
H2AX	ENSG00000188486	-0.465881	-1.38116	6.99275e-06	0.0001614	71.729	2.11945	52.1319	6.1957	73.4352	72.3954	69.3565	58.2241	52.3339	45.8376
DESI2	ENSG00000121644	-0.465612	-1.3809	1.23111e-06	4.13726e-05	48.8053	2.91169	35.3194	1.76731	50.4032	50.5682	45.4445	34.6893	37.3154	33.9534
MIR6830	ENSG00000283678	-0.465588	-1.38088	0.247279	0.415965	0.35745	0.0804084	0.264733	0.0952939	0.386443	0.419341	0.266566	0.296817	0.157537	0.339843
CMTM6	ENSG00000091317	-0.465505	-1.3808	2.99777e-07	1.41493e-05	103.545	4.36052	74.992	3.29716	103.092	108.115	99.429	78.2736	71.6795	75.023
	ENSG00000261532	-0.465426	-1.38072	0.00802178	0.0352024	3.21836	0.239966	2.34338	0.336459	2.94801	3.30096	3.40612	2.46071	1.96397	2.60546
MIR6825	ENSG00000275067	-0.465383	-1.38068	0.33437	0.509812	0.361126	0.271441	0.219358	0.0330034	0.673515	0.18279	0.227075	0.20107	0.199547	0.257457
RPS2P55	ENSG00000216866	-0.46448	-1.37982	0.00787785	0.0347861	2.80123	0.147336	2.02635	0.178162	2.97009	2.69883	2.73477	2.23092	1.94296	1.90518
ATG101	ENSG00000123395	-0.463084	-1.37849	8.09175e-06	0.000180805	23.2147	0.558298	16.8837	1.39899	22.6676	23.1928	23.7836	17.2633	18.0538	15.3341
	ENSG00000264044	-0.462608	-1.37803	2.92518e-07	1.39636e-05	58.0846	2.128	42.1622	1.34346	55.968	60.2238	58.062	40.664	43.2598	42.5628
	ENSG00000269652	-0.462365	-1.3778	5.95989e-05	0.000855296	10.9103	0.466202	7.90535	0.310606	11.1185	11.2362	10.3763	7.95662	7.5723	8.18713
	ENSG00000264078	-0.461677	-1.37714	0.200437	0.359785	0.730663	0.103512	0.571137	0.265248	0.828092	0.741911	0.621987	0.794705	0.640652	0.278054
CTNS	ENSG00000040531	-0.460982	-1.37648	2.67676e-06	7.72812e-05	62.4	1.77437	45.4883	4.44652	60.4728	62.7613	63.9659	42.0619	43.8899	50.5131
	ENSG00000258982	-0.460624	-1.37614	0.292248	0.465244	0.437238	0.224449	0.309069	0.136035	0.695597	0.290313	0.325803	0.450014	0.178542	0.29865
	ENSG00000285600	-0.460613	-1.37613	4.80735e-06	0.000122021	26.479	1.00991	19.2702	1.3647	25.9358	27.6442	25.8569	18.891	20.7844	18.1353
TMEM14C	ENSG00000111843	-0.460603	-1.37612	4.29812e-07	1.88042e-05	60.0502	2.50626	43.6443	1.79883	57.6021	62.6108	59.9378	43.4598	45.5283	41.9449
FEN1	ENSG00000168496	-0.460291	-1.37582	1.11946e-06	3.83101e-05	65.9346	3.41988	47.9234	2.99543	65.4855	69.5568	62.7614	50.4685	48.6791	44.6224
	ENSG00000256789	-0.460145	-1.37568	0.00101843	0.00751245	5.77937	0.144863	4.22962	0.437966	5.61998	5.90303	5.81508	3.76288	4.6316	4.29438
LRRFIP1	ENSG00000124831	-0.459808	-1.37536	1.80119e-07	9.73165e-06	172.839	4.10163	125.71	3.97452	175.92	174.414	168.183	130.284	123.751	123.095
WDCP	ENSG00000163026	-0.45923	-1.37481	1.72299e-05	0.000328247	17.8816	0.974901	12.9838	0.7682	17.6991	18.9349	17.0108	13.7781	12.9286	12.2447
LRRC58	ENSG00000163428	-0.458784	-1.37438	3.10921e-07	1.45122e-05	80.6745	2.39506	58.7372	2.82428	79.6845	83.4058	78.9331	56.5772	61.9332	57.7013
PSMA6	ENSG00000100902	-0.458725	-1.37433	2.91368e-07	1.39483e-05	112.432	1.91525	81.8758	4.31154	113.802	110.244	113.251	85.9909	82.245	77.3916
UBE2S	ENSG00000108106	-0.458716	-1.37432	2.06734e-06	6.2566e-05	124.587	4.50296	90.8582	7.86153	123.695	129.469	120.596	94.6465	96.1083	81.8198
	ENSG00000270953	-0.458128	-1.37376	0.0670937	0.166059	1.87867	0.635792	1.33018	0.181848	1.51265	2.61282	1.51054	1.12025	1.43884	1.43146
METTL9	ENSG00000197006	-0.458126	-1.37376	6.80177e-06	0.000158736	36.1291	1.89426	26.3459	2.30446	34.7909	35.2999	38.2966	28.236	27.0229	23.7787
ASAP1	ENSG00000153317	-0.458076	-1.37371	7.0338e-07	2.73586e-05	367.608	8.29487	267.842	14.7301	373.006	371.762	358.057	260.251	258.456	284.819
	ENSG00000260401	-0.457875	-1.37352	0.000301299	0.00294687	7.13388	0.321842	5.19194	0.0948556	7.34242	6.76321	7.296	5.19909	5.09371	5.28302
	ENSG00000259250	-0.457208	-1.37288	0.0565439	0.14709	1.42673	0.170732	1.04905	0.228929	1.62306	1.34404	1.31308	1.0628	1.2708	0.813564
	ENSG00000258177	-0.457085	-1.37276	0.000620692	0.00512254	7.16059	0.609448	5.2121	0.380272	6.87868	7.85995	6.74313	5.0842	5.63984	4.91228
	ENSG00000289810	-0.456931	-1.37262	0.0341791	0.101792	2.39663	0.408119	1.7674	0.383359	2.8376	2.03219	2.32011	1.33089	1.92196	2.04936
SNORA77B	ENSG00000264346	-0.456891	-1.37258	0.0914512	0.207572	1.07631	0.234185	0.781074	0.134869	0.828092	1.10749	1.29334	0.909602	0.640652	0.792967
CPPED1	ENSG00000103381	-0.456811	-1.3725	1.40398e-05	0.000279515	19.6168	0.875827	14.3096	0.980051	19.3111	18.9349	20.6045	15.0228	14.714	13.1921
ATG3	ENSG00000144848	-0.456773	-1.37247	2.25733e-06	6.70139e-05	47.8592	1.00812	34.9154	3.01304	47.3558	49.0199	47.2019	38.2129	34.2276	32.3057
MRPL54	ENSG00000183617	-0.456522	-1.37223	5.75852e-05	0.000835582	16.2162	0.788147	11.8088	1.21959	16.5729	16.7629	15.3127	13.1653	11.4582	10.8029
	ENSG00000124593	-0.456417	-1.37213	1.30646e-06	4.34702e-05	44.7945	0.819525	32.66	2.32268	45.4126	45.106	43.8649	35.283	31.8331	30.8639
	ENSG00000281468	-0.456365	-1.37208	0.0503929	0.135329	1.47649	0.264892	1.06416	0.134985	1.77764	1.27953	1.37232	1.21599	1.01874	0.95774
RPL23P6	ENSG00000180211	-0.455094	-1.37087	0.107835	0.232451	0.958814	0.28849	0.677558	0.0482779	1.29182	0.78492	0.799697	0.679808	0.724672	0.628195
MIR573	ENSG00000207697	-0.454871	-1.37066	0.276633	0.448644	0.349888	0.0612565	0.276274	0.12916	0.408525	0.354827	0.286311	0.143621	0.283567	0.401633
	ENSG00000228232	-0.453583	-1.36944	0.0689606	0.169333	1.52519	0.351264	1.08949	0.180002	1.62306	1.81714	1.13537	1.27344	0.913717	1.08132
PDPR	ENSG00000090857	-0.452731	-1.36863	1.19608e-06	4.04382e-05	103.456	1.30281	75.7587	6.29444	104.373	101.964	104.03	71.7628	72.4987	83.0144
LOC124907803	ENSG00000090857	-0.452731	-1.36863	1.19608e-06	4.04382e-05	103.456	1.30281	75.7587	6.29444	104.373	101.964	104.03	71.7628	72.4987	83.0144
MIR200C	ENSG00000207713	-0.452409	-1.36832	0.456987	0.626122	0.121528	0.0578137	0.0924997	0.0576108	0.0552061	0.161285	0.148092	0.0478738	0.157537	0.0720879
	ENSG00000272368	-0.452369	-1.36828	0.00179147	0.0114283	4.75257	0.259996	3.46914	0.211195	4.89126	4.91381	4.45264	3.45649	3.68638	3.26455
SAA1	ENSG00000173432	-0.451654	-1.36761	0.00164727	0.0107269	5.25759	0.298483	3.83974	0.361967	5.55374	4.95682	5.26221	4.24162	3.53934	3.73827
LOC400541	ENSG00000247228	-0.451605	-1.36756	2.0462e-06	6.21741e-05	42.0316	0.904684	30.8025	2.32286	43.0718	41.4287	41.5941	28.7721	30.2997	33.3355
ARAF	ENSG00000078061	-0.451604	-1.36756	4.69117e-07	1.98194e-05	39.2248	0.273651	28.6853	0.704918	38.9203	39.4503	39.3036	28.8104	27.9261	29.3192
COX14	ENSG00000178449	-0.451465	-1.36743	4.20964e-05	0.000652532	14.7855	0.625318	10.8436	0.837534	14.7842	14.1608	15.4115	10.6759	11.7523	10.1026
	ENSG00000213875	-0.451432	-1.3674	0.190206	0.346792	0.540481	0.115682	0.397072	0.122313	0.54102	0.655892	0.424531	0.526612	0.283567	0.381036
LSMEM2	ENSG00000179564	-0.451419	-1.36738	0.000161891	0.00183552	13.0008	0.951676	9.5343	0.989867	12.0901	13.9888	12.9235	9.46943	10.555	8.57847
SH3KBP1	ENSG00000147010	-0.450518	-1.36653	5.89236e-05	0.000849137	21.2475	1.70157	15.567	1.52992	19.5319	22.9347	21.2759	16.2867	16.6044	13.81
LSM12	ENSG00000161654	-0.450211	-1.36624	1.78651e-05	0.000336938	24.3104	1.27579	17.8049	1.58306	22.9105	25.4078	24.6129	19.5229	17.4867	16.4052
MIR4664	ENSG00000265660	-0.450175	-1.36621	0.198387	0.357265	0.566572	0.178257	0.409776	0.090852	0.36436	0.634387	0.700969	0.354266	0.514622	0.36044
S100A3	ENSG00000188015	-0.449837	-1.36589	0.0413735	0.117231	1.82612	0.333881	1.32109	0.177653	2.1972	1.73112	1.55003	1.46494	1.37583	1.12251
LOC105374003	ENSG00000240476	-0.449073	-1.36516	0.000277611	0.00277166	16.7322	2.14051	12.1994	1.17956	16.3962	19.0209	14.7796	12.0163	11.1221	13.4598
NSUN5	ENSG00000130305	-0.449026	-1.36512	6.50264e-06	0.000153893	29.6387	0.63831	21.7861	1.90274	29.2482	30.3753	29.2926	20.4038	23.9562	20.9982
MICB	ENSG00000204516	-0.448422	-1.36455	1.90174e-06	5.85256e-05	34.4254	1.35337	25.231	1.16877	33.1126	35.816	34.3475	25.8806	25.9307	23.8817
PTGDR2	ENSG00000183134	-0.448126	-1.36427	0.00539589	0.0261515	7.01471	0.307114	5.20398	1.34115	7.14367	7.23632	6.66414	6.7502	4.50557	4.35617
ANGPTL8	ENSG00000130173	-0.447642	-1.36381	0.0452323	0.125171	1.87203	0.211153	1.39458	0.305044	1.97638	2.01069	1.62901	1.04365	1.54387	1.59623
EIF1B	ENSG00000114784	-0.44754	-1.36371	0.00121622	0.00859025	9.45864	0.803334	6.99994	1.19025	8.6232	10.2255	9.52726	6.25232	6.37501	8.3725
PFKFB4	ENSG00000114268	-0.447252	-1.36344	5.94798e-07	2.39674e-05	49.2523	1.92812	36.1303	1.03455	47.3779	49.1489	51.23	36.2405	37.1053	35.045
TEDC1	ENSG00000185347	-0.447071	-1.36327	2.09985e-05	0.000380247	20.2455	1.44144	14.8021	0.732714	21.4531	20.6337	18.6497	15.176	13.9578	15.2723
FAM222B	ENSG00000173065	-0.44635	-1.36259	2.07722e-06	6.2566e-05	27.8488	0.716408	20.422	0.657825	28.4091	28.0958	27.0416	21.0549	20.4694	19.7418
	ENSG00000258989	-0.44624	-1.36248	0.0041081	0.0212134	3.71696	0.166016	2.72365	0.174821	3.87547	3.73106	3.54434	2.8437	2.80417	2.52308
	ENSG00000271828	-0.445706	-1.36198	0.0279903	0.0885392	2.19323	0.211571	1.63703	0.287875	1.97638	2.20423	2.39909	1.31174	1.85894	1.74041
SPNS1	ENSG00000169682	-0.444991	-1.36131	4.54306e-07	1.94242e-05	51.7469	0.666968	38.0229	1.51673	52.1256	50.9768	52.1383	38.5767	36.3071	39.1849
HASPIN	ENSG00000177602	-0.44382	-1.3602	5.7574e-05	0.000835582	15.5537	1.30272	11.4387	0.474433	14.3426	15.3866	16.9319	11.595	11.8153	10.9059
SERPINB8	ENSG00000166401	-0.442998	-1.35943	0.000347064	0.00328733	8.57835	0.190919	6.32515	0.581583	8.35821	8.69863	8.6782	6.67361	6.64808	5.65375
TUBB2A	ENSG00000137267	-0.442909	-1.35934	0.000226217	0.00236536	12.0582	1.12166	8.81937	0.614923	12.576	12.8275	10.7712	9.52688	8.51752	8.41369
ARL2	ENSG00000213465	-0.442777	-1.35922	8.52901e-05	0.00110666	25.0387	1.11251	18.5067	2.51664	23.7938	25.3862	25.9359	20.8825	18.768	15.8696
	ENSG00000215006	-0.442432	-1.35889	0.00902665	0.0384961	3.38559	0.186585	2.50102	0.357186	3.36757	3.58053	3.20866	2.67136	2.74115	2.09055
GINM1	ENSG00000055211	-0.442123	-1.3586	3.92156e-06	0.000103444	44.4556	2.53876	32.7478	2.17822	41.5923	45.3426	46.4318	32.5829	30.6568	35.0038
BZW2	ENSG00000136261	-0.441872	-1.35837	4.78111e-07	1.99929e-05	81.3755	1.90389	59.9372	2.9315	80.8328	83.4918	79.8019	62.3412	60.7989	56.6714
	ENSG00000230043	-0.441663	-1.35817	0.237426	0.403551	0.333022	0.012679	0.250655	0.0689643	0.320196	0.333322	0.345548	0.315967	0.178542	0.257457
	ENSG00000289519	-0.441632	-1.35814	0.0342609	0.101982	2.22637	0.476255	1.61561	0.108711	2.7051	1.75263	2.22138	1.54154	1.56487	1.74041
P2RY2	ENSG00000175591	-0.441372	-1.3579	7.4146e-06	0.000168588	23.5604	1.23013	17.3497	0.64574	23.3301	22.4616	24.8893	17.742	16.6044	17.7027
TIMM13	ENSG00000099800	-0.44135	-1.35787	1.87302e-06	5.77474e-05	35.6249	1.29105	26.2146	1.13811	36.0717	36.6332	34.1698	27.2785	26.3508	25.0145
LOC124906339	ENSG00000283418	-0.441068	-1.35761	0.287497	0.459986	0.293907	0.12028	0.206109	0.0280517	0.430608	0.204294	0.24682	0.18192	0.199547	0.23686
	ENSG00000227598	-0.441036	-1.35758	0.153607	0.298465	0.588882	0.0769105	0.434838	0.0813168	0.673515	0.569873	0.523259	0.411715	0.367587	0.525212
CCDC134	ENSG00000100147	-0.441011	-1.35756	1.78689e-06	5.56022e-05	32.38	1.14575	23.8648	0.733843	31.059	32.9774	33.1035	23.3528	23.5361	24.7056
PCBD1	ENSG00000166228	-0.440964	-1.35751	6.74515e-06	0.000157654	49.7525	1.47778	36.7179	3.65966	49.6524	51.2779	48.3274	40.5299	36.3911	33.2325
EMC8	ENSG00000131148	-0.440737	-1.3573	3.75734e-06	0.000100533	37.9581	1.00148	28.0286	2.16747	38.4566	36.8052	38.6125	27.6998	30.3417	26.0443
	ENSG00000277752	-0.43983	-1.35644	0.0691155	0.169614	1.50168	0.0739255	1.12746	0.302894	1.5789	1.49457	1.43156	1.36919	0.787687	1.2255
	ENSG00000267791	-0.439653	-1.35628	0.0364362	0.10681	1.84239	0.20262	1.36101	0.205544	1.86597	2.03219	1.62901	1.21599	1.2708	1.59623
TEX56P	ENSG00000185689	-0.439585	-1.35621	1.59959e-05	0.000309653	17.0037	0.239117	12.5357	0.617935	17.1912	17.0854	16.7344	12.9929	12.7815	11.8327
	ENSG00000261067	-0.439313	-1.35596	4.4703e-07	1.92108e-05	53.4714	0.7192	39.4378	1.39406	54.2676	53.2778	52.8689	39.7831	37.9035	40.6267
GMNN	ENSG00000112312	-0.439287	-1.35593	4.88295e-05	0.000728329	24.4958	1.64007	18.0574	1.90768	24.1251	26.2894	23.0727	20.1549	17.5917	16.4258
GATA6	ENSG00000141448	-0.438957	-1.35562	8.19014e-05	0.00107431	10.8916	0.302588	8.03471	0.279669	11.1185	10.548	11.0082	8.16727	8.22345	7.71341
MRPL35	ENSG00000132313	-0.43882	-1.3555	1.00139e-06	3.54986e-05	39.2833	1.00452	28.9728	0.972019	40.0907	39.6008	38.1584	29.3083	29.7326	27.8774
LRRC47	ENSG00000130764	-0.438668	-1.35535	4.17021e-07	1.83354e-05	46.0587	0.699508	33.9711	0.416685	46.7817	46.0092	45.3853	34.4404	33.8285	33.6445
	ENSG00000266466	-0.438216	-1.35493	0.0296806	0.0924276	1.9332	0.177687	1.42702	0.170936	2.13096	1.88166	1.78698	1.40749	1.60688	1.26669
RN7SL381P	ENSG00000263968	-0.437845	-1.35458	0.179197	0.333375	0.884251	0.0996389	0.708346	0.376525	0.894339	0.978462	0.779952	0.488313	0.493617	1.14311
MT1A	ENSG00000205362	-0.437737	-1.35448	0.0176474	0.0631854	2.75889	0.324171	2.02692	0.255374	2.79343	3.06441	2.41884	2.15432	1.73291	2.19353
SNORA24	ENSG00000275994	-0.437655	-1.3544	0.0877754	0.201543	1.1441	0.1262	0.856112	0.189865	1.13725	1.02147	1.27359	0.928751	0.640652	0.998933
C1orf122	ENSG00000197982	-0.437555	-1.35431	6.02911e-05	0.000862188	16.8409	0.904498	12.4912	1.12847	15.9325	16.8489	17.7414	11.7482	13.7898	11.9357
GORASP2	ENSG00000115806	-0.437551	-1.3543	3.27665e-06	9.05036e-05	91.6927	1.05046	67.8847	6.42065	90.4828	92.3733	92.2219	74.9991	66.1342	62.5208
GTF2A2	ENSG00000140307	-0.437459	-1.35422	3.00547e-06	8.45911e-05	32.8496	1.88806	24.2158	0.471487	32.4281	34.9128	31.2079	24.6167	24.3343	23.6963
ARF4	ENSG00000168374	-0.436337	-1.35316	9.25486e-07	3.3515e-05	86.4455	0.835909	63.9643	4.18928	86.3093	87.3412	85.6861	67.7989	64.6009	59.4932
PLEKHB1	ENSG00000021300	-0.4361	-1.35294	0.00169035	0.0109399	6.26087	0.669604	4.63436	0.320845	5.75248	6.01055	7.01957	4.52886	4.37954	4.99466
	ENSG00000253476	-0.435458	-1.35234	0.117136	0.2464	0.847631	0.041517	0.640644	0.152327	0.872257	0.870939	0.799697	0.488313	0.640652	0.792967
	ENSG00000274170	-0.435217	-1.35211	0.323968	0.499312	0.241603	0.0329203	0.192316	0.0950693	0.253948	0.204294	0.266566	0.162771	0.115527	0.29865
MIR4260	ENSG00000283876	-0.434612	-1.35155	3.0259e-05	0.000505912	17.4413	0.68589	12.9208	0.897062	17.147	18.2252	16.9516	12.3419	12.4665	13.9542
	ENSG00000271730	-0.434594	-1.35153	0.164108	0.313211	0.816078	0.139932	0.624105	0.242364	0.960587	0.806425	0.681224	0.545761	0.430602	0.89595
MRPS17	ENSG00000239789	-0.434478	-1.35142	2.71254e-06	7.78326e-05	108.457	3.84567	80.3995	6.5351	107.685	112.631	105.057	87.2548	79.7034	74.2403
ADISSP	ENSG00000101220	-0.434157	-1.35112	1.42619e-06	4.68967e-05	43.1311	0.249563	31.9615	1.81718	42.8731	43.1491	43.3712	32.1425	33.6815	30.0607
ESCO2	ENSG00000171320	-0.434092	-1.35106	3.55338e-05	0.000573008	21.1383	1.67342	15.6135	0.906076	21.2323	22.7627	19.4198	15.5207	16.5624	14.7574
DSCC1	ENSG00000136982	-0.43394	-1.35092	0.00079224	0.00619452	10.1714	0.929571	7.50804	0.877049	10.8535	10.548	9.1126	7.91832	6.50104	8.10474
MIR6812	ENSG00000273555	-0.433889	-1.35087	0.4192	0.591371	0.165885	0.0382433	0.145915	0.11461	0.209783	0.13978	0.148092	0.0861728	0.0735175	0.278054
	ENSG00000268533	-0.433324	-1.35034	0.0182405	0.0645523	2.97162	0.307969	2.22403	0.402666	2.61677	3.12893	3.16917	2.02027	1.96397	2.68785
FASN	ENSG00000169710	-0.433046	-1.35008	4.875e-06	0.000123204	486.992	7.26879	361.437	29.9297	486.112	494.661	480.203	350.369	395.324	338.618
MRPS12	ENSG00000128626	-0.433045	-1.35008	3.20649e-05	0.00052926	28.2289	0.232362	21.0107	2.47364	28.2987	28.4184	27.9697	21.074	23.4521	18.506
TMEM39B	ENSG00000121775	-0.432938	-1.34998	7.0248e-05	0.000962787	16.2392	0.271231	12.0792	1.2627	16.5066	16.2468	15.9643	11.1737	11.5422	13.5216
AMER1	ENSG00000184675	-0.432741	-1.3498	6.36631e-06	0.00015152	29.4321	0.716201	21.8201	1.50831	28.6078	29.9022	29.7863	22.9698	20.1123	22.3782
BLM	ENSG00000197299	-0.432408	-1.34948	5.48844e-05	0.000804732	14.4049	0.145228	10.6927	0.799948	14.2763	14.3759	14.5624	11.078	11.2272	9.77307
PINX1	ENSG00000258724	-0.432231	-1.34932	0.000721754	0.00575314	7.58686	0.418738	5.61193	0.480295	7.71782	7.92447	7.11829	6.09912	5.59783	5.13884
HGH1	ENSG00000235173	-0.432189	-1.34928	2.41373e-05	0.000423361	19.6829	0.525913	14.6182	1.15692	20.2386	19.1929	19.6173	14.5058	15.8273	13.5216
FAM83D	ENSG00000101447	-0.43139	-1.34853	5.82496e-06	0.000140225	60.1014	3.76563	44.5731	3.334	58.1983	64.4387	57.6671	47.2323	45.6543	40.8327
	ENSG00000226085	-0.431256	-1.34841	0.140382	0.281037	1.32964	0.220803	1.03737	0.390114	1.09308	1.36555	1.53028	1.25429	1.2708	0.587002
	ENSG00000264350	-0.431107	-1.34827	0.0157082	0.0581503	2.70191	0.239806	2.00817	0.224674	2.55052	2.97839	2.5768	1.94368	2.25804	1.8228
	ENSG00000249474	-0.431005	-1.34817	0.0971415	0.21628	1.06665	0.149245	0.801943	0.170145	0.894339	1.1505	1.15512	0.718107	0.997737	0.689985
E2F5	ENSG00000133740	-0.43049	-1.34769	1.07216e-05	0.000225758	30.8745	1.59575	22.8777	1.65534	32.1189	31.4291	29.0754	24.789	21.9397	21.9044
HMGB1P5	ENSG00000132967	-0.430395	-1.3476	0.0398014	0.113777	2.13695	0.154551	1.60892	0.370052	2.26345	2.18272	1.96469	1.63728	1.96397	1.2255
	ENSG00000284783	-0.430103	-1.34733	0.12194	0.254024	1.28206	0.188039	0.998495	0.342323	1.13725	1.49457	1.21436	0.622359	1.29181	1.08132
RBX1	ENSG00000100387	-0.429481	-1.34675	3.69589e-05	0.000586421	25.3277	0.933626	18.8203	2.04259	26.3996	24.8916	24.6919	21.1123	17.1926	18.1559
SAP130	ENSG00000136715	-0.429177	-1.34647	2.5557e-06	7.42965e-05	36.8957	0.443771	27.4182	1.61216	36.6458	36.6332	37.4081	29.0785	27.317	25.859
CASC3	ENSG00000108349	-0.428937	-1.34624	2.37043e-07	1.20334e-05	123.773	1.30893	91.9488	1.56375	124.159	124.845	122.314	93.4784	90.353	92.0151
ST6GALNAC4	ENSG00000136840	-0.428622	-1.34595	1.69495e-06	5.38458e-05	32.3975	0.1327	24.0875	0.760902	32.4943	32.2462	32.4519	23.6018	24.9644	23.6963
MGLL	ENSG00000074416	-0.427756	-1.34514	2.11051e-06	6.33266e-05	192.755	6.30841	143.448	9.49493	192.062	186.822	199.381	147.557	150.196	132.59
	ENSG00000280554	-0.427532	-1.34493	0.202921	0.362926	0.557295	0.0221316	0.434293	0.163191	0.54102	0.548369	0.582496	0.411715	0.283567	0.607598
	ENSG00000257941	-0.426917	-1.34436	0.271886	0.443415	1.06832	0.382645	0.864522	0.449384	1.13725	0.655892	1.41181	0.392565	0.913717	1.28728
ETV4	ENSG00000175832	-0.426461	-1.34393	0.000264807	0.0026815	8.8859	0.247051	6.61067	0.336435	8.60112	9.04271	9.01387	6.99915	6.41702	6.41583
SERTAD1	ENSG00000197019	-0.42618	-1.34367	0.00152016	0.0101002	6.3777	0.32181	4.76371	0.509671	6.26038	6.74171	6.13101	4.54801	5.34577	4.39736
PRDM2	ENSG00000116731	-0.426127	-1.34362	3.20395e-06	8.91583e-05	30.7735	1.13164	22.8995	0.70228	32.0085	30.5259	29.7863	22.089	23.284	23.3256
TK1	ENSG00000167900	-0.425952	-1.34346	3.61377e-05	0.000578857	44.5034	3.09948	33.1662	3.51395	44.0214	47.8156	41.6731	35.3596	35.0258	29.1132
	ENSG00000263271	-0.425436	-1.34298	0.0123557	0.0487699	2.91721	0.260205	2.17376	0.128482	2.61677	3.06441	3.07044	2.13517	2.06899	2.31711
RN7SL737P	ENSG00000243015	-0.424835	-1.34242	0.119625	0.250477	0.954315	0.116049	0.726978	0.188635	0.828092	0.978462	1.05639	0.679808	0.934722	0.566405
	ENSG00000289839	-0.424663	-1.34226	0.0769902	0.183499	1.22914	0.0778448	0.932178	0.169109	1.15933	1.21501	1.31308	0.737256	1.03975	1.01953
CHAC2	ENSG00000143942	-0.424339	-1.34196	0.0015292	0.0101401	7.3171	0.679472	5.45084	0.509778	7.98281	7.34384	6.62465	4.87355	5.63984	5.83912
	ENSG00000226698	-0.424235	-1.34186	0.0160618	0.0590563	2.68023	0.224295	1.98935	0.16268	2.88176	2.72034	2.43858	2.09687	2.06899	1.8022
	ENSG00000291253	-0.423712	-1.34137	0.0379521	0.109944	1.67057	0.0928554	1.24602	0.0791837	1.68931	1.75263	1.56978	1.15855	1.31281	1.26669
RPP25	ENSG00000178718	-0.423152	-1.34085	6.99548e-05	0.000960232	24.827	1.04254	18.5433	2.17252	25.3617	25.4938	23.6256	20.7293	18.5159	16.3846
FBXL14	ENSG00000171823	-0.422751	-1.34048	9.34018e-05	0.00118986	16.5041	0.561718	12.3334	1.20404	16.4625	17.0854	15.9643	12.9355	13.1176	10.9471
	ENSG00000228417	-0.42251	-1.34026	0.139601	0.27987	1.31153	0.497853	0.957204	0.182611	1.04892	0.999967	1.88571	1.1011	1.01874	0.751774
RRP36	ENSG00000124541	-0.422481	-1.34023	2.83087e-05	0.000478782	38.3421	2.03795	28.6607	2.98064	36.425	40.4825	38.1189	31.4339	29.0394	25.5088
	ENSG00000273014	-0.4221	-1.33988	0.0196978	0.0681876	2.86041	0.424534	2.12934	0.161624	2.39595	2.95689	3.22841	2.23092	1.94296	2.21413
OIP5	ENSG00000104147	-0.421528	-1.33935	7.00044e-05	0.000960232	12.4604	0.230617	9.31387	0.362335	12.6864	12.2254	12.4694	9.00985	9.71481	9.21696
PROSER2	ENSG00000148426	-0.421296	-1.33913	4.21208e-06	0.000109222	33.5598	1.48561	25.0414	0.996683	34.018	34.7623	31.899	25.2295	25.9307	23.9641
SNX18	ENSG00000178996	-0.421116	-1.33896	4.71689e-05	0.000709397	16.8702	0.357345	12.6274	0.988578	16.617	17.279	16.7147	12.5717	13.6427	11.6679
GRPEL1	ENSG00000109519	-0.420971	-1.33883	2.71439e-06	7.78326e-05	63.8228	0.528661	47.7489	3.58763	63.7189	64.3957	63.3538	50.2196	49.3932	43.6338
OST4	ENSG00000228474	-0.420575	-1.33846	2.35034e-06	6.92856e-05	60.1113	1.66595	44.9376	3.03615	61.5548	58.2884	60.4907	48.4387	43.0287	43.3455
ECI2	ENSG00000198721	-0.420467	-1.33836	6.64646e-06	0.000156151	34.0809	1.01814	25.4798	1.73457	33.3114	35.2354	33.6959	26.9146	25.9727	23.5522
CIAO2A	ENSG00000166797	-0.42044	-1.33834	0.000260611	0.00264749	29.49	2.26126	22.1367	3.20056	26.8854	30.6334	30.9512	24.9805	22.7589	18.6708
SNORA7A	ENSG00000207496	-0.420342	-1.33825	0.0848331	0.196289	1.38107	0.234298	1.03275	0.196339	1.46848	1.55909	1.11563	0.833004	1.03975	1.2255
RPL23P8	ENSG00000219451	-0.420219	-1.33813	0.0724609	0.175669	1.7424	0.270941	1.31704	0.32369	2.04263	1.51608	1.6685	1.40749	1.58588	0.95774
AEN	ENSG00000181026	-0.419973	-1.3379	1.79554e-05	0.000337101	25.8626	1.82193	19.2665	0.771247	27.5037	26.1819	23.9021	20.1549	18.768	18.8767
ADO	ENSG00000181915	-0.419932	-1.33786	5.95276e-05	0.000855296	21.3395	0.774755	15.9907	1.60426	20.5477	22.096	21.3746	16.976	16.8565	14.1395
	ENSG00000123965	-0.419805	-1.33775	0.131381	0.268303	1.08631	0.326663	0.784847	0.0841938	1.04892	1.43006	0.779952	0.813854	0.850702	0.689985
IL27RA	ENSG00000104998	-0.419291	-1.33727	2.40982e-05	0.000423115	26.427	0.991662	19.8057	1.76112	27.062	26.9346	25.2843	18.4697	19.146	21.8015
BLTP2	ENSG00000007202	-0.419094	-1.33709	8.75045e-07	3.20335e-05	279.422	6.67371	208.97	6.32801	272.95	286.281	279.035	201.807	211.3	213.803
RAE1	ENSG00000101146	-0.41846	-1.3365	1.1092e-06	3.81925e-05	42.9395	0.968907	32.1201	0.700844	43.8005	43.1276	41.8903	32.1616	32.7993	31.3995
PSMD3	ENSG00000108344	-0.418251	-1.33631	1.17241e-06	3.99596e-05	203.924	3.28634	152.741	7.6819	204.936	206.584	200.25	156.882	157.464	143.877
RPS27L	ENSG00000185088	-0.417992	-1.33607	3.92524e-05	0.00061745	17.8865	0.673832	13.3805	0.880132	18.472	17.15	18.0376	14.3909	12.9706	12.7802
NDUFA4	ENSG00000189043	-0.417881	-1.33596	1.67588e-06	5.34343e-05	80.9309	1.9657	60.6323	3.86617	79.4858	83.1693	80.1376	65.0605	58.9085	57.9278
CYP27B1	ENSG00000111012	-0.41788	-1.33596	0.00269335	0.0156164	5.05141	0.412559	3.76515	0.035637	5.50957	4.93532	4.70933	3.72458	3.7914	3.77947
MIR429	ENSG00000198976	-0.417796	-1.33588	0.402407	0.576312	0.330519	0.163514	0.26639	0.178484	0.518938	0.225799	0.24682	0.220219	0.115527	0.463423
NUBP1	ENSG00000103274	-0.417616	-1.33572	0.000758172	0.00599791	13.1966	1.46153	9.89031	1.10961	11.7589	13.1501	14.6809	10.9822	9.92486	8.76383
MIR200B	ENSG00000207730	-0.417601	-1.3357	0.41517	0.587758	0.194759	0.0848243	0.152434	0.0911128	0.165618	0.290313	0.128346	0.105322	0.0945225	0.257457
BMAL2-AS1	ENSG00000245311	-0.417283	-1.33541	0.00196982	0.0122892	6.81347	0.640932	5.09126	0.479431	6.26038	7.51588	6.66414	5.62038	4.96768	4.68572
GDAP1	ENSG00000104381	-0.417043	-1.33519	1.01512e-05	0.000216186	33.7167	2.11017	25.2178	1.33791	32.7372	36.1386	32.2742	26.5125	25.3005	23.8405
PTAFR	ENSG00000169403	-0.417037	-1.33518	4.23398e-05	0.000655097	14.9317	0.618903	11.186	0.203578	14.2321	15.4081	15.1548	11.078	11.0591	11.4208
ZC3H12A	ENSG00000163874	-0.416984	-1.33513	7.09469e-05	0.000970783	29.869	1.20382	22.4805	2.8803	31.1031	28.698	29.806	21.3421	20.3433	25.756
UBL7	ENSG00000138629	-0.416916	-1.33507	0.00017992	0.00199861	12.1181	0.764272	9.0784	0.554204	11.7147	12.9996	11.64	8.81835	9.71481	8.70205
NOL6	ENSG00000165271	-0.416846	-1.33501	1.07135e-06	3.73485e-05	91.6922	3.96951	68.6724	2.49533	94.9877	92.8033	87.2855	68.967	71.0074	66.0429
STAT3	ENSG00000168610	-0.416632	-1.33481	4.01665e-07	1.7855e-05	170.563	1.98525	127.782	1.91145	171.923	168.285	171.481	127.545	129.8	125.999
	ENSG00000253629	-0.416518	-1.3347	0.286817	0.459121	0.462165	0.155302	0.356384	0.1498	0.45269	0.311818	0.621987	0.239369	0.304572	0.525212
SNORA9B	ENSG00000206897	-0.415836	-1.33407	0.280276	0.452183	0.498584	0.134738	0.396477	0.200696	0.518938	0.354827	0.621987	0.277668	0.283567	0.628195
[truncated: 16,163 more rows]

## Sheet: overlap
DMSO	id	logFC	adj.P.Val		MET	id	logFC	adj.P.Val
[truncated: 211 more rows]
