# Supplementary material for: A multi-omics approach to identify the impact of miR-411ed on NSCLC TKI resistance
Source: bioRxiv. 2026 Apr 3:2026.03.31.715663. Preprint. [Version 1] doi: 10.64898/2026.03.31.715663 (PMC13060388; doi:10.64898/2026.03.31.715663)
Supplement: Supplement 4 — Table S2 Proteomic analysis [file media-4.xlsx]

## Sheet: miR411ed vs scr DMSO
Gene ID	AveExpr	Coef.(Intercept)	Coef.group (log2FC)	t.(Intercept)	t.groupM	P.value.(Intercept)	P.value	P.value.adj.(Intercept)	P.value.adj.	F	F.p.value
MX1	24.9421	24.4414	1.0014	248.08	7.18715	1.69296e-16	0.000105587	3.98898e-15	0.274442	64116.7	3.48523e-17
DDAH1	22.8113	23.5429	-1.46327	157.297	-6.91304	5.93716e-15	0.000137842	2.69883e-14	0.274442	23252.3	1.82829e-15
SSB	24.2059	24.6585	-0.905262	230.041	-5.9717	3.05219e-16	0.000366824	4.86152e-15	0.403115	51012	8.50907e-17
FADS1	20.0544	20.9239	-1.73891	94.4678	-5.55142	3.17497e-13	0.000588044	5.72847e-13	0.403115	8213.32	1.0616e-13
GARS1	24.2599	24.6148	-0.709868	267.944	-5.46399	9.27826e-17	0.000650548	3.49621e-15	0.403115	69753.4	2.50826e-17
IFIT1	21.6267	21.0387	1.17598	137.408	5.43098	1.70469e-14	0.000676033	5.71985e-14	0.403115	19965.9	3.31254e-15
TRIT1	17.6342	18.8157	-2.36298	60.6127	-5.38255	1.0107e-11	0.000715471	1.21005e-11	0.403115	3241.48	3.99109e-12
WARS1	23.9166	23.5287	0.775699	226.384	5.27748	3.45897e-16	0.000809874	5.07428e-15	0.403115	52967.3	7.34697e-17
MYLK	18.6849	19.5138	-1.6577	84.7908	-5.09328	7.37453e-13	0.00101024	1.16947e-12	0.446974	6604.67	2.48417e-13
SFXN1	24.2852	24.6637	-0.757012	226.774	-4.92178	3.41282e-16	0.00124646	5.07428e-15	0.466475	49872.3	9.29372e-17
DDX20	19.9469	19.2446	1.40461	94.8454	4.89495	3.0765e-13	0.00128861	5.57861e-13	0.466475	9676.17	5.59743e-14
TSR1	23.2414	23.9154	-1.34811	117.956	-4.70167	6.89075e-14	0.00167829	1.65594e-13	0.511286	13151.5	2.10887e-14
PGRMC1	24.0416	24.3859	-0.688584	231.865	-4.62955	2.86972e-16	0.00180056	4.75404e-15	0.511286	52264.7	7.74014e-17
GEMIN6	18.7907	18.1046	1.3721	85.7809	4.59698	6.73603e-13	0.00187737	1.08288e-12	0.511286	7937.16	1.21267e-13
HSPE1	27.8648	28.1389	-0.548187	329.904	-4.54459	1.8285e-17	0.00200847	2.57077e-15	0.511286	106737	4.76558e-18
IFIT3	20.4767	19.8744	1.20461	105.63	4.52711	1.32775e-13	0.00205439	2.78855e-13	0.511286	11854.4	2.5343e-14
SEMA7A	21.2022	21.7331	-1.06168	128.847	-4.45075	2.81643e-14	0.00226889	8.36342e-14	0.513398	15810.4	8.23635e-15
MGLL	21.6405	22.2899	-1.29871	107.976	-4.44853	1.36621e-13	0.00232073	2.84978e-13	0.513398	10999.2	4.21257e-14
MDC1	20.9896	21.5877	-1.19616	111.084	-4.35234	8.96723e-14	0.0025821	2.03346e-13	0.521778	11674.9	2.69098e-14
THBS1	20.4888	19.9033	1.17105	104.343	4.34109	1.46099e-13	0.00262068	3.00965e-13	0.521778	11547	2.80804e-14
NMD3	19.6453	20.2268	-1.16301	102.074	-4.15011	1.73441e-13	0.00338279	3.44288e-13	0.622328	9837.3	5.24806e-14
WDR77	20.6005	21.2056	-1.2103	102.013	-4.117	1.74326e-13	0.00353791	3.45806e-13	0.622328	9829.61	5.26631e-14
JUP	24.8413	25.1634	-0.64411	226.813	-4.10529	3.40994e-16	0.00359456	5.07428e-15	0.622328	50144.1	9.10332e-17
STAT3	21.8099	22.2333	-0.846761	148.591	-4.00162	9.25552e-15	0.00414088	3.68924e-14	0.639343	21254.5	2.59496e-15
ABCC3	18.8272	19.5438	-1.43303	76.7449	-3.97908	1.60495e-12	0.00427116	2.30649e-12	0.639343	5473.74	5.16918e-13
JCAD	21.873	22.3161	-0.886288	139.895	-3.92867	1.48195e-14	0.00457881	5.18552e-14	0.639343	18808.9	4.1817e-15
TCF25	20.2012	20.9064	-1.41053	81.7499	-3.90009	1.17706e-12	0.00483848	1.75809e-12	0.639343	6247.36	3.76336e-13
ITGA6	23.74	24.2355	-0.991097	131.491	-3.80229	2.9717e-14	0.00554157	8.72664e-14	0.639343	16597.3	8.56505e-15
GTPBP6	20.2401	20.7707	-1.06109	104.599	-3.77845	1.43333e-13	0.00564566	2.96325e-13	0.639343	10396.3	4.22978e-14
EXOC1	19.8991	20.8647	-1.93119	57.1124	-3.73789	1.88574e-11	0.00606399	2.16671e-11	0.639343	2973.89	6.65265e-12
PTPRJ	19.4343	20.0009	-1.13331	92.4375	-3.70367	3.76002e-13	0.00627367	6.61909e-13	0.639343	8074.24	1.13429e-13
UAP1	22.187	21.7979	0.778119	146.557	3.69933	1.03069e-14	0.00631229	3.98262e-14	0.639343	22259.5	2.16678e-15
ARPC1A	21.5915	22.0042	-0.825366	139.158	-3.69092	1.54433e-14	0.00638796	5.32426e-14	0.639343	18652.3	4.32042e-15
GALNT7	23.1551	23.4901	-0.670017	182.742	-3.68574	1.841e-15	0.00643511	1.251e-14	0.639343	32455.7	4.97171e-16
RDX	22.7468	22.3971	0.699501	166.761	3.68278	3.76111e-15	0.00646214	1.99424e-14	0.639343	28691.3	8.04469e-16
DAPK1	18.242	17.5594	1.3653	66.767	3.67085	4.75462e-12	0.00657254	6.0663e-12	0.639343	4817.92	8.50437e-13
TLN1	23.8707	23.5684	0.604623	202.058	3.66536	8.4019e-16	0.00662397	8.24049e-15	0.639343	41888.4	1.83638e-16
POLR3B	18.6674	17.9766	1.38172	67.2802	3.65667	4.47909e-12	0.00670636	5.7405e-12	0.639343	4887.93	8.039e-13
LSG1	22.4698	22.7959	-0.652146	179.467	-3.63043	2.12012e-15	0.00696167	1.37497e-14	0.639343	31300.3	5.72744e-16
IFITM3	22.8902	22.2597	1.26088	88.3772	3.53982	6.43906e-13	0.00802971	1.04441e-12	0.639343	8265.49	1.27343e-13
RDH11	23.1446	22.8865	0.516204	220.512	3.51691	4.24671e-16	0.00819234	5.6368e-15	0.639343	49734.9	9.39437e-17
FDFT1	20.6879	21.5163	-1.65665	64.4545	-3.50915	7.40286e-12	0.00839055	9.0954e-12	0.639343	3846.83	2.45792e-12
MTPN	21.7311	21.2605	0.941132	111.898	3.50254	9.25625e-14	0.00841065	2.09064e-13	0.639343	13087.6	1.89871e-14
HMGB2	23.1941	22.9029	0.582542	193.964	3.48853	1.15612e-15	0.00853483	9.47258e-15	0.639343	38590.9	2.52912e-16
POGZ	20.8623	21.2343	-0.743847	140.081	-3.46985	1.46668e-14	0.00876862	5.14565e-14	0.639343	18947.4	4.06367e-15
GTF3C2	20.6061	21.2604	-1.30856	78.7561	-3.42762	1.571e-12	0.00943649	2.26492e-12	0.639343	5832.51	4.90996e-13
PLAA	21.3017	20.9502	0.70316	143.702	3.41046	1.20181e-14	0.00955825	4.46834e-14	0.639343	21354.9	2.54769e-15
ROR1	18.9506	19.5831	-1.26504	74.5968	-3.40744	2.0034e-12	0.00960058	2.80504e-12	0.639343	5216.82	6.23793e-13
IARS2	25.0779	25.311	-0.466192	259.478	-3.37941	1.19216e-16	0.0100009	3.59273e-15	0.639343	66099.9	3.09445e-17
NUP210	23.1836	23.5285	-0.689774	162.814	-3.37513	4.53636e-15	0.0100638	2.2542e-14	0.639343	25742.8	1.22901e-15
TDRKH	20.5088	21.0618	-1.10612	90.4683	-3.35961	5.01125e-13	0.0103703	8.42331e-13	0.639343	7765.97	1.50287e-13
ISG15	23.264	22.9818	0.564375	192.681	3.34585	1.21759e-15	0.0105037	9.72114e-15	0.639343	38048.8	2.67274e-16
FASTKD1	18.3294	18.9413	-1.22392	73.1085	-3.34037	2.34352e-12	0.0105884	3.22568e-12	0.639343	5010.64	7.29784e-13
ADAM10	21.8302	22.254	-0.847743	123.914	-3.3378	3.82132e-14	0.0106285	1.05817e-13	0.639343	14780.9	1.0717e-14
PTGFRN	20.1525	20.9662	-1.62739	60.2329	-3.30591	1.24991e-11	0.0112637	1.47605e-11	0.639343	3357.32	4.16155e-12
CLIC4	20.58	20.1518	0.856481	109.613	3.29419	9.94684e-14	0.0113308	2.20659e-13	0.639343	12536.4	2.03727e-14
EPB41L1	21.2286	21.7237	-0.990114	102.244	-3.29515	2.03405e-13	0.0114267	3.94332e-13	0.639343	9988.25	5.96021e-14
TFRC	26.6381	26.8327	-0.389323	319.402	-3.27694	2.35393e-17	0.0116223	2.57077e-15	0.639343	100548	6.01711e-18
UBE2C	20.44	19.9352	1.00962	91.0402	3.26028	4.23604e-13	0.0119113	7.33117e-13	0.639343	8718.72	8.40929e-14
SLC35E1	19.1621	18.5795	1.16531	72.6711	3.22297	2.45663e-12	0.0125862	3.36624e-12	0.639343	5622.71	4.65687e-13
ARPC5L	20.1731	19.6742	0.997961	89.7568	3.21936	4.7322e-13	0.0126535	8.02197e-13	0.639343	8475.3	9.39177e-14
SERBP1	24.0222	23.4159	1.21268	88.0295	3.22367	6.63854e-13	0.0127083	1.07142e-12	0.639343	8160.91	1.33777e-13
ZNF280C	20.4014	20.8904	-0.978033	96.7466	-3.20278	2.63615e-13	0.012968	4.89426e-13	0.639343	8931.96	7.65258e-14
DSP	24.2141	23.9233	0.581553	186.295	3.20224	1.58479e-15	0.0129784	1.14739e-14	0.639343	35559.7	3.48237e-16
RIGI	20.0261	19.1377	1.7767	48.5306	3.18585	6.63544e-11	0.0134372	7.19758e-11	0.639343	2584.02	1.1456e-11
ENOPH1	20.7165	20.3042	0.824519	110.503	3.17302	9.3383e-14	0.0135531	2.10423e-13	0.639343	12716.8	1.92677e-14
CPT2	23.6362	23.899	-0.525564	203.653	-3.16682	7.90169e-16	0.0136786	7.88058e-15	0.639343	40572.6	2.08004e-16
SLK	20.4729	20.0625	0.820739	108.763	3.14621	1.05691e-13	0.0141042	2.31625e-13	0.639343	12323.3	2.17824e-14
TAF5	19.5969	20.1099	-1.02604	86.9205	-3.13591	6.07701e-13	0.0143221	9.93376e-13	0.639343	7179.53	1.79372e-13
ADGRE5	20.1072	20.609	-1.0037	89.9867	-3.09891	4.6387e-13	0.0151351	7.89034e-13	0.639343	7712.85	1.35677e-13
PRKCA	20.8677	21.2144	-0.693463	133.409	-3.08364	2.14667e-14	0.0154841	6.81119e-14	0.639343	17225.7	5.89396e-15
NDUFA9	22.3733	22.7544	-0.762362	128.513	-3.04457	3.28312e-14	0.0165155	9.42566e-14	0.639343	15971.4	9.13956e-15
WBP2	19.4946	20.4355	-1.88186	46.6277	-3.0362	9.03688e-11	0.016782	9.71775e-11	0.639343	1983.15	3.18743e-11
PSMB3	23.1312	23.4691	-0.675733	149.015	-3.03386	1.04002e-14	0.0167822	4.00518e-14	0.639343	21575.4	2.84223e-15
S100A11	25.6509	25.2871	0.727446	149.033	3.03157	1.12688e-14	0.0168985	4.25734e-14	0.639343	22858.9	2.47977e-15
DARS2	22.3852	22.6374	-0.504444	191.129	-3.01161	1.29693e-15	0.0172497	1.01661e-14	0.639343	35725.3	3.41806e-16
F3	22.0098	21.7128	0.59396	155.461	3.0071	6.50426e-15	0.017367	2.89062e-14	0.639343	24838.2	1.41251e-15
LAMB1	23.3066	23.0575	0.498121	196.502	3.00175	1.04451e-15	0.0175071	9.08135e-15	0.639343	39456.3	2.31938e-16
SLC25A13	24.0586	24.2712	-0.425234	241.628	-2.99343	2.07966e-16	0.0177277	4.20393e-15	0.639343	57370.2	5.37934e-17
YWHAH	20.6044	19.0201	3.16841	25.462	2.9992	9.5226e-09	0.0177369	9.58518e-09	0.639343	765.308	1.25839e-09
MVP	23.7746	23.4461	0.656939	151.047	2.99262	1.01562e-14	0.0179127	3.94942e-14	0.639343	23463.4	2.24139e-15
HP1BP3	23.7278	23.9925	-0.529329	190.484	-2.97162	1.33225e-15	0.01832	1.02811e-14	0.639343	35492.3	3.50826e-16
MOSPD2	18.7001	19.1965	-0.992682	81.2287	-2.97018	1.03069e-12	0.0183593	1.56112e-12	0.639343	6265.72	3.05108e-13
H1.2	22.2887	23.1679	-1.75846	55.4234	-2.97457	2.37819e-11	0.0184041	2.69569e-11	0.639343	2847.45	7.87001e-12
TOR1A	19.6774	18.8973	1.56023	50.9203	2.9728	4.57739e-11	0.018453	5.0393e-11	0.639343	2815.79	8.21779e-12
HTATIP2	21.338	21.7374	-0.798836	114.012	-2.96267	7.31986e-14	0.0185687	1.73101e-13	0.639343	12529.7	2.04241e-14
AGO2	18.2004	17.7026	0.995505	74.3828	2.95776	2.04807e-12	0.0187064	2.85954e-12	0.639343	5852.68	3.98111e-13
SCAMP1	20.1822	19.2723	1.81986	44.3749	2.96297	1.32449e-10	0.0187272	1.40568e-10	0.639343	2163.86	2.27524e-11
NARS1	22.3447	21.9756	0.738146	124.28	2.95179	4.25838e-14	0.0189817	1.1504e-13	0.639343	15973	9.1362e-15
VIM	28.0034	27.7331	0.54056	213.803	2.94675	6.88797e-16	0.0191892	7.39296e-15	0.639343	46611.2	1.57072e-16
NSUN5	20.3657	21.1593	-1.58715	55.4706	-2.94215	2.36259e-11	0.0193222	2.68182e-11	0.639343	2854.84	7.7915e-12
TDRD7	19.0842	18.4635	1.24123	61.7432	2.93501	9.71051e-12	0.0194673	1.16784e-11	0.639343	4077.11	1.83322e-12
ERO1A	26.0946	26.4564	-0.723539	151.816	-2.93584	9.76473e-15	0.0195063	3.82708e-14	0.639343	22426.3	2.67022e-15
FLNB	26.7952	26.6088	0.372872	295.459	2.92764	4.32523e-17	0.0195768	2.57077e-15	0.639343	88527.9	9.89135e-18
PVR	19.6886	19.1358	1.1056	71.7274	2.93037	3.03604e-12	0.019604	4.05009e-12	0.639343	5450.65	5.94015e-13
PDLIM1	23.5927	23.2919	0.601666	160.407	2.92995	5.8689e-15	0.0196164	2.68011e-14	0.639343	26403.7	1.29723e-15
TOMM5	22.8963	23.1699	-0.547132	175.121	-2.92409	2.5673e-15	0.019682	1.5507e-14	0.639343	29951.7	6.80176e-16
PI4KA	18.8277	19.7371	-1.81882	44.9031	-2.92596	1.20887e-10	0.0197985	1.28675e-10	0.639343	1839.05	4.26653e-11
SQLE	20.9726	21.5513	-1.15752	76.9736	-2.92336	1.87544e-12	0.0198763	2.64541e-12	0.639343	5615.25	5.68705e-13
PDK1	20.6812	21.0791	-0.795862	109.211	-2.91565	1.0236e-13	0.0199349	2.25815e-13	0.639343	11485.2	2.86744e-14
NDUFB9	20.0063	20.571	-1.12947	75.0794	-2.91489	2.27418e-12	0.0201311	3.13349e-12	0.639343	5335.91	6.92878e-13
PAPSS2	21.729	21.3028	0.852505	102.998	2.91457	1.96876e-13	0.0201409	3.82605e-13	0.639343	11041.6	4.15033e-14
PDCL3	19.4668	18.9794	0.974704	80.0377	2.90649	1.15654e-12	0.0202129	1.72938e-12	0.639343	6743.47	2.29055e-13
ALDH1A1	24.1371	23.9234	0.42744	229.641	2.90127	3.09397e-16	0.0203734	4.89672e-15	0.639343	53685.7	6.97058e-17
GBP1	21.6262	21.186	0.880477	98.8481	2.90484	2.70673e-13	0.0204383	5.00846e-13	0.639343	10185.5	5.67271e-14
CDK6	21.4119	20.9998	0.824062	104.398	2.89681	1.6486e-13	0.0206221	3.30051e-13	0.639343	11335	3.46143e-14
NOL9	21.4482	21.8557	-0.814988	109.733	-2.89339	1.11956e-13	0.0207287	2.43346e-13	0.639343	11600.7	3.16358e-14
PLOD3	22.7384	22.4887	0.499284	183.371	2.87872	1.79225e-15	0.0210813	1.2326e-14	0.639343	34379.9	3.97065e-16
NXN	19.9158	19.1447	1.54219	50.546	2.87913	4.8459e-11	0.0212464	5.32167e-11	0.639343	2768.99	8.76817e-12
PALM2AKAP2	22.1106	21.7804	0.660399	134.014	2.87327	2.07305e-14	0.0212566	6.59862e-14	0.639343	18512.6	4.45114e-15
USP15	20.7585	20.0549	1.40711	58.0199	2.87851	1.66937e-11	0.0212663	1.93633e-11	0.639343	3610.79	3.14028e-12
PREPL	19.0423	19.6223	-1.16004	68.7436	-2.87369	4.01143e-12	0.0213021	5.1862e-12	0.639343	4454.57	1.2296e-12
LUC7L	18.2651	18.7491	-0.967923	78.1103	-2.85138	1.39871e-12	0.0219741	2.04658e-12	0.639343	5794.38	4.13971e-13
CD70	19.5136	19.0372	0.952866	80.4764	2.84828	1.10827e-12	0.0220777	1.6622e-12	0.639343	6808.72	2.20607e-13
RTF1	16.4872	15.6219	1.73069	36.3537	2.84786	6.1643e-10	0.0222743	6.36408e-10	0.639343	1476.12	9.97645e-11
GGH	22.4806	22.743	-0.524677	173.943	-2.83751	2.70617e-15	0.0224418	1.60186e-14	0.639343	29566.3	7.15452e-16
EIF3G	21.3748	20.6969	1.35592	61.2979	2.83961	1.09151e-11	0.022554	1.29937e-11	0.639343	4011.66	2.08961e-12
CAND1	25.4327	25.6563	-0.447122	229.107	-2.8233	3.15225e-16	0.0229323	4.94183e-15	0.639343	51583.4	8.15126e-17
AAAS	21.5329	21.9667	-0.867726	100.954	-2.81986	2.29916e-13	0.0232385	4.37213e-13	0.639343	9797.12	6.59403e-14
AHNAK2	23.6096	23.8205	-0.421934	224.662	-2.81389	3.67148e-16	0.0232624	5.19515e-15	0.639343	49586.9	9.50426e-17
PALS1	18.9134	18.0672	1.69228	42.4165	2.80932	1.87645e-10	0.0236126	1.97308e-10	0.639343	1975.57	3.23495e-11
OAS2	21.8821	21.5204	0.723336	117.693	2.79721	6.11549e-14	0.0239236	1.50822e-13	0.639343	14325	1.30475e-14
GRSF1	24.2171	24.5352	-0.636272	152.668	-2.79955	9.35022e-15	0.0239649	3.71506e-14	0.639343	22711	2.54288e-15
MX2	20.3564	19.9786	0.755642	104.139	2.78515	1.48354e-13	0.024303	3.04416e-13	0.639343	11262.8	3.09482e-14
TMEM33	20.4779	20.8061	-0.656409	124.566	-2.77887	3.66648e-14	0.0245369	1.02528e-13	0.639343	15034.8	1.00231e-14
PEBP1	23.3011	23.0704	0.461262	196.106	2.77248	1.06109e-15	0.024777	9.16478e-15	0.639343	39234.3	2.37104e-16
DTX3L	22.7258	22.4762	0.499105	176.039	2.76415	2.46467e-15	0.0250937	1.5216e-14	0.639343	31685.4	5.46047e-16
HMGB3	21.1765	20.4462	1.46063	54.7858	2.76746	2.60067e-11	0.0251609	2.93284e-11	0.639343	3223.56	4.8704e-12
PARN	19.7618	20.3036	-1.08346	73.2848	-2.76528	2.74225e-12	0.0252444	3.69642e-12	0.639343	5091.71	8.30602e-13
PARP9	22.1278	21.7504	0.754748	112.657	2.76425	9.83606e-14	0.0252838	2.19056e-13	0.639343	13139.6	2.11624e-14
SBNO1	19.5074	19.0421	0.930665	79.5629	2.74963	1.21148e-12	0.025656	1.79936e-12	0.639343	6647.2	2.42272e-13
CCZ1B	17.6457	16.6942	1.90297	34.0888	2.74765	1.01177e-09	0.0259299	1.03463e-09	0.639343	1302.06	1.61969e-10
NPTN	21.3082	21.7241	-0.831762	101.224	-2.74047	2.25219e-13	0.0262146	4.29718e-13	0.639343	9861.46	6.42902e-14
ECE1	21.4976	21.8745	-0.753787	112.288	-2.73609	8.85801e-14	0.0262622	2.01098e-13	0.639343	12181.6	2.46428e-14
TASOR	21.7758	22.0521	-0.55271	154.095	-2.73099	6.96801e-15	0.0263967	3.04908e-14	0.639343	23157.6	1.85677e-15
LAMA5	18.3275	18.8257	-0.99641	72.9423	-2.72993	2.38547e-12	0.0264397	3.27549e-12	0.639343	5046.43	7.09801e-13
STAT1	24.0129	23.3738	1.27808	70.6572	2.73194	3.63726e-12	0.026557	4.77533e-12	0.639343	5272.9	7.25476e-13
KRT10	20.189	19.2015	1.97505	37.4285	2.72226	4.92452e-10	0.026951	5.09999e-10	0.639343	1552.4	8.21182e-11
MYBBP1A	25.4176	25.5965	-0.357679	273.766	-2.70507	7.84466e-17	0.0274636	3.28815e-15	0.639343	73908.1	2.00115e-17
HCFC1	23.5139	23.7766	-0.525275	172.385	-2.69291	2.90447e-15	0.0279802	1.68349e-14	0.639343	29067.2	7.64985e-16
RPS6	23.9154	23.5909	0.64906	138.655	2.6975	1.97065e-14	0.027987	6.35394e-14	0.639343	19761.4	4.35801e-15
CTSA	24.0709	24.3476	-0.553428	167.597	-2.69374	4.5401e-15	0.028148	2.2542e-14	0.639343	27457.4	1.21941e-15
TARS1	23.0746	22.6496	0.850122	101.43	2.69199	2.21697e-13	0.0282232	4.24014e-13	0.639343	10681.5	4.7189e-14
SPPL2A	17.7163	18.5483	-1.66388	42.4027	-2.68965	1.88117e-10	0.028324	1.97751e-10	0.639343	1643.93	6.58119e-11
ZC2HC1A	18.1118	18.6454	-1.06706	66.3165	-2.68363	5.01399e-12	0.0283803	6.36662e-12	0.639343	4153.4	1.51785e-12
HSP90AA1	29.427	29.2728	0.30853	359.917	2.68239	9.26501e-18	0.028434	2.57077e-15	0.639343	130913	2.14763e-18
GRHPR	21.557	21.1746	0.764959	105.061	2.68381	1.56946e-13	0.0285013	3.1837e-13	0.639343	11443.8	3.33531e-14
FYTTD1	20.4844	21.0307	-1.09249	73.0777	-2.68432	2.80295e-12	0.0285553	3.772e-12	0.639343	5070.14	8.44364e-13
PARP12	20.2607	19.9169	0.687719	109.69	2.67818	9.89243e-14	0.0286177	2.20034e-13	0.639343	12454.4	2.09011e-14
TPD52L1	20.4152	20.7733	-0.716314	109.805	-2.67735	9.81149e-14	0.0286542	2.18631e-13	0.639343	11648.6	2.71363e-14
CDS2	17.6395	18.1681	-1.05707	65.0132	-2.67473	5.85113e-12	0.0287694	7.32679e-12	0.639343	3987.94	1.77798e-12
DNAJC10	22.2597	22.6468	-0.77424	110.471	-2.67057	1.14469e-13	0.0291604	2.48043e-13	0.639343	11793.8	3.21561e-14
SDF4	23.363	23.6036	-0.481184	184.69	-2.66232	1.69477e-15	0.0293216	1.18908e-14	0.639343	33422	4.43371e-16
MECP2	17.7081	16.2175	2.98117	20.5113	2.66612	4.9717e-08	0.0293593	4.9792e-08	0.639343	505.157	6.22578e-09
PPP2R1B	20.8057	20.435	0.741448	103.607	2.65814	1.54465e-13	0.0295104	3.1494e-13	0.639343	11130.9	3.24187e-14
C1QBP	24.9833	24.444	1.07867	85.0562	2.65404	8.66076e-13	0.0299056	1.34087e-12	0.639343	7560.85	1.79797e-13
SEMA4B	20.8373	21.2059	-0.73719	107.769	-2.64911	1.13593e-13	0.0299219	2.46501e-13	0.639343	11217.4	3.1454e-14
RPS10	26.0137	26.2982	-0.569017	173.329	-2.65189	3.49902e-15	0.0300039	1.89683e-14	0.639343	29400	9.35794e-16
PLOD2	24.0435	24.3128	-0.538675	168.671	-2.64252	4.32085e-15	0.0304367	2.18901e-14	0.639343	27826.6	1.15793e-15
MECR	19.7979	20.5186	-1.44155	53.1309	-2.63945	3.29625e-11	0.0305797	3.68388e-11	0.639343	2631.54	1.06765e-11
RPLP1	26.3587	26.6269	-0.536347	185.276	-2.63894	2.08817e-15	0.0306037	1.3609e-14	0.639343	33642.7	5.55222e-16
SKIC2	19.0032	19.4361	-0.865624	83.4582	-2.6283	8.34451e-13	0.0308922	1.29847e-12	0.639343	6661.96	2.40185e-13
ANAPC7	20.4389	20.9298	-0.9818	78.9076	-2.61735	1.54782e-12	0.0316307	2.23393e-12	0.639343	5941.18	4.57139e-13
FAHD1	22.2547	22.5564	-0.603335	137.531	-2.6012	1.69361e-14	0.0322051	5.69589e-14	0.639343	18415.5	4.54346e-15
MARS1	22.1563	21.9084	0.495872	162.475	2.60034	4.60875e-15	0.0322473	2.27411e-14	0.639343	27002.4	1.01943e-15
GLA	20.4547	20.8264	-0.743387	102.828	-2.59536	1.6383e-13	0.0324955	3.28817e-13	0.639343	10202.9	4.5534e-14
GLOD4	22.5679	22.1992	0.737471	110.566	2.59724	1.13716e-13	0.0326187	2.46633e-13	0.639343	12637.6	2.46076e-14
NAA40	18.3174	18.7232	-0.811693	84.5017	-2.59037	7.5736e-13	0.032745	1.1958e-12	0.639343	6837.69	2.16982e-13
UGP2	23.1921	22.8994	0.585345	143.551	2.59465	1.5063e-14	0.0327483	5.23247e-14	0.639343	21140.4	3.35623e-15
VTA1	19.9584	19.2917	1.33354	52.948	2.58805	3.38526e-11	0.0330809	3.77277e-11	0.639343	3003.98	6.39852e-12
CPM	22.246	22.5421	-0.592181	138.926	-2.58065	1.56527e-14	0.0332383	5.38247e-14	0.639343	18800.1	4.19129e-15
MRPL4	23.0747	23.4249	-0.700337	122.068	-2.58056	5.28527e-14	0.0334624	1.35605e-13	0.639343	14461.7	1.46001e-14
TUBB6	19.738	18.774	1.92783	35.4729	2.57569	7.4465e-10	0.0337133	7.65608e-10	0.639343	1394.17	1.24389e-10
NDUFA5	19.4888	18.6748	1.628	41.7496	2.57356	2.12054e-10	0.0338231	2.22386e-10	0.639343	1901.6	3.74913e-11
PTPRF	21.0523	21.3444	-0.584187	132.526	-2.56481	2.26086e-14	0.0340576	7.08319e-14	0.639343	17089.1	6.08004e-15
MLYCD	19.5687	19.9455	-0.753606	95.9727	-2.56408	2.80557e-13	0.0340959	5.15779e-13	0.639343	8869.31	7.86241e-14
NHERF1	18.4122	17.5232	1.7779	35.7673	2.56605	6.98709e-10	0.0342148	7.19116e-10	0.639343	1415.68	1.17246e-10
CRABP2	21.4913	21.1958	0.590848	129.768	2.55786	2.66426e-14	0.0344238	8.03023e-14	0.639343	17315.6	5.77544e-15
H2AC11..H2AC13..H2AC15..H2AC16..H2AC17	31.1388	31.4573	-0.637086	178.453	-2.55555	2.79234e-15	0.0347697	1.63999e-14	0.639343	31207	7.42787e-16
GNPNAT1	19.002	18.4797	1.04458	63.7842	2.54944	7.28468e-12	0.0349667	8.95573e-12	0.639343	4304.89	1.42728e-12
ERGIC2	22.0832	22.342	-0.517456	155.379	-2.54465	6.53112e-15	0.0351306	2.89298e-14	0.639343	23589.8	1.72746e-15
RPL36A	22.1452	21.5906	1.10915	70.1149	2.54694	3.86063e-12	0.0352316	5.02387e-12	0.639343	5175.14	7.79969e-13
NKRF	23.2213	23.4083	-0.374086	224.868	-2.54105	3.64533e-16	0.0353255	5.19515e-15	0.639343	49763.9	9.37297e-17
CCDC50	20.1372	19.6944	0.885714	79.8658	2.53979	1.31863e-12	0.0355364	1.94329e-12	0.639343	6671.86	2.70996e-13
ARL6IP1	19.6037	18.9641	1.2792	53.2767	2.54113	3.2272e-11	0.0355469	3.60873e-11	0.639343	3036.32	6.1389e-12
NMI	21.8989	21.4824	0.833088	92.4245	2.53443	4.55318e-13	0.035914	7.7681e-13	0.639343	8879.98	9.64737e-14
EPHA2	23.6473	23.4103	0.473964	176.66	2.52908	2.39887e-15	0.0359835	1.49604e-14	0.639343	31847.1	5.35567e-16
ITGAV	24.3798	24.5872	-0.414807	211.834	-2.52706	5.81025e-16	0.0360947	6.66756e-15	0.639343	44122.8	1.49919e-16
CENPV	22.7406	22.5156	0.449998	178.78	2.52657	2.18455e-15	0.036122	1.39629e-14	0.639343	32607.6	4.88191e-16
BPHL	20.1679	20.5315	-0.727074	100.805	-2.52421	1.91234e-13	0.0362539	3.73648e-13	0.639343	9808.11	5.30927e-14
PCNP	21.4616	21.7611	-0.599052	129.009	-2.51124	2.78907e-14	0.0369855	8.31119e-14	0.639343	16191.4	7.50548e-15
HMOX1	21.3525	20.7115	1.28188	57.4554	2.5145	1.80043e-11	0.0370293	2.07326e-11	0.639343	3511.76	3.49698e-12
ASAP1	19.7399	20.2586	-1.03737	69.3969	-2.51275	4.18061e-12	0.0371291	5.38396e-12	0.639343	4575.63	1.25606e-12
X.5	17.785	18.3492	-1.12846	57.704	-2.50934	1.56426e-11	0.0371702	1.82077e-11	0.639343	3131.27	4.84409e-12
INTS13	18.1118	17.5582	1.10725	56.2371	2.50769	1.91077e-11	0.0372647	2.1927e-11	0.639343	3368.34	3.64709e-12
VBP1	21.3206	20.7866	1.068	68.7775	2.49873	4.48079e-12	0.0379367	5.74083e-12	0.639343	4979.63	9.05325e-13
EPN2	20.775	21.049	-0.54784	135.307	-2.49016	1.92259e-14	0.0382063	6.21913e-14	0.639343	17837.6	5.14319e-15
TXLNG	19.7719	19.4162	0.711384	96.1081	2.48992	2.77487e-13	0.0382203	5.11078e-13	0.639343	9581.39	5.81664e-14
PA2G4	25.241	25.0083	0.465316	189.339	2.49108	1.76527e-15	0.0383848	1.22249e-14	0.639343	36522.4	4.03959e-16
EML4	20.6857	20.2658	0.839842	84.9104	2.48817	8.77651e-13	0.0385569	1.35405e-12	0.639343	7514.75	1.84104e-13
GID8	20.2199	20.8792	-1.31862	55.6041	-2.48311	2.3191e-11	0.0388576	2.63622e-11	0.639343	2902.72	7.30606e-12
NAMPT	24.9768	24.7113	0.530935	163.307	2.48105	5.54961e-15	0.0389808	2.5816e-14	0.639343	27248.4	1.25603e-15
PEX1	18.4866	19.072	-1.17082	57.1116	-2.47916	1.88594e-11	0.0390944	2.16671e-11	0.639343	3067.64	5.9e-12
UBN2	16.4867	17.1067	-1.23987	48.2676	-2.47371	5.95734e-11	0.039188	6.4921e-11	0.639343	2167.02	1.91791e-11
AFDN	21.6451	21.8785	-0.466767	163.873	-2.47215	4.31067e-15	0.0392822	2.18663e-14	0.639343	26287.5	1.13201e-15
PLGRKT	18.4823	17.539	1.88664	32.506	2.47249	1.45889e-09	0.039497	1.48728e-09	0.639343	1176.42	2.39652e-10
RAP2C	22.1052	22.3589	-0.507412	153.738	-2.46704	7.09532e-15	0.039593	3.07438e-14	0.639343	23105.1	1.8733e-15
TBCA	21.7536	21.4149	0.677273	110.383	2.4685	1.06939e-13	0.039652	2.34231e-13	0.639343	12575.8	2.31238e-14
TMED10	23.7168	23.4049	0.623757	130.995	2.4686	3.05989e-14	0.0397338	8.91921e-14	0.639343	17623.2	6.78997e-15
LUC7L2	23.1951	22.9094	0.571284	139.765	2.46446	1.85265e-14	0.0399873	6.05189e-14	0.639343	20027.5	4.13809e-15
ZYX	22.6166	22.3928	0.447613	174.047	2.46006	2.69363e-15	0.0400213	1.60186e-14	0.639343	30903.8	6.01963e-16
PIH1D1	20.0426	20.4948	-0.904472	78.6159	-2.45328	1.5928e-12	0.0406802	2.29221e-12	0.639343	5913.73	4.65407e-13
SRPK1	21.2558	20.9393	0.632877	114.521	2.44753	7.06938e-14	0.0408031	1.68868e-13	0.639343	13517.5	1.51886e-14
TPI1	28.2918	28.0821	0.419438	231.959	2.44982	3.66384e-16	0.0408973	5.19515e-15	0.639343	54614.5	8.50328e-17
NCAPG	22.6947	22.9254	-0.461276	171.803	-2.44433	2.98075e-15	0.0410042	1.71275e-14	0.639343	28928.4	7.79033e-16
SBDS	21.7976	21.5518	0.491592	151.465	2.44298	7.97013e-15	0.04109	3.36197e-14	0.639343	23471	1.76187e-15
ILF3	26.3081	26.086	0.444234	203.101	2.44568	1.02521e-15	0.041158	9.03187e-15	0.639343	41958.3	2.36034e-16
TIMM8B	20.3056	20.5969	-0.582638	122.03	-2.44088	4.305e-14	0.0412232	1.15984e-13	0.639343	14475.9	1.16202e-14
TBL3	20.9946	20.4553	1.07848	65.3569	2.43658	6.64821e-12	0.0417382	8.2437e-12	0.639343	4502.67	1.33667e-12
PITRM1	22.8207	23.0787	-0.516112	153.418	-2.42602	7.21478e-15	0.0421802	3.10923e-14	0.639343	23016.7	1.90245e-15
SLC9A1	17.84	18.5072	-1.33446	47.6335	-2.42863	7.66388e-11	0.0422515	8.27707e-11	0.639343	2111.24	2.5024e-11
BANF1	24.2075	24.4499	-0.484802	173.024	-2.42593	3.54713e-15	0.0424273	1.91132e-14	0.639343	29349.6	9.42041e-16
PPA1	25.1365	24.9524	0.368078	232.204	2.42204	2.8372e-16	0.0424395	4.74694e-15	0.639343	54719.8	6.47027e-17
LIAS	18.7829	19.5134	-1.46111	45.742	-2.42186	1.04791e-10	0.0426941	1.12232e-10	0.639343	1941.53	3.45976e-11
DSG2	25.1676	25.3452	-0.355276	243.685	-2.41537	1.94648e-16	0.0428788	4.09289e-15	0.639343	58555.9	4.96646e-17
GNL3	23.6111	23.7885	-0.354765	228.895	-2.41377	3.17356e-16	0.0429847	4.94457e-15	0.639343	51617.5	8.12596e-17
LARS2	22.0808	22.5126	-0.863434	89.0884	-2.41607	6.05182e-13	0.0430755	9.89683e-13	0.639343	7638.17	1.72853e-13
CWC25	20.1762	20.5572	-0.762171	92.0058	-2.41206	3.90134e-13	0.0430989	6.83764e-13	0.639343	8157.04	1.09047e-13
TOMM20	20.7133	20.0502	1.32616	51.5971	2.41317	4.13347e-11	0.043268	4.56827e-11	0.639343	2844.18	7.90512e-12
TPM4	24.478	23.7228	1.5103	53.5414	2.41031	3.10592e-11	0.0434591	3.47754e-11	0.639343	3055	5.995e-12
MCCC2	23.8259	24.0583	-0.464674	176.034	-2.40418	2.52931e-15	0.0436533	1.54716e-14	0.639343	30395.4	6.60225e-16
STXBP2	22.4419	22.1911	0.50153	150.217	2.4006	8.50205e-15	0.0438675	3.48039e-14	0.639343	23080.8	1.88101e-15
ECT2	19.2884	19.8367	-1.09671	61.4868	-2.40375	1.06585e-11	0.0439002	1.27062e-11	0.639343	3577.38	3.25527e-12
CAMSAP3	19.0812	19.6775	-1.1926	56.0192	-2.40075	2.18956e-11	0.0441028	2.49465e-11	0.639343	2953.72	6.83009e-12
BAG2	21.9709	21.3823	1.17719	61.6324	2.3993	1.04654e-11	0.0442015	1.24995e-11	0.639343	4013.43	2.08604e-12
CRKL	20.8457	20.3379	1.01551	67.9323	2.39849	4.93047e-12	0.0442563	6.27056e-12	0.639343	4850.98	1.00184e-12
UBE2T	18.6823	18.1009	1.16298	52.7591	2.39694	3.48004e-11	0.0443626	3.87406e-11	0.639343	2968.11	6.70284e-12
PRMT5	22.3281	22.6601	-0.664087	115.497	-2.39342	8.11159e-14	0.0446031	1.8714e-13	0.639343	12954.4	2.23584e-14
EIF4G1	25.4955	25.3064	0.378303	225.999	2.38891	3.50702e-16	0.044667	5.08465e-15	0.639343	51844.7	7.99204e-17
SUCLG1	23.8457	24.1298	-0.568105	143.612	-2.39084	1.50135e-14	0.0447804	5.22586e-14	0.639343	20144.5	4.04574e-15
THOC2	23.1953	23.4789	-0.567185	139.965	-2.39084	1.83229e-14	0.0447804	6.01498e-14	0.639343	19122.6	4.94941e-15
RAB18	24.0487	23.8412	0.414851	193.59	2.38194	1.17421e-15	0.0451508	9.58137e-15	0.639343	38134.8	2.65062e-16
RAB10	24.9324	25.223	-0.581154	146.388	-2.38498	1.29451e-14	0.0451864	4.74217e-14	0.639343	20941.3	3.48149e-15
LONP2	19.3177	19.8619	-1.08842	61.5066	-2.38332	1.0632e-11	0.0453021	1.26833e-11	0.639343	3581.43	3.24106e-12
DCP1A	19.96	20.2617	-0.603437	112.99	-2.37946	7.84959e-14	0.0453233	1.82363e-13	0.639343	12392.1	2.13146e-14
PARD6B	19.7501	20.0883	-0.676443	99.9227	-2.37923	2.04808e-13	0.0453397	3.96859e-13	0.639343	9653.99	5.64779e-14
CHD2	18.9605	19.3481	-0.775372	83.9582	-2.37914	7.96462e-13	0.0453462	1.24813e-12	0.639343	6772.15	2.25293e-13
RPL7	26.9228	26.7722	0.301136	298.931	2.37757	3.94821e-17	0.0454561	2.57077e-15	0.639343	90370.3	9.12709e-18
SLC25A10	23.5909	23.8378	-0.493659	162.334	-2.37715	5.34904e-15	0.045642	2.50587e-14	0.639343	25812.3	1.41654e-15
CMAS	19.6859	19.3264	0.718963	90.2746	2.37469	4.52284e-13	0.0456589	7.72184e-13	0.639343	8458.31	9.4617e-14
ABHD2	18.3157	19.023	-1.4146	45.1576	-2.37449	1.15728e-10	0.0459215	1.23547e-10	0.639343	1893.2	3.8138e-11
MTMR1	19.0415	19.4779	-0.872832	74.667	-2.36593	1.98876e-12	0.046281	2.7865e-12	0.639343	5330.92	5.73302e-13
CAV2	21.8229	22.2044	-0.763033	97.5067	-2.36932	3.00868e-13	0.0462889	5.47808e-13	0.639343	9186.46	8.4598e-14
CLIC1	22.8464	22.4017	0.889334	84.1683	2.36275	9.39344e-13	0.0467592	1.43809e-12	0.639343	7371.12	1.98384e-13
LSM14B	19.2818	18.7252	1.11318	56.1733	2.36131	2.14354e-11	0.046863	2.44573e-11	0.639343	3348.6	4.20363e-12
NCOR1	21.3176	21.5784	-0.521473	137.842	-2.35548	1.66328e-14	0.0470337	5.6266e-14	0.639343	18546.7	4.41722e-15
CAPN2	23.3325	23.144	0.37707	204.295	2.35356	7.71013e-16	0.0471734	7.811e-15	0.639343	42421.8	1.74788e-16
ALDH4A1	20.8931	21.1602	-0.534266	131.57	-2.34897	2.39237e-14	0.0475089	7.38481e-14	0.639343	16879	6.38074e-15
MICU1	18.4247	17.8013	1.24696	47.3864	2.34714	7.97791e-11	0.0478963	8.6069e-11	0.639343	2408.27	1.50427e-11
DMAP1	19.5185	19.8629	-0.688882	95.5332	-2.34283	2.90785e-13	0.0479618	5.31394e-13	0.639343	8815.55	8.05119e-14
TIMM50	21.1988	20.7502	0.897191	76.6262	2.34274	1.94224e-12	0.0482217	2.72516e-12	0.639343	6130.93	4.04762e-13
PDXK	22.0127	21.6566	0.71211	100.727	2.342	2.33961e-13	0.048277	4.43212e-13	0.639343	10485	5.07047e-14
YTHDF3	20.7718	20.2868	0.970103	69.2235	2.34069	4.26227e-12	0.0483746	5.47848e-12	0.639343	5026.52	8.73076e-13
BCS1L	21.653	22.0161	-0.726088	100.308	-2.33921	2.41633e-13	0.0484846	4.56877e-13	0.639343	9735.35	6.75751e-14
TF	24.4923	24.7716	-0.558417	146.654	-2.33768	1.27639e-14	0.048599	4.68646e-14	0.639343	21028.1	3.42614e-15
SQOR	23.9653	24.1338	-0.337013	236.392	-2.3342	2.46757e-16	0.0486055	4.54684e-15	0.639343	55106.5	6.29481e-17
LUZP1	20.0651	19.1196	1.89093	33.4147	2.33678	1.17995e-09	0.0486665	1.20353e-09	0.639343	1232.43	2.0026e-10
GOLGA4	18.8258	18.4376	0.776393	78.2776	2.33078	1.37556e-12	0.0488636	2.01775e-12	0.639343	6390.84	2.82456e-13
GOSR1	20.516	20.8679	-0.703871	97.6176	-2.32824	2.45811e-13	0.0490562	4.62799e-13	0.639343	9213.19	6.7806e-14
RMDN3	19.8426	20.2092	-0.733274	90.4796	-2.32142	4.4435e-13	0.0495755	7.61034e-13	0.639343	7894.91	1.2382e-13
SGTA	21.7959	21.4168	0.758323	92.8384	2.32441	4.39839e-13	0.0496022	7.54606e-13	0.639343	8929.56	9.44167e-14
ATP2A2	24.7337	24.3983	0.670943	119.488	2.32347	6.23551e-14	0.0496742	1.53237e-13	0.639343	14675.5	1.37934e-14
FKBP15	19.7025	18.8906	1.62372	38.17	2.31992	4.23338e-10	0.049947	4.3968e-10	0.639343	1587.56	7.53106e-11
TGFBI	21.1141	21.457	-0.68586	102.398	-2.31443	1.91565e-13	0.0502752	3.73928e-13	0.639343	10155.6	5.30315e-14
YARS1	24.3634	24.1217	0.483422	163.258	2.31355	5.56254e-15	0.0504388	2.5846e-14	0.639343	27192.8	1.26601e-15
RNF40	20.2359	19.8369	0.798071	81.2349	2.31098	1.15567e-12	0.0505437	1.72872e-12	0.639343	6869.95	2.41898e-13
PARP14	23.3312	23.1324	0.3977	189.882	2.30837	1.36491e-15	0.0505853	1.04308e-14	0.639343	36680.4	3.08354e-16
STOM	21.9309	22.2054	-0.549075	131.899	-2.3062	2.34719e-14	0.050755	7.29056e-14	0.639343	16972.4	6.24771e-15
ZC3HAV1L	19.4063	19.812	-0.811355	79.6284	-2.30587	1.20416e-12	0.0507812	1.79117e-12	0.639343	6086.33	3.41858e-13
HPCAL1	21.2685	20.8986	0.739764	92.1861	2.30742	4.6451e-13	0.0509173	7.89555e-13	0.639343	8804.42	9.97186e-14
ETHE1	18.982	19.3377	-0.71155	88.4981	-2.3026	5.28143e-13	0.0510379	8.80312e-13	0.639343	7549.03	1.47472e-13
ATP11C	19.864	19.5774	0.573189	111.194	2.30202	8.8947e-14	0.0510836	2.01816e-13	0.639343	12731.4	1.91814e-14
STEAP3	19.6536	18.6101	2.08702	29.0495	2.30357	3.46306e-09	0.05122	3.49909e-09	0.639343	943.816	5.60751e-10
ACADM	22.9752	23.1506	-0.350744	214.663	-2.29969	5.23848e-16	0.0512677	6.37909e-15	0.639343	45387.4	1.34261e-16
DNAJB1	21.0494	20.6079	0.883108	75.9943	2.30275	2.07074e-12	0.0512851	2.88714e-12	0.639343	6027.92	4.32198e-13
NSFL1C	21.887	21.3981	0.977846	71.262	2.30271	3.4052e-12	0.0512885	4.49586e-12	0.639343	5315.64	7.03158e-13
GCDH	21.4146	21.7054	-0.581616	121.286	-2.29808	4.51707e-14	0.0513961	1.20314e-13	0.639343	14321.5	1.21224e-14
ORMDL1	19.6996	20.0729	-0.746546	87.0927	-2.29041	5.98391e-13	0.0520083	9.80977e-13	0.639343	7308.28	1.67354e-13
MYH10	23.7531	23.3628	0.780657	97.0044	2.29199	3.13139e-13	0.0521418	5.6601e-13	0.639343	9729.54	6.77313e-14
CHMP4B	22.0033	21.3964	1.21383	57.0965	2.2904	1.88979e-11	0.0522701	2.17051e-11	0.639343	3450.2	3.74463e-12
MPP1	21.426	21.1998	0.452526	151.291	2.28356	8.04187e-15	0.052562	3.37436e-14	0.639343	23382.9	1.78791e-15
LPCAT1	25.0795	24.8114	0.536268	149.39	2.28317	1.10618e-14	0.0528554	4.19907e-14	0.639343	22805	2.50257e-15
KRT1	21.8264	21.1749	1.30305	52.4282	2.28133	3.65343e-11	0.0530049	4.05801e-11	0.639343	2923.07	7.11131e-12
SEL1L	21.999	22.2894	-0.580647	123.602	-2.27679	4.1768e-14	0.0532019	1.13297e-13	0.639343	14884.5	1.12397e-14
ELOB	20.1982	19.7577	0.880986	72.2561	2.2782	3.05917e-12	0.0532608	4.07685e-12	0.639343	5458.93	6.34373e-13
WBP11	21.9927	21.5984	0.788519	88.2357	2.27782	6.51942e-13	0.0532921	1.0553e-12	0.639343	8074.97	1.39374e-13
RAB3B	20.4376	19.9191	1.03703	61.844	2.2767	1.01917e-11	0.0533847	1.21908e-11	0.639343	4028.98	2.05506e-12
SEC23B	20.8439	20.5337	0.620451	106.347	2.27223	1.25993e-13	0.0534907	2.68866e-13	0.639343	11656.7	2.70747e-14
PLEC	28.2538	28.406	-0.304473	299.705	-2.27152	3.87133e-17	0.0535494	2.57077e-15	0.639343	88865.2	9.75102e-18
INTS5	19.1643	19.6633	-0.998103	63.2915	-2.27169	8.52213e-12	0.0537976	1.03556e-11	0.639343	3807.65	2.55723e-12
NDUFS2	21.5875	21.8982	-0.621288	113.089	-2.26877	8.52348e-14	0.0538921	1.948e-13	0.639343	12431.4	2.31894e-14
CDCP1	21.8401	22.2575	-0.834771	85.5287	-2.26823	8.29728e-13	0.0540851	1.29264e-12	0.639343	7045.95	2.3624e-13
SUCO	17.9301	18.3117	-0.763149	76.7761	-2.26252	1.59987e-12	0.0542992	2.30072e-12	0.639343	5654.02	4.55529e-13
RAD23B	22.6569	22.3502	0.613427	116.514	2.26123	7.57934e-14	0.0546713	1.77637e-13	0.639343	13953.2	1.67703e-14
EIF4A1	27.1148	26.906	0.41766	205.695	2.25779	9.29216e-16	0.0549615	8.50606e-15	0.639343	42972.5	2.15182e-16
SLC4A1AP	19.3927	18.8107	1.16409	51.5538	2.25594	4.16037e-11	0.0551183	4.59672e-11	0.639343	2827.36	8.08848e-12
ZNF185	20.5299	20.8218	-0.583863	113.311	-2.24671	7.67762e-14	0.0556414	1.7931e-13	0.639343	12484.3	2.07064e-14
ZC3HAV1	23.0341	22.8335	0.401084	180.857	2.24637	1.99624e-15	0.0556707	1.33373e-14	0.639343	33288.8	4.50339e-16
GPAM	17.6251	18.1186	-0.987135	58.196	-2.24197	1.38778e-11	0.0560514	1.62773e-11	0.639343	3207.29	4.1596e-12
WDHD1	20.2704	20.757	-0.973192	67.7083	-2.24472	5.05804e-12	0.0560798	6.41233e-12	0.639343	4374.52	1.49468e-12
DCUN1D5	18.2819	17.1396	2.28478	23.7941	2.24284	1.5999e-08	0.0562419	1.60798e-08	0.639343	646.66	2.40777e-09
SUN2	20.5357	20.9476	-0.823631	80.4214	-2.23592	1.33617e-12	0.0568448	1.96841e-12	0.639343	6218.31	3.83188e-13
PACSIN3	18.3753	17.75	1.25061	44.8571	2.2348	1.21848e-10	0.0569429	1.29609e-10	0.639343	2158.93	2.29541e-11
HSPH1	25.237	25.01	0.454005	173.958	2.23294	3.40223e-15	0.0571064	1.87641e-14	0.639343	30815.8	7.79973e-16
NASP	24.9011	24.7243	0.353601	220.377	2.22864	4.26927e-16	0.0572177	5.64483e-15	0.639343	49265.4	9.75382e-17
VPS26A	23.0747	22.901	0.347335	207.575	2.22615	6.80841e-16	0.0574374	7.36714e-15	0.639343	43746	1.55024e-16
SH3GLB1	20.4543	20.0233	0.8619	73.1946	2.22785	2.7685e-12	0.0575558	3.72942e-12	0.639343	5593.03	5.77502e-13
LRRC1	19.3998	19.7151	-0.630615	98.29	-2.2231	2.32901e-13	0.0577087	4.41423e-13	0.639343	9356.86	6.38062e-14
CALU	24.5003	24.0245	0.951591	79.3326	2.22194	1.4848e-12	0.0580812	2.15234e-12	0.639343	6547.88	3.13759e-13
SFXN3	21.8439	22.1231	-0.558371	124.328	-2.21886	3.72313e-14	0.0580884	1.03747e-13	0.639343	15072.2	9.93085e-15
KRT9	21.7371	20.9803	1.51352	43.4958	2.21875	1.54569e-10	0.0583673	1.63348e-10	0.639343	2033.29	2.89415e-11
RPS26	23.347	22.8153	1.06339	67.289	2.21767	5.30702e-12	0.0584646	6.69599e-12	0.639343	4743.76	1.09235e-12
STX3	22.871	22.382	0.977927	71.6717	2.21432	3.25749e-12	0.0587673	4.3209e-12	0.639343	5366.18	6.77872e-13
TMEM126B	20.0288	20.3503	-0.642834	98.6393	-2.20325	2.26543e-13	0.0595057	4.3183e-13	0.639343	9427.23	6.19675e-14
YTHDF2	20.0857	19.7361	0.699206	87.8669	2.20117	5.58681e-13	0.0596975	9.22334e-13	0.639343	7998.96	1.17701e-13
NT5E	25.1983	25.4595	-0.522428	151.829	-2.203	9.75806e-15	0.0597999	3.82708e-14	0.639343	22583.9	2.59878e-15
COX6C	24.0965	24.2782	-0.363276	207.792	-2.19854	6.75317e-16	0.0599401	7.33857e-15	0.639343	42536.3	1.72958e-16
ITGB6	19.7598	20.1441	-0.768625	81.4085	-2.19644	1.01343e-12	0.060135	1.53674e-12	0.639343	6379.29	2.84569e-13
CMSS1	20.744	21.0395	-0.590971	110.526	-2.19523	9.32327e-14	0.0602476	2.10222e-13	0.639343	11877.6	2.51505e-14
EZH2	18.8304	19.2583	-0.855967	69.8242	-2.19447	3.35482e-12	0.0603188	4.4367e-12	0.639343	4663.54	9.66008e-13
MRPL45	23.7349	23.8898	-0.309758	239.247	-2.19352	2.24685e-16	0.0604069	4.45123e-15	0.639343	56501.7	5.70943e-17
ARMC8	18.2623	18.5969	-0.669077	86.194	-2.1928	6.48822e-13	0.0604742	1.0511e-12	0.639343	7166.92	1.80607e-13
CREB1	19.5637	18.5857	1.95602	29.459	2.19229	3.1099e-09	0.0607942	3.14624e-09	0.639343	963.974	5.16854e-10
IMUP	19.1308	18.5328	1.19595	48.04	2.19209	7.17703e-11	0.0608128	7.76601e-11	0.639343	2461.58	1.38216e-11
ANP32E	21.9727	21.5008	0.943825	70.561	2.19021	3.67582e-12	0.0609889	4.81801e-12	0.639343	5202.21	7.64379e-13
MAP1S	19.2929	19.6874	-0.78905	77.1627	-2.1868	1.53895e-12	0.0610377	2.22274e-12	0.639343	5720.24	4.35469e-13
TIMMDC1	20.6203	21.0844	-0.928106	70.3008	-2.18818	3.78237e-12	0.0611806	4.93816e-12	0.639343	4729.44	1.1052e-12
GIT1	18.8443	19.2851	-0.881569	67.6002	-2.18508	4.31788e-12	0.0611999	5.54639e-12	0.639343	4365.67	1.24966e-12
UBE2L3	23.1686	22.8007	0.735702	95.8704	2.18737	3.42978e-13	0.0612564	6.11342e-13	0.639343	9492.49	7.4518e-14
TAF15	19.8733	19.3842	0.978212	61.2802	2.18671	1.09395e-11	0.0613191	1.30189e-11	0.639343	3949.55	2.21966e-12
SLC3A2	26.1284	26.2868	-0.316796	256.134	-2.18271	1.31985e-16	0.0614241	3.59273e-15	0.639343	64818.9	3.34193e-17
UBE2Z	18.7747	19.106	-0.662488	88.9589	-2.18114	5.07171e-13	0.061573	8.51223e-13	0.639343	7644.04	1.40447e-13
SMARCA4	22.9142	23.1913	-0.554225	129.031	-2.18042	3.43961e-14	0.0619154	9.76233e-14	0.639343	16255.9	9.28279e-15
PDLIM5	22.5931	22.4051	0.376153	183.384	2.17703	1.79128e-15	0.0619645	1.2326e-14	0.639343	34199	4.05325e-16
CHMP2A	18.4766	17.2024	2.5483	20.7968	2.17842	4.47446e-08	0.0621059	4.48234e-08	0.639343	501.323	6.41082e-09
TNFAIP2	19.0357	18.6381	0.795364	72.0333	2.17362	2.63144e-12	0.0622923	3.56894e-12	0.639343	5414.95	5.3937e-13
PTBP2	20.3962	20.7106	-0.628794	101.246	-2.17359	1.84895e-13	0.0622948	3.62864e-13	0.639343	9944.29	5.03324e-14
ZZZ3	17.9435	18.6093	-1.33154	43.009	-2.17604	1.68597e-10	0.0623338	1.77794e-10	0.639343	1722.15	5.49919e-11
SLC43A3	15.8219	14.7566	2.13072	21.3013	2.17486	3.72695e-08	0.0624471	3.73539e-08	0.639343	523.992	5.40854e-09
RAB12	19.2492	19.8022	-1.10593	55.0066	-2.17228	2.52107e-11	0.0626962	2.84953e-11	0.639343	2861.46	7.72205e-12
EIF4E	22.9444	23.1412	-0.393633	180.234	-2.16785	2.05069e-15	0.0628491	1.34307e-14	0.639343	31936.6	5.29471e-16
PFDN5	21.7469	21.315	0.863752	75.7015	2.16917	2.13352e-12	0.0629967	2.96326e-12	0.639343	5967.65	4.49339e-13
RRP8	20.8587	21.2348	-0.752319	86.556	-2.16838	7.56499e-13	0.0630734	1.19539e-12	0.639343	7231.22	2.13659e-13
ISY1	20.8931	20.5925	0.601117	104.876	2.16478	1.40458e-13	0.0631483	2.91759e-13	0.639343	11324.8	3.03049e-14
RPS21	22.1039	21.4824	1.24301	52.9335	2.16574	3.39243e-11	0.0633296	3.7797e-11	0.639343	2968.77	6.69707e-12
PRORP	19.9939	20.3013	-0.61483	100.909	-2.16094	1.89704e-13	0.0635227	3.71205e-13	0.639343	9878.82	5.16249e-14
CCDC124	21.9937	21.5687	0.849972	77.5429	2.16076	1.77151e-12	0.0638168	2.51395e-12	0.639343	6254.52	3.74671e-13
TMUB1	19.5079	19.7915	-0.567241	106.385	-2.15604	1.25593e-13	0.0640056	2.68156e-13	0.639343	10998.1	3.39583e-14
PNN	22.1167	21.6374	0.958655	68.9022	2.15862	4.41845e-12	0.0640282	5.66643e-12	0.639343	4962.51	9.17471e-13
WTAP	19.7602	19.0679	1.3846	41.9972	2.1564	2.02596e-10	0.0642469	2.12635e-10	0.639343	1896.49	3.78833e-11
ECSIT	21.1305	21.3593	-0.457739	142.049	-2.15254	1.31538e-14	0.0643514	4.77471e-14	0.639343	19750.1	3.45607e-15
NUBP2	19.4669	18.9655	1.0028	57.6341	2.15485	1.75774e-11	0.0644004	2.02937e-11	0.639343	3501.97	3.53497e-12
HTT	20.1728	20.5474	-0.749151	83.5159	-2.15311	9.3217e-13	0.0644698	1.42875e-12	0.639343	6725.24	2.6274e-13
COQ5	20.6687	21.0158	-0.694017	92.1587	-2.15202	4.34049e-13	0.0645783	7.47248e-13	0.639343	8217.37	1.20685e-13
SPRYD7	19.6081	20.0335	-0.850913	71.6858	-2.15301	3.25253e-12	0.0645826	4.31575e-12	0.639343	4925.23	9.44645e-13
CARM1	19.9458	19.0987	1.69423	34.303	2.15172	9.64119e-10	0.0647109	9.86667e-10	0.639343	1285.71	1.70067e-10
TPP1	21.109	21.4252	-0.632487	102.833	-2.14656	1.85369e-13	0.0651234	3.63615e-13	0.639343	10267.1	5.08312e-14
INPP5K	19.8995	20.2231	-0.647256	94.7569	-2.14449	3.09899e-13	0.0651561	5.61172e-13	0.639343	8696.09	8.49149e-14
ARHGAP1	23.4908	23.7151	-0.448483	160.434	-2.14538	5.86127e-15	0.0652422	2.68011e-14	0.639343	25256.9	1.5414e-15
TAP1	20.3319	19.9127	0.838499	72.0372	2.14494	3.13181e-12	0.0653897	4.16528e-12	0.639343	5412.48	6.55705e-13
GNB1	20.3347	19.7257	1.21803	49.072	2.14262	6.09055e-11	0.0656231	6.63363e-11	0.639343	2561.34	1.18532e-11
CTSC	23.6028	24.0251	-0.844564	86.1624	-2.14176	7.83657e-13	0.0657103	1.22952e-12	0.639343	7167.57	2.21097e-13
MLH1	20.7087	21.0906	-0.763726	83.5799	-2.14011	9.91746e-13	0.0658771	1.50845e-12	0.639343	6737.22	2.80981e-13
FUT8	17.7833	17.3038	0.959066	54.3836	2.13138	2.47911e-11	0.0665808	2.8037e-11	0.639343	3126.04	4.87567e-12
HLTF	19.3791	19.9052	-1.05225	57.0284	-2.13172	1.9073e-11	0.0667322	2.18935e-11	0.639343	3084.86	5.77362e-12
CZIB	19.7484	19.1433	1.21021	47.6295	2.12915	7.66879e-11	0.0669972	8.28013e-11	0.639343	2416.52	1.48451e-11
POLR1A	22.5296	22.8636	-0.667867	103.075	-2.12904	1.95742e-13	0.0670084	3.81333e-13	0.639343	10318.6	5.39454e-14
DCXR	19.6868	20.0956	-0.817512	73.9761	-2.12799	2.38939e-12	0.0670124	3.27862e-12	0.639343	5254.37	6.84896e-13
ORM1	21.2235	21.5073	-0.567456	113.897	-2.12493	7.37758e-14	0.067153	1.74174e-13	0.639343	12634.7	1.97695e-14
TRABD	20.5294	20.1092	0.840379	71.9314	2.12561	3.16762e-12	0.0673628	4.20869e-12	0.639343	5394.88	6.64024e-13
PTDSS1	15.7995	14.7657	2.06751	21.461	2.12485	3.52042e-08	0.0674415	3.52929e-08	0.639343	529.582	5.19234e-09
FAU	24.498	24.694	-0.391988	189.175	-2.12339	1.62975e-15	0.0674891	1.16511e-14	0.639343	35223.4	4.23514e-16
ANP32A	22.7393	22.4247	0.629197	106.915	2.12122	1.47467e-13	0.0678189	3.03e-13	0.639343	11756.1	3.25573e-14
SUMO2	20.5388	19.7404	1.59679	37.0846	2.12114	5.28763e-10	0.0678273	5.47034e-10	0.639343	1491.01	9.59688e-11
STK26	19.7105	19.2784	0.864276	66.9093	2.12106	5.54446e-12	0.0678354	6.96907e-12	0.639343	4682.05	1.14913e-12
PSMD2	24.374	24.2357	0.276596	262.39	2.1175	1.09266e-16	0.0679262	3.55728e-15	0.639343	69638.9	2.52439e-17
SOD1	22.6493	22.2678	0.763053	87.3618	2.11682	7.0415e-13	0.0682792	1.12698e-12	0.639343	7898.09	1.51851e-13
DLG3	18.452	17.8941	1.11572	48.0049	2.11648	7.21766e-11	0.068315	7.80786e-11	0.639343	2452.64	1.40175e-11
SLC35A4	20.008	20.2744	-0.532812	113.684	-2.11256	7.48321e-14	0.0684453	1.76296e-13	0.639343	12588.8	2.00438e-14
SIAE	18.9194	19.3897	-0.940487	61.6707	-2.11517	1.04152e-11	0.0684522	1.24433e-11	0.639343	3623.27	3.09864e-12
TRIP10	20.661	20.2439	0.834244	72.5115	2.11296	2.97678e-12	0.0686857	3.98438e-12	0.639343	5479.06	6.25399e-13
RRM1	23.0764	23.2643	-0.375885	184.525	-2.10816	1.70664e-15	0.0689116	1.19435e-14	0.639343	33503.7	4.39168e-16
ENO2	23.2212	23.0081	0.426088	160.925	2.1073	4.96898e-15	0.0690032	2.38967e-14	0.639343	26381	1.11696e-15
ALG5	18.4973	17.8806	1.23332	43.2434	2.1091	1.61672e-10	0.0690945	1.70763e-10	0.639343	2003.42	3.06456e-11
BTF3L4	21.0954	20.397	1.3968	43.5174	2.10725	1.53979e-10	0.0692911	1.6281e-10	0.639343	2027.89	2.92405e-11
INTS11	18.2364	17.516	1.44065	36.2261	2.10683	6.33365e-10	0.0693358	6.53383e-10	0.639343	1424.7	1.14406e-10
YBX3	19.2607	18.1192	2.283	23.6424	2.10641	1.68016e-08	0.0693803	1.68821e-08	0.639343	633.827	2.60093e-09
DAZAP1	22.1463	22.6387	-0.984778	68.3592	-2.10266	4.6973e-12	0.0697815	5.99928e-12	0.639343	4474.12	1.36997e-12
NRAS	23.0887	23.3276	-0.477803	145.115	-2.10173	1.38507e-14	0.0698817	4.93175e-14	0.639343	20631.4	3.68837e-15
HSD17B10	24.6451	24.7889	-0.287647	255.825	-2.09908	1.33171e-16	0.0698824	3.59273e-15	0.639343	64691.2	3.36596e-17
PFKP	23.5682	23.4095	0.317399	218.848	2.09817	4.50543e-16	0.069981	5.7502e-15	0.639343	48548.4	1.03229e-16
STAT6	19.9476	20.4615	-1.02782	59.1143	-2.09969	1.44484e-11	0.0701003	1.68919e-11	0.639343	3323.37	4.32846e-12
FUBP3	22.93	22.5796	0.700925	95.6498	2.09954	3.4915e-13	0.0701166	6.20123e-13	0.639343	9437.29	7.62196e-14
SELENOT	20.3826	20.0441	0.676859	87.8508	2.09769	5.97923e-13	0.0701335	9.80613e-13	0.639343	7982.78	1.27637e-13
CCS	19.1192	19.432	-0.625589	92.098	-2.09656	3.86952e-13	0.0701546	6.78785e-13	0.639343	8213.37	1.06114e-13
PITPNA	22.038	21.7115	0.653063	98.6063	2.09727	2.75854e-13	0.0703617	5.08777e-13	0.639343	10020.1	6.04391e-14
EIF1AD	19.0629	18.6657	0.794445	69.574	2.09388	3.45005e-12	0.0704462	4.54513e-12	0.639343	5050.95	7.07596e-13
LASP1	24.4366	24.0837	0.705841	101.133	2.09585	2.26797e-13	0.0705161	4.32109e-13	0.639343	10531.9	4.98363e-14
PGAM5	23.5809	23.3594	0.443064	155.75	2.08891	7.848e-15	0.0712453	3.33163e-14	0.639343	24722.7	1.79069e-15
MRI1	20.2479	20.5226	-0.54945	110.173	-2.08571	9.55898e-14	0.0713378	2.14686e-13	0.639343	11817.4	2.56545e-14
MYH9	28.2612	28.056	0.410487	201.763	2.08738	1.07904e-15	0.0714394	9.2403e-15	0.639343	41308.4	2.50745e-16
PIP4K2A	20.8078	20.4696	0.676377	89.3165	2.08687	5.93323e-13	0.0714953	9.74674e-13	0.639343	8245.38	1.28549e-13
PALS2	20.9577	21.2353	-0.555118	112.757	-2.08427	7.98019e-14	0.0714962	1.84835e-13	0.639343	12386	2.13644e-14
PXN	21.404	21.1467	0.514676	121.1	2.08411	4.56973e-14	0.0715134	1.21311e-13	0.639343	15026.5	1.00448e-14
PDIA5	23.1629	23.3993	-0.472802	146.006	-2.08609	1.32094e-14	0.071581	4.78617e-14	0.639343	20891.3	3.51382e-15
GRPEL1	23.9829	23.489	0.98773	70.0753	2.08365	3.87754e-12	0.0718503	5.04093e-12	0.639343	5121.38	8.12133e-13
MTHFD2	21.3133	20.7202	1.18623	51.4103	2.08117	4.25097e-11	0.0721239	4.68902e-11	0.639343	2798.66	8.41408e-12
MEMO1	21.2419	20.9227	0.638378	96.3349	2.0784	3.30383e-13	0.0724313	5.92073e-13	0.639343	9567.9	7.22699e-14
GDI1	20.295	19.8642	0.861615	67.601	2.07339	5.1205e-12	0.0729912	6.47914e-12	0.639343	4772.41	1.06719e-12
EXOSC8	19.0205	18.5498	0.94127	57.772	2.07289	1.72556e-11	0.0730467	1.99454e-11	0.639343	3511.26	3.49891e-12
CIP2A	20.7166	20.3607	0.711792	83.8025	2.07159	9.71541e-13	0.0731934	1.48282e-12	0.639343	7272.67	2.08984e-13
PSMD9	20.5845	20.3228	0.523449	113.566	2.06836	7.54372e-14	0.07327	1.77013e-13	0.639343	13233.8	1.64924e-14
RSL24D1	21.0841	20.7745	0.619132	98.2101	2.06963	2.64925e-13	0.0733069	4.91352e-13	0.639343	9936.96	5.77083e-14
SNAP23	20.8002	20.3459	0.908491	65.523	2.06882	6.51899e-12	0.0735052	8.10447e-12	0.639343	4489.25	1.3522e-12
EIF3J	18.6594	17.5144	2.29001	22.3447	2.06586	2.58697e-08	0.0738392	2.59544e-08	0.639343	568.835	3.94397e-09
CRK	21.5886	21.2469	0.683389	90.8284	2.06576	5.21037e-13	0.073851	8.71019e-13	0.639343	8519.42	1.13267e-13
CHMP1A	20.0267	19.4906	1.07203	53.0677	2.06393	3.3267e-11	0.0740587	3.7127e-11	0.639343	2975.34	6.64009e-12
ISG20L2	18.2606	18.8669	-1.21254	45.3976	-2.06307	1.11087e-10	0.0741564	1.18783e-10	0.639343	1932.75	3.52093e-11
USP48	18.5211	18.1806	0.681045	77.7847	2.06038	1.44503e-12	0.0741758	2.10234e-12	0.639343	6281.36	3.02155e-13
EDIL3	20.6458	20.3861	0.519426	114.247	2.05836	7.19989e-14	0.0744073	1.70923e-13	0.639343	13389.3	1.57576e-14
ABHD11	22.6907	22.8731	-0.364834	182.168	-2.0546	1.88675e-15	0.0748384	1.27339e-14	0.639343	32660.2	4.85128e-16
OCIAD2	25.3267	25.6246	-0.595882	125.092	-2.05692	4.37284e-14	0.0748598	1.17178e-13	0.639343	15288.4	1.17725e-14
RCN2	19.2639	18.3835	1.7608	30.3679	2.05676	2.46213e-09	0.0748783	2.49725e-09	0.639343	1014.77	4.23958e-10
CTNNA1	26.0263	26.1524	-0.252092	300.666	-2.04935	3.77378e-17	0.0754453	2.57077e-15	0.639343	89532.7	9.46501e-18
PDPK1	18.0457	18.4534	-0.815359	65.5628	-2.0484	5.48127e-12	0.0755568	6.89401e-12	0.639343	4112.75	1.5772e-12
SCFD2	19.4155	19.9377	-1.04435	55.3669	-2.05072	2.39702e-11	0.0755752	2.71549e-11	0.639343	2909.12	7.24407e-12
TMX3	20.9472	20.4758	0.942953	62.9407	2.04959	8.89641e-12	0.0757069	1.07578e-11	0.639343	4148.17	1.83583e-12
PIGT	21.8641	22.1612	-0.594201	108.067	-2.04889	1.35728e-13	0.0757884	2.83414e-13	0.639343	11369.6	3.70567e-14
MAP1B	22.5175	22.3127	0.409588	157.402	2.0431	5.9038e-15	0.0761747	2.68981e-14	0.639343	25234.3	1.32791e-15
METTL16	18.6469	18.2678	0.758283	69.5546	2.04154	3.45635e-12	0.0763584	4.55132e-12	0.639343	5042.83	7.11777e-13
RPS3	26.507	26.3819	0.250256	303.931	2.03863	3.46857e-17	0.0767008	2.57077e-15	0.639343	93254.4	8.07363e-18
PREB	20.2651	20.5726	-0.614973	96.4078	-2.03781	2.70931e-13	0.0767981	5.00927e-13	0.639343	9020.77	7.36273e-14
PAWR	19.0166	18.3732	1.2868	41.1885	2.03981	2.35384e-10	0.0768516	2.46269e-10	0.639343	1819.47	4.44669e-11
MRPL9	23.0023	23.2054	-0.406252	164.538	-2.03685	4.17831e-15	0.0769117	2.14132e-14	0.639343	26603	1.08101e-15
TARS2	21.4379	21.7016	-0.527332	118.518	-2.03639	5.40917e-14	0.076966	1.37984e-13	0.639343	13709.2	1.43764e-14
PLS1	23.2906	23.1118	0.35763	186.06	2.03581	1.59974e-15	0.0770335	1.15402e-14	0.639343	35158.1	3.63842e-16
HSPB1	25.3067	24.7865	1.04039	68.6694	2.03812	4.53564e-12	0.0770509	5.80737e-12	0.639343	4917.57	9.50351e-13
HADHB	24.3476	24.4934	-0.291696	241.734	-2.03565	2.07253e-16	0.0770526	4.20393e-15	0.639343	57743.7	5.24477e-17
TPM1	22.0139	21.0583	1.91114	31.752	2.03762	1.74763e-09	0.0771094	1.77845e-09	0.639343	1103.84	3.06428e-10
SPCS2	22.7724	22.5622	0.420564	153.953	2.02919	7.02158e-15	0.0778225	3.06242e-14	0.639343	24147.3	1.57768e-15
TMED7	22.4162	22.6319	-0.431307	150.546	-2.02871	8.35796e-15	0.0778796	3.43461e-14	0.639343	22236.3	2.17561e-15
PFDN2	22.6014	22.2587	0.685342	93.2829	2.03093	4.23875e-13	0.0779049	7.33117e-13	0.639343	8973.76	9.2629e-14
Krt18	23.0998	22.6367	0.926243	70.1527	2.02974	3.84457e-12	0.0780467	5.0046e-12	0.639343	5126.9	8.08757e-13
CXADR	23.1128	23.3268	-0.42786	156.305	-2.02724	6.39191e-15	0.0780878	2.8591e-14	0.639343	23987.4	1.66234e-15
COPS3	21.5666	21.2101	0.712962	85.3159	2.02787	8.45881e-13	0.0782719	1.31369e-12	0.639343	7527.59	1.82891e-13
NAA15	23.706	23.4863	0.439364	153.218	2.02678	9.0935e-15	0.0784028	3.6613e-14	0.639343	23919.1	2.08049e-15
TMED4	22.5006	22.7616	-0.521962	124.902	-2.02531	4.42463e-14	0.0785794	1.18327e-13	0.639343	15246.9	1.18971e-14
MRPL55	21.5644	21.8603	-0.591802	105.748	-2.02431	1.6055e-13	0.0786999	3.24853e-13	0.639343	10884	4.38796e-14
P3H1	21.7613	21.5065	0.509574	120.66	2.02155	4.70336e-14	0.0787424	1.23886e-13	0.639343	14907.9	1.0365e-14
IST1	20.4942	20.0551	0.878135	65.3691	2.02392	6.6386e-12	0.0787464	8.23518e-12	0.639343	4464.32	1.38165e-12
OGFR	19.3183	18.9828	0.670922	80.8719	2.02113	1.06668e-12	0.0787925	1.6077e-12	0.639343	6775.51	2.24856e-13
RCC2	22.8173	22.5463	0.542045	118.78	2.01925	6.52927e-14	0.0793131	1.58832e-13	0.639343	14452	1.4638e-14
FGF2	18.1434	18.5951	-0.903441	58.727	-2.01755	1.43186e-11	0.0794114	1.67499e-11	0.639343	3285.37	4.23712e-12
CKB	23.7614	23.5946	0.333596	201.596	2.01547	8.55342e-16	0.0794813	8.29442e-15	0.639343	41219.8	1.95543e-16
TRMT61B	18.932	18.2463	1.37137	37.9687	2.01785	4.4095e-10	0.079483	4.57613e-10	0.639343	1554.05	8.1782e-11
KDM3B	20.0683	19.761	0.614569	91.6137	2.01469	4.032e-13	0.0795767	7.03876e-13	0.639343	8658.16	8.63758e-14
PLOD1	22.7756	23.0273	-0.503475	130.345	-2.01518	3.18015e-14	0.079809	9.18965e-14	0.639343	16622.4	8.51512e-15
BOLA2..BOLA2B	20.0417	19.6726	0.738294	75.8586	2.01307	2.09957e-12	0.0800678	2.92223e-12	0.639343	5974.54	4.47336e-13
PSME2	24.0128	23.7402	0.545256	123.945	2.01293	4.69617e-14	0.0800839	1.23842e-13	0.639343	15719.2	1.05715e-14
CYCS	24.1699	24.4543	-0.568834	122.378	-2.01287	5.18247e-14	0.0800914	1.3357e-13	0.639343	14632	1.3953e-14
NAPG	21.8412	22.0426	-0.402894	155.395	-2.0084	6.52569e-15	0.0803495	2.89298e-14	0.639343	23710.3	1.69345e-15
ZC3H8	16.8739	17.4147	-1.08145	45.7557	-2.0092	1.04548e-10	0.0805432	1.12002e-10	0.639343	1967.61	3.28582e-11
UCK2	21.8057	21.5839	0.443686	137.865	2.00394	1.66111e-14	0.0809017	5.6266e-14	0.639343	19401.4	3.70489e-15
UFD1	21.5057	21.7238	-0.436132	141.134	-2.00354	1.38346e-14	0.0809521	4.93175e-14	0.639343	19522.8	3.6158e-15
ATP5MF	22.5458	22.8145	-0.537416	120.237	-2.00273	5.94122e-14	0.0813462	1.48184e-13	0.639343	14120.4	1.60146e-14
PRDX2	23.6555	23.4779	0.355177	186.88	1.9991	1.54572e-15	0.0815059	1.12319e-14	0.639343	35456.6	3.52029e-16
SLC35F6	15.8554	15.2301	1.25061	34.4557	2.00063	9.31709e-10	0.0816082	9.5448e-10	0.639343	1288.68	1.68558e-10
GIPC1	21.4056	21.8846	-0.957874	64.6094	-1.99963	7.26675e-12	0.0817322	8.9392e-12	0.639343	3995.66	2.12217e-12
ARMCX3	19.6029	19.938	-0.670299	83.8311	-1.99286	8.06223e-13	0.0822911	1.26233e-12	0.639343	6795.36	2.22393e-13
CHAMP1	21.6907	21.997	-0.612458	101.332	-1.99502	2.23357e-13	0.0823121	4.2637e-13	0.639343	9986.34	6.12331e-14
PDAP1	21.1803	20.6555	1.04969	55.5068	1.9946	2.35071e-11	0.0823643	2.6691e-11	0.639343	3241.55	4.76663e-12
KIF14	18.9683	19.3685	-0.800519	68.1608	-1.99202	4.04866e-12	0.0823966	5.22925e-12	0.639343	4457.84	1.15186e-12
SPATS2L	21.3615	20.8492	1.02468	57.36	1.99339	1.82371e-11	0.0825176	2.09885e-11	0.639343	3455.85	3.72101e-12
EIF2S1	24.122	23.9607	0.32261	209.034	1.99013	6.4461e-16	0.0826362	7.1301e-15	0.639343	44287.6	1.47753e-16
KIF5B	23.7297	23.5383	0.382751	173.06	1.98985	2.81721e-15	0.0826715	1.65215e-14	0.639343	30440.6	6.38834e-16
CEBPZOS	17.4708	18.296	-1.65052	31.1844	-1.98923	2.00772e-09	0.0830441	2.04052e-09	0.639343	888.698	7.07229e-10
UFM1	21.2445	21.0146	0.459716	128.389	1.98601	2.89585e-14	0.0831607	8.54802e-14	0.639343	16848.3	6.42628e-15
VARS1	23.0866	22.8413	0.490657	130.851	1.98755	3.08618e-14	0.0832579	8.97674e-14	0.639343	17493.7	6.98676e-15
SH3GLB2	18.2604	17.7211	1.07856	46.1172	1.98472	9.83864e-11	0.0836205	1.056e-10	0.639343	2260.18	1.92267e-11
RBFOX2	19.7816	20.2065	-0.849778	66.7364	-1.98455	5.65651e-12	0.0836412	7.09872e-12	0.639343	4270.38	1.64073e-12
AK4	25.4789	25.6102	-0.262475	273.184	-1.97977	7.97627e-17	0.0839601	3.30849e-15	0.639343	73868.4	2.00535e-17
ABLIM1	19.5629	19.8863	-0.646782	86.0655	-1.97933	6.56422e-13	0.0840169	1.06082e-12	0.639343	7170.27	1.80279e-13
CD63	22.941	22.6402	0.601596	105.439	1.98113	1.64224e-13	0.0840812	3.2927e-13	0.639343	11416.8	3.64671e-14
PAF1	20.3825	20.0305	0.704087	79.6951	1.98085	1.43334e-12	0.0841171	2.08839e-12	0.639343	6578.48	3.08149e-13
XAF1	19.0288	18.4248	1.208	42.7191	1.98048	1.7763e-10	0.0841642	1.87024e-10	0.639343	1948.49	3.41223e-11
VPS50	19.0321	19.5818	-1.09936	49.8571	-1.97925	5.38778e-11	0.084323	5.894e-11	0.639343	2350.09	1.65346e-11
NRK	20.7224	20.4888	0.46729	122.533	1.9761	4.16879e-14	0.0844344	1.13157e-13	0.639343	15360.8	9.21822e-15
CFL1	27.1337	26.9143	0.438928	171.552	1.9783	3.78979e-15	0.0844461	2.00677e-14	0.639343	29913.9	8.75061e-16
PGAM1	25.7316	25.4189	0.625424	113.69	1.97799	9.16518e-14	0.0844857	2.07362e-13	0.639343	13247.3	2.05043e-14
ITGA3	24.9939	25.1804	-0.373093	188.789	-1.97796	1.80544e-15	0.0844896	1.23739e-14	0.639343	35117.3	4.70242e-16
VAMP7	20.5684	20.1864	0.763938	73.9041	1.97766	2.56942e-12	0.0845281	3.49597e-12	0.639343	5672.42	5.46839e-13
SLC25A3	25.8015	26.0392	-0.475441	153.085	-1.97645	9.15511e-15	0.0846851	3.66401e-14	0.639343	23011	2.41693e-15
SUCLG2	23.4939	23.6565	-0.325053	202.976	-1.97213	8.1098e-16	0.0849506	8.03314e-15	0.639343	40637.2	2.06717e-16
EHD4	20.5126	19.6611	1.70295	32.2169	1.97316	1.56273e-09	0.0851119	1.59191e-09	0.639343	1131.72	2.78301e-10
EIF2AK2	24.6159	24.4339	0.364094	187.168	1.97213	1.77051e-15	0.0851362	1.22399e-14	0.639343	35557.6	4.0826e-16
CDC37	23.3606	23.0371	0.646954	99.2939	1.97175	2.61409e-13	0.0852958	4.86415e-13	0.639343	10140	5.77173e-14
RNH1	21.3026	20.9898	0.625465	93.4575	1.96922	4.17786e-13	0.0856273	7.24891e-13	0.639343	8998.45	9.16488e-14
METAP2	20.0049	19.3246	1.36066	39.5454	1.96888	3.22217e-10	0.0856706	3.35794e-10	0.639343	1677.82	6.08221e-11
DLGAP4	17.9885	18.4058	-0.834548	61.3342	-1.96646	9.21663e-12	0.0856934	1.11214e-11	0.639343	3595.18	2.66501e-12
IMPDH1	22.0702	22.2561	-0.371647	166.463	-1.96555	3.81401e-15	0.0858116	2.0093e-14	0.639343	27251	9.83611e-16
ARL8B	18.9585	18.467	0.982925	52.1679	1.96342	3.79664e-11	0.0863899	4.21121e-11	0.639343	2870.2	7.63146e-12
FAM98B	20.857	20.4042	0.905543	62.548	1.96285	9.33754e-12	0.0864643	1.12469e-11	0.639343	4089.73	1.93943e-12
TMEM223	19.6958	19.9618	-0.532029	103.972	-1.95947	1.50219e-13	0.0866162	3.07544e-13	0.639343	10525.9	4.03018e-14
SERPINB1	24.7088	24.8886	-0.359491	191.944	-1.96042	1.45576e-15	0.0866772	1.08495e-14	0.639343	36314.3	3.76201e-16
SUMF2	24.8846	25.1133	-0.457477	152.254	-1.96119	9.54896e-15	0.0866843	3.77597e-14	0.639343	22762.9	2.52051e-15
TWF2	20.5199	19.6111	1.81772	29.9015	1.95976	2.7732e-09	0.0868742	2.80775e-09	0.639343	980.815	4.83449e-10
TMPO.1	25.0529	25.212	-0.318204	218.877	-1.95337	4.50296e-16	0.0874305	5.7502e-15	0.639343	47306.4	1.14278e-16
NAA35	19.8473	19.4959	0.702613	76.6139	1.95238	1.75966e-12	0.0876927	2.49981e-12	0.639343	6085.03	3.73106e-13
UQCRC2	24.3343	24.5396	-0.410556	164.984	-1.95179	5.12749e-15	0.0879388	2.45404e-14	0.639343	26768.2	1.34556e-15
ALG2	18.0023	18.3177	-0.630879	80.01	-1.94852	1.15966e-12	0.0880819	1.7334e-12	0.639343	6184.92	3.20956e-13
RRBP1	24.7056	24.5114	0.388334	174.127	1.95068	3.37682e-15	0.0880875	1.86757e-14	0.639343	30804.3	7.81104e-16
EHMT1	20.156	20.4294	-0.54684	102.899	-1.9476	1.62885e-13	0.0882055	3.27432e-13	0.639343	10308.6	4.37204e-14
PPIA	26.821	26.3448	0.952493	76.2114	1.94837	2.02553e-12	0.0883992	2.83205e-12	0.639343	6021.97	4.33853e-13
ADRM1	21.7943	21.5666	0.455374	130.264	1.9449	2.586e-14	0.0885713	7.86064e-14	0.639343	17330.8	5.75561e-15
TOMM22	24.1985	24.3968	-0.396586	169.308	-1.94611	4.19655e-15	0.0887054	2.1479e-14	0.639343	28203.1	1.09922e-15
SDHB	23.5423	23.7398	-0.394884	165.284	-1.94405	4.44248e-15	0.0888137	2.23076e-14	0.639343	26868	1.15393e-15
FMR1	21.2089	20.8834	0.651069	88.2293	1.94502	6.52309e-13	0.0888531	1.05546e-12	0.639343	8030.88	1.42359e-13
CAVIN3	22.4378	22.6721	-0.468532	132.808	-1.9407	2.4929e-14	0.089303	7.63595e-14	0.639343	17277.3	6.59142e-15
TIMM23	19.7585	20.1085	-0.700003	78.7602	-1.93871	1.39268e-12	0.0895147	2.0396e-12	0.639343	5990.99	3.8819e-13
THOC6	20.6859	20.956	-0.540107	106.277	-1.93684	1.2665e-13	0.0896715	2.69763e-13	0.639343	11007.3	3.38616e-14
YWHAG	24.8797	24.5381	0.683158	98.4464	1.93805	2.79341e-13	0.0898046	5.13781e-13	0.639343	9965.27	6.17359e-14
VDAC3	24.4787	24.7029	-0.448469	150.93	-1.93752	1.02171e-14	0.0898773	3.96534e-14	0.639343	22370.2	2.69623e-15
MOB1B	22.0174	21.7687	0.497427	119.728	1.93454	5.45661e-14	0.0901149	1.38838e-13	0.639343	14666.1	1.21604e-14
CYP51A1	22.3686	22.6799	-0.622699	99.7062	-1.93573	2.53156e-13	0.0901234	4.74162e-13	0.639343	9672.12	6.93012e-14
NPM1	28.4202	28.139	0.562332	136.973	1.93554	2.16601e-14	0.0901488	6.85072e-14	0.639343	19140.2	4.9318e-15
UBA2	21.4347	21.1045	0.660452	87.464	1.93545	6.97805e-13	0.0901616	1.11772e-12	0.639343	7893.1	1.52223e-13
DENND4C	19.6289	19.9794	-0.701003	77.8188	-1.93067	1.44062e-12	0.090523	2.09669e-12	0.639343	5847.01	3.99775e-13
ZNF346	19.3865	19.773	-0.772967	69.8153	-1.92985	3.74406e-12	0.0908244	4.89456e-12	0.639343	4687.36	1.06688e-12
ROCK1	18.3972	17.367	2.06036	22.9954	1.92905	2.07738e-08	0.0910469	2.08629e-08	0.639343	595.242	3.31217e-09
RCN1	24.9436	24.6353	0.616593	108.955	1.92829	1.274e-13	0.0911525	2.70852e-13	0.639343	12172	2.84575e-14
RANBP1	22.616	22.172	0.888021	68.0377	1.92687	4.87174e-12	0.0913501	6.20182e-12	0.639343	4818.24	1.02844e-12
ALYREF	24.8846	24.585	0.599162	111.799	1.92662	1.04359e-13	0.091385	2.29528e-13	0.639343	12807.3	2.33691e-14
ST7	18.9715	19.3013	-0.659585	79.6167	-1.92386	1.20511e-12	0.0914704	1.79125e-12	0.639343	6125.9	3.33193e-13
SAFB	20.9743	20.5456	0.857434	65.148	1.92251	6.81482e-12	0.0919596	8.42751e-12	0.639343	4425.09	1.42966e-12
PDF	19.7371	20.0261	-0.577952	94.0838	-1.91998	3.27624e-13	0.0920156	5.87654e-13	0.639343	8599.98	8.86787e-14
THOC5	20.7976	21.1246	-0.654094	87.7392	-1.92101	6.81043e-13	0.09217	1.09396e-12	0.639343	7463.5	1.89046e-13
PSPC1	22.2316	21.874	0.71517	83.0792	1.92069	1.03895e-12	0.092215	1.57165e-12	0.639343	7131.51	2.25456e-13
RRP7A	22.1789	22.4161	-0.474409	128.161	-1.91794	3.15047e-14	0.0924028	9.12278e-14	0.639343	16081.4	8.31767e-15
LMAN1	24.4365	24.6291	-0.38521	173.54	-1.91926	3.46624e-15	0.0924166	1.88726e-14	0.639343	29648.8	9.05749e-16
ATL2	22.3358	22.5506	-0.429662	142.214	-1.916	1.30406e-14	0.0925775	4.75259e-14	0.639343	19843.1	3.39481e-15
SCFD1	22.1629	22.3498	-0.373661	162.034	-1.91557	4.70754e-15	0.0926382	2.30571e-14	0.639343	25819.8	1.21417e-15
CBX1	21.6645	21.3358	0.657398	88.0052	1.9174	6.65275e-13	0.092679	1.07252e-12	0.639343	7987.23	1.45395e-13
GTF3C3	19.482	18.6042	1.75557	28.7232	1.91657	3.777e-09	0.0927966	3.81533e-09	0.639343	906.549	6.55016e-10
ME3	18.7708	19.0714	-0.601165	85.8777	-1.91415	6.67703e-13	0.0928388	1.07571e-12	0.639343	7146.16	1.82663e-13
UBE2K	21.1038	20.7695	0.668637	84.1206	1.91492	9.4347e-13	0.0930299	1.44385e-12	0.639343	7307.75	2.05126e-13
RASA1	20.5361	20.056	0.960287	56.5068	1.91312	2.04769e-11	0.0932861	2.3451e-11	0.639343	3349.56	4.199e-12
ARHGDIA	21.0639	20.484	1.15981	47.7759	1.91277	7.48924e-11	0.0933353	8.09066e-11	0.639343	2415.43	1.48711e-11
UPF3B	17.4182	17.8391	-0.841652	57.267	-1.91051	1.57317e-11	0.0933573	1.83008e-11	0.639343	3128.44	4.58358e-12
CDK12	21.9552	22.1469	-0.383467	156	-1.90996	6.33074e-15	0.0934356	2.83885e-14	0.639343	23918.3	1.63669e-15
SUGT1	22.2966	22.0484	0.49633	120.062	1.91111	6.00846e-14	0.0935732	1.49134e-13	0.639343	14743.1	1.35502e-14
MTCH1	22.5544	22.9375	-0.766226	80.7776	-1.90803	1.29125e-12	0.0940123	1.90647e-12	0.639343	6310.69	3.61927e-13
RRP1	21.2714	20.7645	1.01384	55.2597	1.90785	2.43318e-11	0.0940394	2.75253e-11	0.639343	3206.37	4.97217e-12
COASY	21.8498	22.1639	-0.628304	95.1555	-1.9074	3.63437e-13	0.0941031	6.41208e-13	0.639343	8801.52	9.98459e-14
GBE1	22.6948	22.8774	-0.365322	168.495	-1.90257	3.4693e-15	0.0944968	1.88726e-14	0.639343	27940.9	8.92158e-16
MTX2	22.8644	23.105	-0.481279	129.311	-1.90463	3.38243e-14	0.0945013	9.6206e-14	0.639343	16376.6	9.02067e-15
OVCA2	19.843	21.0566	-2.42717	23.3644	-1.90437	1.83927e-08	0.0945384	1.84762e-08	0.639343	486.596	7.18909e-09
PPM1G	21.7875	21.3238	0.927396	61.9208	1.90424	1.00943e-11	0.0945571	1.20889e-11	0.639343	4004.57	2.10396e-12
UTY	16.7626	17.1843	-0.843415	54.7395	-1.89974	2.23547e-11	0.0949063	2.5426e-11	0.639343	2852.96	6.56356e-12
CBX3	23.8102	23.3309	0.958522	65.4545	1.90149	6.57191e-12	0.0949541	8.16516e-12	0.639343	4463.92	1.38213e-12
PIGS	21.8547	22.1308	-0.552263	107.752	-1.90134	1.38829e-13	0.0949765	2.88828e-13	0.639343	11324.4	3.76318e-14
KRT2	19.8559	19.4251	0.861591	60.5995	1.90061	1.19262e-11	0.0950825	1.41256e-11	0.639343	3838.8	2.47787e-12
RAB8B	18.8929	18.1773	1.43114	34.1138	1.89919	1.00607e-09	0.0952877	1.02907e-09	0.639343	1258.98	1.84437e-10
MTIF3	19.2362	19.6347	-0.797017	66.1286	-1.8981	6.07124e-12	0.0954468	7.59383e-12	0.639343	4199.09	1.75118e-12
STMN1	20.2831	19.7831	0.99995	53.1043	1.898	3.30906e-11	0.0954605	3.69508e-11	0.639343	2966.21	6.71953e-12
KRT18	28.6618	28.4105	0.502697	151.547	1.89609	9.89967e-15	0.0957392	3.87183e-14	0.639343	23376.4	2.27386e-15
MCM7	23.9015	23.6848	0.433265	146.583	1.89605	1.28123e-14	0.0957444	4.69785e-14	0.639343	21883.1	2.93616e-15
RSF1	18.9894	18.168	1.64291	29.6473	1.89573	2.96127e-09	0.0957911	2.9974e-09	0.639343	962.043	5.20867e-10
NDUFB5	20.036	19.2839	1.50418	34.3705	1.89573	9.49637e-10	0.095792	9.72596e-10	0.639343	1277.07	1.74553e-10
RUVBL2	24.2739	24.0408	0.466192	138.132	1.89407	2.02911e-14	0.0960341	6.4899e-14	0.639343	19454.2	4.63065e-15
OCIAD1	23.6162	23.8838	-0.53525	119.482	-1.8934	6.23802e-14	0.0961329	1.53237e-13	0.639343	13959.7	1.67404e-14
PTGES3	22.215	21.7733	0.883417	65.9642	1.8925	6.18928e-12	0.0962646	7.72593e-12	0.639343	4531.4	1.30417e-12
PACSIN2	21.9757	21.7123	0.526843	110.287	1.89228	1.1596e-13	0.0962965	2.5068e-13	0.639343	12461.9	2.59783e-14
QARS1	24.6331	24.8298	-0.393509	168.811	-1.89177	4.29316e-15	0.0963717	2.18053e-14	0.639343	28049.2	1.12276e-15
KRT15	20.4178	19.8509	1.13377	46.8111	1.89051	8.76708e-11	0.0965569	9.43527e-11	0.639343	2320.01	1.73793e-11
SRP72	23.0138	22.6568	0.714013	84.8008	1.8897	8.86467e-13	0.0966758	1.3644e-12	0.639343	7421.37	1.93234e-13
RPS8	25.0999	24.8559	0.488181	136.026	1.88912	2.28553e-14	0.0967614	7.13804e-14	0.639343	18870	5.21092e-15
HADH	23.1309	22.8946	0.47261	129.366	1.88832	3.37124e-14	0.0968789	9.60061e-14	0.639343	17084.7	7.65705e-15
LAMC2	23.2897	23.4645	-0.349548	179.039	-1.88594	2.16005e-15	0.0969274	1.38285e-14	0.639343	31580.9	5.53128e-16
HSBP1	16.8646	17.272	-0.814633	56.5186	-1.88494	1.74241e-11	0.0970762	2.01284e-11	0.639343	3047.25	5.07667e-12
UTP25	20.2097	20.49	-0.560556	97.4237	-1.88463	2.49558e-13	0.0971218	4.68304e-13	0.639343	9235.27	6.71477e-14
GTPBP10	22.285	22.5697	-0.569373	105.71	-1.8857	1.60996e-13	0.0972668	3.2507e-13	0.639343	10896.2	4.36884e-14
ITGA2	24.2203	24.4017	-0.362662	179.251	-1.88377	2.47682e-15	0.0974393	1.52673e-14	0.639343	31656.8	6.41136e-16
RREB1	19.1164	19.3771	-0.521542	98.8711	-1.88171	2.22432e-13	0.097555	4.24808e-13	0.639343	9515.92	5.97437e-14
ATAD1	21.3975	21.6326	-0.470174	122.364	-1.88057	4.21567e-14	0.0977265	1.13963e-13	0.639343	14651.1	1.10922e-14
MYO6	22.0674	22.34	-0.545121	109.047	-1.88152	1.26566e-13	0.0978865	2.69763e-13	0.639343	11604.7	3.42335e-14
WDR33	20.402	20.7457	-0.687302	80.3039	-1.88123	1.35137e-12	0.09793	1.98787e-12	0.639343	6238.61	3.78383e-13
TRAFD1	18.3079	17.8346	0.946582	50.0768	1.87939	5.20788e-11	0.0982048	5.70817e-11	0.639343	2644.31	1.04784e-11
CLTB	20.2444	20.0325	0.423822	125.361	1.87542	3.48874e-14	0.0984971	9.88064e-14	0.639343	16051.5	7.76403e-15
UGT8	19.7355	20.3135	-1.15603	46.6043	-1.8754	9.072e-11	0.0988028	9.75289e-11	0.639343	2051.87	2.79415e-11
BASP1	20.7827	19.9936	1.57823	33.5612	1.87328	1.14088e-09	0.0991219	1.16427e-09	0.639343	1218.77	2.09063e-10
MTOR	19.5229	19.9801	-0.9144	57.849	-1.87206	1.70789e-11	0.0993061	1.97584e-11	0.639343	3196.85	5.02968e-12
AHNAK	28.6247	28.4391	0.371273	202.697	1.87116	1.04114e-15	0.0994422	9.08135e-15	0.639343	41625.9	2.43419e-16
PEX14	21.5705	21.8034	-0.465862	123.702	-1.86893	3.8728e-14	0.0994766	1.07094e-13	0.639343	14978.6	1.01752e-14
TOR1AIP2	21.7509	22.1451	-0.788561	74.2568	-1.86973	2.47649e-12	0.0996588	3.3853e-12	0.639343	5321.22	7.00307e-13
TIMM8A	20.9993	20.5956	0.807327	67.4422	1.86935	5.21449e-12	0.0997154	6.59177e-12	0.639343	4730.24	1.10448e-12
ELOC	22.4187	21.9099	1.01746	56.9185	1.86902	1.93596e-11	0.0997666	2.22034e-11	0.639343	3393.65	3.99184e-12
XPOT	20.8602	20.6343	0.451833	120.517	1.86603	4.74527e-14	0.0999164	1.2457e-13	0.639343	14845.8	1.05306e-14
ARID2	20.2606	20.5117	-0.502215	107.772	-1.86585	1.13523e-13	0.0999436	2.46482e-13	0.639343	11333.8	3.01979e-14
ACOX1	20.3639	20.6187	-0.509767	106.729	-1.86585	1.22472e-13	0.0999444	2.62054e-13	0.639343	11112.9	3.26094e-14
GUK1	19.9575	20.4169	-0.918747	58.6653	-1.86669	1.53256e-11	0.10012	1.78597e-11	0.639343	3290.23	4.49956e-12
GRK2	18.688	18.3776	0.620823	78.023	1.86374	1.41096e-12	0.100266	2.0603e-12	0.639343	6296.72	2.9929e-13
PRTFDC1	21.2271	20.9106	0.633075	87.0321	1.86318	7.25056e-13	0.100656	1.15395e-12	0.639343	7807.38	1.58795e-13
GSN	21.5196	21.0068	1.02554	53.949	1.86235	2.92916e-11	0.100782	3.28932e-11	0.639343	3056.05	5.98706e-12
TXN	23.8735	23.447	0.853034	72.3449	1.86111	3.03022e-12	0.100973	4.04368e-12	0.639343	5427.66	6.48634e-13
CLPB	21.1842	20.8419	0.68455	80.1186	1.86074	1.37574e-12	0.10103	2.01775e-12	0.639343	6633.29	2.98409e-13
TRMT6	22.876	23.0734	-0.394986	153.524	-1.85836	7.17617e-15	0.101093	3.0993e-14	0.639343	23169.5	1.85393e-15
NOL6	22.2526	22.5466	-0.587977	100.802	-1.85879	2.32626e-13	0.101329	4.41314e-13	0.639343	9899.42	6.3341e-14
RAB35	22.2071	22.4077	-0.40129	146.605	-1.85649	1.02809e-14	0.10138	3.98234e-14	0.639343	21111.5	2.66426e-15
GRWD1	20.7341	20.3259	0.816397	65.3972	1.85736	6.61659e-12	0.10155	8.21299e-12	0.639343	4452.02	1.39648e-12
RPS18	26.5614	26.6854	-0.247993	282.251	-1.85475	6.18134e-17	0.101649	2.96555e-15	0.639343	78928.7	1.54828e-17
NAGK	20.0002	19.3578	1.28489	39.4906	1.85349	3.25678e-10	0.102149	3.39312e-10	0.639343	1666.46	6.24407e-11
P4HB	27.1462	27.0297	0.233028	303.278	1.84882	3.52728e-17	0.102572	2.57077e-15	0.639343	92774.1	8.23804e-18
HMGN5	18.6106	18.9225	-0.623782	79.2759	-1.84791	1.24611e-12	0.102714	1.84805e-12	0.639343	6080.91	3.42914e-13
HSD17B11	20.8759	21.093	-0.434194	126.877	-1.84678	3.17638e-14	0.102891	9.18544e-14	0.639343	15769.8	8.31946e-15
PKM	28.3658	28.2677	0.196153	376.111	1.84546	6.57072e-18	0.103098	2.57077e-15	0.639343	142444	1.54465e-18
HNRNPC	27.9971	28.1072	-0.220194	332.923	-1.84424	1.70296e-17	0.103288	2.57077e-15	0.639343	109973	4.24109e-18
CCT8	26.325	26.2203	0.209384	326.56	1.84397	1.97991e-17	0.103332	2.57077e-15	0.639343	107496	4.63554e-18
HNRNPF	25.0789	24.7938	0.570329	113.404	1.84457	9.34541e-14	0.103541	2.10423e-13	0.639343	13159.7	2.10377e-14
SPATA20	17.7663	18.2514	-0.9701	49.0613	-1.84393	6.10084e-11	0.103643	6.64182e-11	0.639343	2282.47	1.85107e-11
HIKESHI	18.1539	17.8491	0.609662	76.154	1.8393	1.70467e-12	0.104069	2.42775e-12	0.639343	6000.9	3.611e-13
S100A6	24.5506	23.8687	1.36372	45.5638	1.84077	1.07997e-10	0.104141	1.15635e-10	0.639343	2198.06	2.14139e-11
MYL12B	24.1131	23.7828	0.660669	93.5454	1.83751	4.14757e-13	0.104658	7.20959e-13	0.639343	8997.21	9.16978e-14
CYB5R1	23.0126	23.2021	-0.379107	158.699	-1.83354	5.53996e-15	0.104984	2.58013e-14	0.639343	24777.1	1.42683e-15
SON	22.372	22.0793	0.585332	97.8802	1.83483	2.92095e-13	0.105084	5.33543e-13	0.639343	9837.88	6.48888e-14
PTPN23	19.6611	19.3839	0.554318	90.5555	1.83112	4.41454e-13	0.105371	7.56966e-13	0.639343	8438.15	9.55022e-14
CTSH	19.7571	20.0519	-0.589588	87.9389	-1.82835	5.54917e-13	0.105816	9.18404e-13	0.639343	7509.21	1.50548e-13
ATP11A	19.7381	20.0182	-0.560229	92.2785	-1.82611	3.81087e-13	0.106178	6.69382e-13	0.639343	8280.34	1.02804e-13
FABP5	22.8805	22.4569	0.847208	68.4758	1.82668	4.63576e-12	0.10639	5.92984e-12	0.639343	4869.17	9.8743e-13
DDX39B	26.567	26.75	-0.365849	188.49	-1.82285	1.82781e-15	0.10701	1.24629e-14	0.639343	35045.7	4.73972e-16
LETM1	23.9456	23.7956	0.300054	204.124	1.82004	7.76068e-16	0.107161	7.82355e-15	0.639343	42195.2	1.78481e-16
UCHL5	19.8759	19.3779	0.996044	50.1268	1.82191	5.16785e-11	0.107163	5.66586e-11	0.639343	2645.17	1.04652e-11
CHTOP	22.0441	22.2245	-0.36071	158.443	-1.81838	5.6076e-15	0.107432	2.59947e-14	0.639343	24700.1	1.44359e-15
CUL3	22.2186	22.3871	-0.3371	170.77	-1.81827	3.12439e-15	0.10745	1.765e-14	0.639343	28726.7	8.00602e-16
LRRC59	27.0749	27.3028	-0.455871	154.161	-1.8201	8.67144e-15	0.107457	3.53064e-14	0.639343	23372.3	2.27542e-15
HEXB	23.2809	23.4576	-0.353321	170.62	-1.8172	3.14739e-15	0.107625	1.7752e-14	0.639343	28676	8.06536e-16
PDCD11	24.4635	24.586	-0.244998	257.127	-1.81178	1.27995e-16	0.108513	3.59273e-15	0.639343	65458.7	3.21448e-17
ACAT2	20.6153	19.9348	1.36098	37.5671	1.81355	4.78623e-10	0.108528	4.96064e-10	0.639343	1510.92	9.11744e-11
SUMO3	20.8374	20.3113	1.0523	49.4953	1.81323	5.69961e-11	0.108582	6.22145e-11	0.639343	2579.99	1.15254e-11
ATP1B1	21.2898	20.9906	0.598428	89.9366	1.81304	5.62387e-13	0.108612	9.27683e-13	0.639343	8322.47	1.24001e-13
TMX2	21.8788	22.1572	-0.556805	102.028	-1.81299	2.11829e-13	0.108622	4.08872e-13	0.639343	10151.5	5.74653e-14
EIF5B	24.2867	24.1646	0.244236	253.312	1.81038	1.4384e-16	0.108744	3.64821e-15	0.639343	64818.7	3.34017e-17
DNMT1	24.3799	24.1471	0.465558	132.854	1.81121	2.74366e-14	0.108915	8.21448e-14	0.639343	17993.8	6.26436e-15
GOLM1	21.8529	21.6493	0.407139	135.926	1.80753	1.85525e-14	0.109216	6.05541e-14	0.639343	18826.7	4.16633e-15
TPT1	24.0144	23.8455	0.337738	180.479	1.80752	2.03003e-15	0.109218	1.34095e-14	0.639343	33037.3	4.641e-16
TUBB4B	25.0999	24.5834	1.03287	60.866	1.80828	1.15284e-11	0.109399	1.3691e-11	0.639343	3863.59	2.4169e-12
RBM45	19.9709	20.2772	-0.612576	84.5085	-1.80525	7.57169e-13	0.109595	1.1958e-12	0.639343	6929.19	2.06098e-13
RALY	24.7944	24.917	-0.245028	259.483	-1.80433	1.19195e-16	0.109748	3.59273e-15	0.639343	66672.8	2.99194e-17
AIFM1	24.5625	24.3806	0.363812	171.054	1.80489	3.87602e-15	0.109962	2.0233e-14	0.639343	29699.4	8.9979e-16
GALNT3	21.0095	21.305	-0.59082	91.9898	-1.80385	4.72239e-13	0.110136	8.01558e-13	0.639343	8230.71	1.29439e-13
MAN2B1	21.2278	21.4373	-0.418864	130.398	-1.80161	2.56532e-14	0.110202	7.82167e-14	0.639343	16674.7	6.69136e-15
HYOU1	25.2877	25.0916	0.392196	163.159	1.80332	5.58873e-15	0.110224	2.59374e-14	0.639343	27040.3	1.29388e-15
DDX60	21.1548	20.9328	0.443955	120.107	1.80121	4.873e-14	0.110268	1.27075e-13	0.639343	14734.9	1.08432e-14
LSM12	22.3391	22.7336	-0.788941	73.4045	-1.80129	2.70785e-12	0.110562	3.6539e-12	0.639343	5204.47	7.63092e-13
TEX264	18.601	18.0295	1.143	40.1663	1.80058	2.85737e-10	0.110682	2.9848e-10	0.639343	1718.85	5.5401e-11
ATP6V0A1	20.2277	20.4955	-0.535504	97.3253	-1.79811	2.5163e-13	0.110789	4.71747e-13	0.639343	9227.96	6.73835e-14
TRA2A	21.2355	21.419	-0.366888	148.383	-1.79723	9.35762e-15	0.110936	3.71506e-14	0.639343	21643.5	2.4176e-15
LIG1	18.9824	18.0994	1.76596	26.0685	1.79852	7.95046e-09	0.111026	8.00879e-09	0.639343	749.104	1.36656e-09
LGALS3BP	19.7891	19.1857	1.20692	40.4279	1.79832	2.71782e-10	0.111061	2.84051e-10	0.639343	1740.47	5.27893e-11
PGM3	20.0797	19.8176	0.524239	96.0274	1.79621	2.7931e-13	0.111108	5.13781e-13	0.639343	9468.43	6.09219e-14
WNK1	18.6454	18.2747	0.7413	62.5529	1.79422	7.90632e-12	0.111445	9.67219e-12	0.639343	4074.81	1.63526e-12
PPIL2	19.6271	19.9883	-0.722426	70.2642	-1.79571	3.79766e-12	0.111499	4.95071e-12	0.639343	4761.84	1.07639e-12
CIAPIN1	20.8724	20.5709	0.602824	86.6265	1.79503	7.51747e-13	0.111614	1.1893e-12	0.639343	7727.28	1.65263e-13
DDX21	26.4984	26.6404	-0.284001	238.002	-1.79409	2.72226e-16	0.111652	4.68657e-15	0.639343	56044.1	6.92863e-17
NAA50	22.2681	22.0945	0.347071	161.409	1.79286	4.85174e-15	0.111673	2.35318e-14	0.639343	26465.4	1.10259e-15
STAM	19.8463	19.3441	1.00443	48.8528	1.79368	6.30484e-11	0.111842	6.85579e-11	0.639343	2513.73	1.27453e-11
ALDH3A2	20.378	20.7228	-0.689625	76.2013	-1.79313	2.02762e-12	0.111936	2.83398e-12	0.639343	5616.61	5.68172e-13
UQCRQ	20.8355	21.1214	-0.571746	93.4907	-1.78951	4.1664e-13	0.112551	7.23218e-13	0.639343	8507.11	1.13902e-13
FAM133B	16.7287	16.3101	0.837149	49.2341	1.78689	5.1052e-11	0.11269	5.60025e-11	0.639343	2551.61	1.01458e-11
IGF2R	23.4309	23.2718	0.318148	184.828	1.78669	1.68492e-15	0.112722	1.18855e-14	0.639343	34631.5	3.85923e-16
TRIM28	26.6803	26.4992	0.362252	184.829	1.78663	2.12758e-15	0.113041	1.37512e-14	0.639343	34632.1	4.96274e-16
QRSL1	19.0955	19.6463	-1.10162	45.042	-1.78587	1.1804e-10	0.11317	1.25812e-10	0.639343	1918.21	3.62516e-11
KRT8	29.7316	29.5646	0.333985	223.478	1.78515	4.88901e-16	0.113294	6.06481e-15	0.639343	50509.8	1.1508e-16
PPIL1	20.3662	20.0559	0.620557	81.5358	1.78391	1.2012e-12	0.113507	1.7881e-12	0.639343	6856.97	2.62458e-13
RPL14	26.1644	26.322	-0.31517	210.688	-1.78382	7.71696e-16	0.113522	7.811e-15	0.639343	43861.3	1.98781e-16
MCAT	20.8809	21.1065	-0.451241	117.817	-1.78108	5.66297e-14	0.113684	1.42823e-13	0.639343	13587.3	1.488e-14
CTNNB1	25.1634	25.2885	-0.250248	254.256	-1.77911	1.39722e-16	0.114024	3.6128e-15	0.639343	64009.6	3.50805e-17
ACTA1	27.6292	26.921	1.41655	47.8298	1.77961	7.42427e-11	0.114246	8.02264e-11	0.639343	2411.23	1.49714e-11
GCLM	22.1075	21.8485	0.517895	106.144	1.77909	1.55971e-13	0.114336	3.17038e-13	0.639343	11536.7	3.50207e-14
IPO7	23.615	23.821	-0.412109	145.369	-1.77831	1.36645e-14	0.11447	4.8992e-14	0.639343	20769.6	3.59423e-15
CYB5B	22.9052	22.4377	0.934864	60.3449	1.77785	1.23209e-11	0.114551	1.45713e-11	0.639343	3796.39	2.58669e-12
RPS16	26.016	26.1548	-0.277707	236.282	-1.77399	2.47781e-16	0.114913	4.54684e-15	0.639343	55239.6	6.23911e-17
DLGAP5	19.7387	20.0412	-0.604989	83.0815	-1.77343	8.64733e-13	0.11501	1.33983e-12	0.639343	6697.31	2.35369e-13
ALDH6A1	19.0222	19.4585	-0.872577	55.9813	-1.7751	2.20102e-11	0.115027	2.5063e-11	0.639343	2996.53	6.46031e-12
SPAG9	23.0325	22.8678	0.329402	174.037	1.77266	2.69484e-15	0.115143	1.60186e-14	0.639343	30728.2	6.15503e-16
COG5	17.254	17.7341	-0.960326	46.2706	-1.77174	9.58949e-11	0.115612	1.02953e-10	0.639343	2028.17	2.92248e-11
ATP5IF1	20.8677	20.2903	1.1547	43.9793	1.76975	1.4193e-10	0.11596	1.5043e-10	0.639343	2047.38	2.81793e-11
ATP5PO	23.5789	23.7265	-0.295117	201.015	-1.76797	8.74851e-16	0.115964	8.29442e-15	0.639343	39907.5	2.21868e-16
PFKM	22.3556	22.5552	-0.399137	141.168	-1.76643	1.38144e-14	0.116235	4.93175e-14	0.639343	19578.8	3.57727e-15
FUNDC2	18.8256	18.1927	1.26584	35.9266	1.7676	6.752e-10	0.116336	6.95639e-10	0.639343	1383.65	1.28083e-10
NEK6	19.363	19.0786	0.568779	83.7651	1.76582	8.10897e-13	0.116341	1.26776e-12	0.639343	7228.89	1.74641e-13
AURKB	22.1616	22.4528	-0.582453	96.2962	-1.76638	3.31413e-13	0.11655	5.93384e-13	0.639343	9035.53	9.02011e-14
H2AZ1	25.1963	25.4186	-0.44464	142.759	-1.76581	1.57226e-14	0.116651	5.39338e-14	0.639343	20026.6	4.13875e-15
PLBD2	20.7545	20.98	-0.451054	115.969	-1.76299	6.4067e-14	0.11684	1.56608e-13	0.639343	13162.8	1.68426e-14
QSOX2	21.2003	21.7323	-1.0641	50.9663	-1.76459	4.54558e-11	0.116866	5.00567e-11	0.639343	2473.49	1.3566e-11
HIP1	18.6894	18.1322	1.11446	40.5794	1.76362	2.64053e-10	0.117038	2.76119e-10	0.639343	1751.01	5.15718e-11
SERPINA1.1	19.6271	19.907	-0.559788	88.535	-1.76043	5.26428e-13	0.117294	8.77821e-13	0.639343	7621.12	1.42103e-13
CCDC6	19.7328	19.1788	1.1081	43.1157	1.76149	1.65404e-10	0.117415	1.74613e-10	0.639343	1969.47	3.27386e-11
CDK4	23.9267	23.5543	0.74488	78.7709	1.76144	1.56872e-12	0.117423	2.26245e-12	0.639343	6404.18	3.41901e-13
PKP2	17.3982	17.7986	-0.800663	55.2836	-1.75851	2.07034e-11	0.117634	2.36832e-11	0.639343	2921.88	5.98231e-12
SNRPG	24.6621	24.8966	-0.46909	132.007	-1.75873	2.88292e-14	0.117904	8.5288e-14	0.639343	17100.7	7.62933e-15
PELP1	20.9019	21.1534	-0.502929	104.503	-1.75688	1.44417e-13	0.117925	2.97963e-13	0.639343	10664.4	3.83136e-14
DAGLB	18.6562	19.0585	-0.804558	58.8833	-1.75771	1.48924e-11	0.118085	1.73905e-11	0.639343	3323.96	4.32548e-12
TMSB10	20.5612	19.6009	1.92071	25.3622	1.75734	9.81375e-09	0.11815	9.87575e-09	0.639343	709.359	1.68593e-09
ACADSB	20.3535	20.5869	-0.466799	109.417	-1.75432	1.00865e-13	0.118382	2.23385e-13	0.639343	11703.7	2.66413e-14
DCTN1	22.8709	23.1385	-0.535186	107.302	-1.75494	1.434e-13	0.118579	2.96325e-13	0.639343	11250.6	3.85976e-14
PLXNB2	20.9124	21.2836	-0.742365	71.1474	-1.75475	3.44785e-12	0.118612	4.54463e-12	0.639343	4888.48	9.72423e-13
NCL	28.0067	27.7743	0.464806	148.235	1.75414	1.17468e-14	0.118722	4.38387e-14	0.639343	22344.5	2.70824e-15
FTO	20.3988	20.6991	-0.60046	85.4436	-1.75266	8.36151e-13	0.118987	1.30061e-12	0.639343	7091.89	2.30371e-13
DNAJA3	23.2906	23.4632	-0.345296	168.249	-1.75082	3.51071e-15	0.11901	1.89683e-14	0.639343	27894.2	8.98438e-16
EXOC4	21.6136	21.8902	-0.553201	98.0179	-1.75155	2.88934e-13	0.119186	5.28496e-13	0.639343	9367.78	7.84328e-14
TRMT1	19.4162	19.1003	0.631719	74.756	1.74829	1.97037e-12	0.119464	2.76268e-12	0.639343	5776.34	4.19199e-13
RSBN1L	18.0616	17.651	0.821222	53.1532	1.74866	3.28559e-11	0.119706	3.673e-11	0.639343	2959.77	6.77626e-12
EFR3A	20.2731	20.6411	-0.735988	69.2556	-1.74614	4.24704e-12	0.120163	5.4642e-12	0.639343	4628.36	1.20158e-12
RBM42	21.0426	21.272	-0.458818	114.37	-1.74433	7.14264e-14	0.120181	1.70108e-13	0.639343	12801.4	1.87835e-14
SKIC3	19.7783	19.4751	0.606297	79.2315	1.74417	1.25201e-12	0.120211	1.85404e-12	0.639343	6476.11	2.68326e-13
WASHC5	18.8472	18.4533	0.787752	57.8212	1.74537	1.71425e-11	0.120301	1.98258e-11	0.639343	3489.06	3.58584e-12
RAMAC	18.4556	17.7267	1.45782	30.0023	1.74468	2.70241e-09	0.120427	2.73678e-09	0.639343	977.207	4.90371e-10
NFRKB	18.5719	18.9211	-0.698484	66.6412	-1.73955	4.82668e-12	0.121051	6.15035e-12	0.639343	4280.13	1.34993e-12
DHX29	19.8038	20.213	-0.81845	60.7954	-1.74067	1.16324e-11	0.121155	1.37981e-11	0.639343	3549.45	3.3555e-12
MYO1E	23.3103	23.1671	0.286387	198.919	1.73878	9.49437e-16	0.121192	8.61198e-15	0.639343	40061	2.18568e-16
ACOT1	21.6026	21.8473	-0.489341	109.812	-1.7392	1.1133e-13	0.121309	2.4225e-13	0.639343	11791.6	2.96921e-14
SEC63	22.1877	22.018	0.33933	159.456	1.73768	5.33551e-15	0.121393	2.50247e-14	0.639343	25821	1.21395e-15
RPL30	23.8531	23.5445	0.617305	93.8151	1.73928	4.05617e-13	0.12141	7.07785e-13	0.639343	9035.06	9.02196e-14
HSPA9	26.8546	26.6987	0.311701	210.647	1.73896	7.72861e-16	0.121468	7.811e-15	0.639343	44893.4	1.81659e-16
SLC25A11	22.6809	22.944	-0.526195	107.231	-1.73894	1.44137e-13	0.121472	2.97694e-13	0.639343	11237.9	3.87668e-14
ASPH	25.3648	25.4939	-0.258213	242.552	-1.73713	2.01859e-16	0.121493	4.18648e-15	0.639343	58238.8	5.07287e-17
SRSF1	24.4848	24.3501	0.269412	221.932	1.73629	4.03923e-16	0.121648	5.5083e-15	0.639343	49801.7	9.34527e-17
AP2B1	25.1177	25.263	-0.290579	213.428	-1.73587	5.63001e-16	0.121759	6.60453e-15	0.639343	45030.7	1.42533e-16
PYCR1	22.8401	23.0545	-0.428721	131.986	-1.73552	2.88657e-14	0.122097	8.53326e-14	0.639343	17099.3	7.63173e-15
CISD1	21.9186	21.4992	0.838803	62.8821	1.7348	8.9607e-12	0.122231	1.08224e-11	0.639343	4111.45	1.9001e-12
MFF	17.5852	16.9185	1.33327	31.1257	1.73444	2.03705e-09	0.122297	2.06979e-09	0.639343	1048.16	3.7417e-10
IMMT	25.9513	26.0549	-0.207098	307.943	-1.73078	3.13103e-17	0.122662	2.57077e-15	0.639343	94077.9	7.80122e-18
MRPS34	22.3456	22.5556	-0.419973	131.486	-1.73114	2.58103e-14	0.122699	7.85438e-14	0.639343	16969.7	6.7469e-15
FAM111B	18.3525	17.9343	0.836303	52.5222	1.73184	3.60318e-11	0.122777	4.00442e-11	0.639343	2890.22	7.42901e-12
SRFBP1	18.6041	19.0165	-0.824636	56.477	-1.73177	2.05606e-11	0.12279	2.35401e-11	0.639343	3054.33	6.00009e-12
RPL37	23.6884	23.8739	-0.371025	157.587	-1.73175	7.31456e-15	0.122794	3.14542e-14	0.639343	24450.6	1.91076e-15
PDP1	19.3906	18.8772	1.0269	44.9503	1.72906	1.19912e-10	0.123291	1.27705e-10	0.639343	2133.43	2.40328e-11
TMEM41A	18.0946	17.4721	1.2449	34.2954	1.72786	9.65777e-10	0.123513	9.88109e-10	0.639343	1262.96	1.82204e-10
HLA.C	19.8905	19.2489	1.28324	36.6288	1.72667	5.81646e-10	0.123734	6.01432e-10	0.639343	1434.09	1.1154e-10
SREK1	19.2399	18.8119	0.856072	53.6303	1.72573	3.06638e-11	0.123909	3.43663e-11	0.639343	3010.07	6.3486e-12
PI4K2A	21.5615	21.8432	-0.563397	94.5829	-1.72503	3.80818e-13	0.12404	6.69204e-13	0.639343	8718.16	1.03593e-13
MAVS	21.7402	21.9218	-0.363275	147.01	-1.72263	1.00615e-14	0.124178	3.92409e-14	0.639343	21256.9	2.59384e-15
CKS2	18.8298	17.9702	1.71911	25.484	1.72386	9.45975e-09	0.124258	9.52433e-09	0.639343	714.536	1.63937e-09
CCT3	25.9838	25.7672	0.433333	144.954	1.72374	1.39699e-14	0.124281	4.95352e-14	0.639343	21368.1	3.21982e-15
RPRD1B	22.1174	22.3527	-0.470614	115.726	-1.72286	7.98846e-14	0.124445	1.84835e-13	0.639343	13113.4	2.13267e-14
RPL21	25.0887	25.2857	-0.394055	156.296	-1.72232	7.79562e-15	0.124546	3.32002e-14	0.639343	24050.6	2.03678e-15
FBL	24.6286	24.9209	-0.584447	103.748	-1.72047	1.86124e-13	0.124893	3.64737e-13	0.639343	10514.2	5.01633e-14
CSNK1G1	18.2082	18.5133	-0.610166	73.7465	-1.71867	2.18997e-12	0.124922	3.03215e-12	0.639343	5262.26	6.0281e-13
NT5C2	23.0399	23.2966	-0.513357	110.228	-1.71753	1.16443e-13	0.125446	2.51587e-13	0.639343	11885.4	3.12078e-14
PSMD10	21.543	21.7678	-0.449438	117.512	-1.71562	5.78116e-14	0.125496	1.4524e-13	0.639343	13526.9	1.51478e-14
HINT2	21.3675	21.0928	0.5494	93.1239	1.71514	4.29512e-13	0.125896	7.41038e-13	0.639343	8900.87	9.56e-14
CAP1	26.0369	25.9402	0.193298	325.184	1.71344	2.04625e-17	0.125909	2.57077e-15	0.639343	106536	4.80085e-18
NUP160	20.6227	20.808	-0.37065	135.973	-1.71267	1.85024e-14	0.126055	6.04896e-14	0.639343	18162.4	4.79347e-15
CHID1	22.4173	22.6602	-0.485772	113.082	-1.71414	9.55354e-14	0.126085	2.14685e-13	0.639343	12516.3	2.55439e-14
SUCLA2	22.7421	22.8912	-0.298199	185.896	-1.71234	1.61081e-15	0.126117	1.15781e-14	0.639343	34109.9	4.09474e-16
TPR	24.8434	24.5974	0.492172	121.121	1.71369	5.6136e-14	0.126171	1.41836e-13	0.639343	14966.8	1.27827e-14
SDC4	18.1027	17.4733	1.25865	33.6342	1.71315	1.12194e-09	0.126273	1.14553e-09	0.639343	1215.68	2.1112e-10
PRRC1	21.2108	21.4522	-0.482763	107.533	-1.71114	1.18111e-13	0.126379	2.54777e-13	0.639343	11306	3.12363e-14
RPL11	24.174	23.8794	0.589346	98.1162	1.71227	2.86701e-13	0.12644	5.25135e-13	0.639343	9867.31	6.41428e-14
AAR2	19.5853	19.2274	0.715812	65.0096	1.71136	6.92789e-12	0.126614	8.55141e-12	0.639343	4386.51	1.47893e-12
CD99	16.3389	15.6393	1.39916	27.0428	1.71075	6.00002e-09	0.12673	6.04863e-09	0.639343	799.666	1.06245e-09
ACBD5	21.1788	21.5451	-0.732706	71.1404	-1.71073	3.45051e-12	0.126733	4.54513e-12	0.639343	4891.76	9.69899e-13
SYNCRIP	25.4128	25.0468	0.731993	82.7831	1.71073	1.06806e-12	0.126733	1.60915e-12	0.639343	7056.25	2.34909e-13
C7orf50	17.6947	17.2189	0.951484	43.7773	1.71053	1.47063e-10	0.126772	1.55663e-10	0.639343	2025.28	2.93867e-11
RPL22	23.8228	23.5252	0.595131	95.5882	1.70989	3.50894e-13	0.126893	6.22388e-13	0.639343	9371.18	7.83226e-14
COPB2	23.9711	23.811	0.320246	179.528	1.70736	2.11547e-15	0.127067	1.3742e-14	0.639343	32666.8	4.84987e-16
TPM2	18.6971	18.2343	0.925681	47.5307	1.70621	7.79283e-11	0.127596	8.41178e-11	0.639343	2376.76	1.58286e-11
THYN1	19.7016	19.9918	-0.580548	82.9778	-1.70385	8.73198e-13	0.127738	1.34875e-12	0.639343	6688.28	2.36612e-13
PSMC4	23.2229	22.905	0.635982	86.8601	1.70538	7.36241e-13	0.127754	1.16848e-12	0.639343	7757.08	1.62819e-13
PLXNA2	18.7659	18.2746	0.982534	44.8565	1.70534	1.21862e-10	0.127763	1.29609e-10	0.639343	2123.19	2.44841e-11
MRPS15	18.4744	17.7928	1.3632	31.476	1.70522	1.86905e-09	0.127785	1.90055e-09	0.639343	1069.55	3.46114e-10
CUL4A	21.0845	21.3603	-0.551682	93.3432	-1.7047	4.21763e-13	0.127884	7.30835e-13	0.639343	8490.82	1.14751e-13
PAICS	23.8598	23.6309	0.457948	124.318	1.70355	4.58819e-14	0.128105	1.21558e-13	0.639343	15757.3	1.04728e-14
GPD2	25.4175	25.537	-0.23896	257.125	-1.70131	1.28004e-16	0.128226	3.59273e-15	0.639343	65497.3	3.2071e-17
CALM3	24.9314	24.4575	0.947718	62.1227	1.70217	9.84337e-12	0.128372	1.18204e-11	0.639343	4011.67	2.08958e-12
PURA	18.6622	18.9376	-0.550863	82.6292	-1.69956	9.02019e-13	0.128564	1.38628e-12	0.639343	6631.88	2.44464e-13
DDX54	23.1793	23.3434	-0.32838	170.835	-1.69931	3.11663e-15	0.128613	1.765e-14	0.639343	28776.9	7.95558e-16
NPM3	20.4256	20.062	0.727182	66.3534	1.70066	5.91401e-12	0.128662	7.4032e-12	0.639343	4565.25	1.26715e-12
TMEM214	21.0724	21.2549	-0.365121	139.719	-1.69714	1.49665e-14	0.129034	5.21406e-14	0.639343	19188.8	3.86771e-15
PTBP1	27.446	27.5714	-0.250919	263.704	-1.69698	1.0514e-16	0.129065	3.51168e-15	0.639343	68910	2.63168e-17
MTHFD1	24.8492	24.7452	0.208113	285.072	1.69531	5.71952e-17	0.129389	2.86163e-15	0.639343	81952.5	1.33693e-17
YBX1	24.4116	24.111	0.60112	96.2214	1.6963	3.33414e-13	0.129506	5.96699e-13	0.639343	9492.26	7.45252e-14
G3BP2	23.7976	23.6762	0.242852	233.615	1.6944	2.70612e-16	0.129565	4.68657e-15	0.639343	55138.6	6.28054e-17
CKAP4	24.7187	24.5365	0.364277	161.479	1.6952	6.05507e-15	0.12972	2.73992e-14	0.639343	26465.6	1.40613e-15
HNRNPA1	27.8049	28.0388	-0.467763	143.492	-1.69269	1.51113e-14	0.130208	5.23247e-14	0.639343	20249.2	3.96536e-15
GSN.1	17.7149	17.3844	0.660955	62.9021	1.69107	7.56812e-12	0.130215	9.27555e-12	0.639343	4109.97	1.58079e-12
PALLD	21.2563	21.0594	0.393798	127.853	1.69054	2.99193e-14	0.130319	8.7731e-14	0.639343	16655	6.72235e-15
CCT6A	27.1417	27.0365	0.210301	307.071	1.68894	3.20112e-17	0.130632	2.57077e-15	0.639343	95028.6	7.5009e-18
SNRPA1	23.2753	23.4603	-0.369975	151.538	-1.68984	9.12872e-15	0.13065	3.66401e-14	0.639343	22604.5	2.37171e-15
DDX56	23.142	23.339	-0.394021	141.588	-1.69024	1.67579e-14	0.130688	5.64917e-14	0.639343	19711.5	4.4009e-15
RHPN2	19.784	20.132	-0.696159	69.1247	-1.6902	4.30965e-12	0.130694	5.5376e-12	0.639343	4615.84	1.21424e-12
MT.ATP6	22.1356	22.3726	-0.47397	112.783	-1.68951	9.75142e-14	0.130829	2.18269e-13	0.639343	12453.3	2.60477e-14
F11R	21.252	21.6231	-0.742206	69.5978	-1.68923	4.08816e-12	0.130886	5.27343e-12	0.639343	4680.44	1.15066e-12
KTI12	18.6169	17.9961	1.24152	34.6243	1.68905	8.97318e-10	0.130921	9.20195e-10	0.639343	1284.4	1.70736e-10
APEX1	22.584	22.1326	0.90277	58.5382	1.68838	1.55846e-11	0.131052	1.81456e-11	0.639343	3569.35	3.2837e-12
NSUN2	24.9084	24.788	0.240812	245.532	1.68668	1.83503e-16	0.131076	4.08218e-15	0.639343	60874.6	4.2678e-17
PTCD3	22.8941	23.0881	-0.388035	141.976	-1.68726	1.51446e-14	0.131156	5.23247e-14	0.639343	19821.2	3.95084e-15
HSCB	20.1865	20.4109	-0.448863	108.44	-1.68626	1.08179e-13	0.131158	2.36168e-13	0.639343	11503.4	2.84975e-14
STX5	20.7626	20.9696	-0.41416	120.624	-1.6846	4.71231e-14	0.131486	1.24021e-13	0.639343	14265.7	1.23032e-14
HMGCL	23.0344	23.2332	-0.397641	139.25	-1.68524	1.90642e-14	0.13167	6.18911e-14	0.639343	19061.4	5.01118e-15
TFAM	23.3994	23.0865	0.625656	87.9301	1.685	6.69688e-13	0.131717	1.07789e-12	0.639343	7944.07	1.48477e-13
YWHAZ	25.7957	25.467	0.657345	92.2697	1.68407	4.61263e-13	0.131901	7.85944e-13	0.639343	8736.29	1.02763e-13
RNMT	20.8104	20.3787	0.86334	56.1857	1.68313	2.13989e-11	0.132087	2.44296e-11	0.639343	3293.41	4.4828e-12
SRP54	21.9758	21.7846	0.382368	135.408	1.68058	1.91144e-14	0.13228	6.19312e-14	0.639343	18659.9	4.31358e-15
OTUD4	17.1872	17.4981	-0.621976	66.7677	-1.67816	4.75426e-12	0.132762	6.0663e-12	0.639343	4302.28	1.32254e-12
MYG1	21.397	21.2167	0.360683	139.565	1.67768	1.50955e-14	0.132856	5.23247e-14	0.639343	19812.4	3.41386e-15
AGA	18.2225	18.5936	-0.742104	59.3801	-1.67582	1.29422e-11	0.133394	1.52501e-11	0.639343	3388.07	3.69721e-12
ZFR	21.8291	21.6351	0.38802	132.071	1.67489	2.32242e-14	0.133414	7.23056e-14	0.639343	17758.3	5.23343e-15
LPP	22.292	21.9923	0.599311	86.9892	1.67622	7.27828e-13	0.133459	1.15697e-12	0.639343	7776.14	1.61279e-13
HIP1R	21.1275	20.8602	0.534528	92.501	1.67603	4.52412e-13	0.133496	7.72184e-13	0.639343	8778.49	1.00864e-13
CDC40	20.3071	20.5149	-0.41556	116.901	-1.67443	6.01854e-14	0.133505	1.49134e-13	0.639343	13391.9	1.57454e-14
NSD2	21.5079	21.8136	-0.611547	84.5281	-1.67567	9.08841e-13	0.133569	1.39568e-12	0.639343	6947.5	2.49465e-13
POLR2D	19.2513	18.8287	0.84514	52.795	1.67566	3.46184e-11	0.133571	3.85596e-11	0.639343	2915.23	7.18558e-12
BLMH	19.562	19.2134	0.697288	65.2895	1.67547	6.70147e-12	0.133608	8.30023e-12	0.639343	4420.23	1.43575e-12
GNS	26.0069	26.1344	-0.25489	242.685	-1.67367	2.01097e-16	0.133659	4.18648e-15	0.639343	58324.5	5.0465e-17
ING5	17.2653	16.618	1.29469	30.3943	1.67442	2.44573e-09	0.133818	2.48125e-09	0.639343	998.592	4.51081e-10
NUP62	20.2875	19.7735	1.02795	45.5298	1.67366	1.08622e-10	0.13397	1.16209e-10	0.639343	2183.53	2.19702e-11
PYM1	18.5801	18.098	0.964072	44.4288	1.67351	1.31215e-10	0.134001	1.39332e-10	0.639343	2081.87	2.64169e-11
MRPS31	22.9295	23.143	-0.426998	128.262	-1.67336	3.60259e-14	0.134031	1.0131e-13	0.639343	16150.4	9.51982e-15
PCYOX1	22.8412	23.0047	-0.327146	166.176	-1.671	3.86578e-15	0.134194	2.0228e-14	0.639343	27224.4	9.87368e-16
GOT2	25.855	25.9593	-0.208542	294.138	-1.67085	4.47919e-17	0.134224	2.57077e-15	0.639343	85825.2	1.11641e-17
AARS1	24.4597	24.2984	0.322485	178.204	1.67237	2.82268e-15	0.134229	1.65293e-14	0.639343	32181	6.59444e-16
CHCHD6	18.2636	17.7555	1.01602	41.3222	1.672	2.29573e-10	0.134304	2.40316e-10	0.639343	1808.03	4.55646e-11
RPL31	23.4397	23.1396	0.600167	91.1497	1.6717	5.06989e-13	0.134364	8.51223e-13	0.639343	8526.56	1.129e-13
LIPA	19.359	19.6264	-0.534867	86.6024	-1.66886	6.25334e-13	0.134625	1.02011e-12	0.639343	7298.37	1.68242e-13
PIN1	19.3966	18.8857	1.02181	43.6538	1.67011	1.50304e-10	0.134683	1.5901e-10	0.639343	2011.55	3.01696e-11
TBK1	23.4162	23.2845	0.263408	208.575	1.66844	6.55776e-16	0.13471	7.21354e-15	0.639343	43998.5	1.5158e-16
SUN1	22.2608	22.0008	0.520095	99.8779	1.66955	2.49807e-13	0.134796	4.68549e-13	0.639343	10214.2	5.61115e-14
R3HDM1	18.4479	18.7598	-0.623918	70.8354	-1.66584	2.99801e-12	0.135235	4.00607e-12	0.639343	4853.55	8.26345e-13
SART1	21.9729	21.669	0.607837	84.0202	1.66655	9.52231e-13	0.135402	1.45502e-12	0.639343	7260.2	2.10377e-13
PCED1B	18.7107	18.9549	-0.488547	91.3575	-1.665	4.12107e-13	0.135406	7.17224e-13	0.639343	8133.85	1.1022e-13
NUDT21	24.2845	24.4763	-0.383584	150.348	-1.66608	1.05278e-14	0.135497	4.04261e-14	0.639343	22252.9	2.75168e-15
PSMA1	24.9396	25.08	-0.280864	209.736	-1.66084	6.28263e-16	0.136253	6.99911e-15	0.639343	43499.4	1.58564e-16
DYRK1A	16.7029	16.2867	0.832494	45.916	1.65958	9.2279e-11	0.136613	9.91247e-11	0.639343	2218.79	1.8487e-11
MMAB	18.7097	19.0983	-0.777318	57.6838	-1.66013	1.74605e-11	0.136706	2.01647e-11	0.639343	3194.75	5.04248e-12
NDUFAF6	18.9019	19.2011	-0.598497	75.2138	-1.65775	1.87809e-12	0.136884	2.64645e-12	0.639343	5483.53	5.13327e-13
H2AC21	23.5282	23.8033	-0.550292	101.481	-1.65892	2.20834e-13	0.136953	4.22566e-13	0.639343	10063.1	5.94442e-14
NFXL1	18.5673	18.1688	0.796989	53.4581	1.65815	3.14355e-11	0.137111	3.51816e-11	0.639343	2985.87	6.54997e-12
ZNF462	19.4582	19.7169	-0.517515	89.1775	-1.6551	4.97555e-13	0.137427	8.37389e-13	0.639343	7746.63	1.33328e-13
OXSM	20.2926	20.5142	-0.443201	108.295	-1.65439	1.09314e-13	0.137572	2.38384e-13	0.639343	11477.1	2.87532e-14
NAP1L4	23.2152	22.9668	0.496772	108.148	1.65409	1.34946e-13	0.137944	2.82372e-13	0.639343	11951.7	3.05428e-14
MED12	18.0159	18.3854	-0.73902	58.1544	-1.65291	1.49513e-11	0.138009	1.7449e-11	0.639343	3248.73	4.26878e-12
SAR1A	23.325	23.1591	0.331872	163.006	1.65173	4.49494e-15	0.138122	2.24016e-14	0.639343	26954.4	1.02704e-15
GLB1L2	22.3663	22.5283	-0.324012	162.292	-1.6505	4.64949e-15	0.138375	2.28845e-14	0.639343	25962.6	1.18831e-15
RAI1	16.6958	17.1695	-0.94742	42.2991	-1.65044	1.91703e-10	0.138697	2.01309e-10	0.639343	1693.2	5.87149e-11
NSUN4	21.4555	21.6821	-0.453166	111.56	-1.64873	9.27544e-14	0.138846	2.09262e-13	0.639343	12188.2	2.4469e-14
VRK2	21.2275	21.4788	-0.50259	99.6978	-1.64958	2.5332e-13	0.138875	4.74246e-13	0.639343	9709.8	6.8266e-14
FNTA	18.1139	17.6928	0.842168	48.9963	1.64912	6.16354e-11	0.138972	6.70397e-11	0.639343	2517.63	1.26691e-11
ORC3	20.981	21.3782	-0.79433	62.7504	-1.64867	9.10715e-12	0.139065	1.09926e-11	0.639343	3794.03	2.59293e-12
MTDH	21.7	21.4291	0.541905	92.1845	1.6484	4.64572e-13	0.13912	7.89555e-13	0.639343	8715.6	1.03711e-13
SP100	20.7898	20.4319	0.715794	66.5051	1.64748	5.81048e-12	0.139312	7.28506e-12	0.639343	4580.59	1.25081e-12
NPC2	22.3147	22.4593	-0.289165	180.725	-1.64533	2.00765e-15	0.139448	1.33498e-14	0.639343	32243.6	5.10059e-16
DHX37	21.7717	21.9785	-0.413665	123.596	-1.64489	3.89883e-14	0.13954	1.07664e-13	0.639343	14991	1.01424e-14
WAPL	19.3802	19.0497	0.661126	67.0556	1.64557	5.11945e-12	0.139593	6.47914e-12	0.639343	4655.21	1.09577e-12
AP2A1	24.0746	24.2415	-0.333712	168.882	-1.64392	4.27921e-15	0.140052	2.17959e-14	0.639343	28131.3	1.11012e-15
PPP1CC	19.5801	19.1241	0.912056	48.6396	1.64027	6.5214e-11	0.140815	7.07966e-11	0.639343	2481.33	1.34009e-11
TMTC3	21.2856	21.4503	-0.329317	150.939	-1.63858	8.18959e-15	0.140861	3.40051e-14	0.639343	22435.5	2.10118e-15
PPIH	20.1589	19.5396	1.23846	36.5695	1.63897	5.88946e-10	0.141089	6.08664e-10	0.639343	1424.78	1.14382e-10
AIMP1	22.3334	22.4882	-0.309491	168.247	-1.63729	3.5095e-15	0.141133	1.89683e-14	0.639343	27920	8.94758e-16
TMSB4X	21.7452	20.9421	1.60633	30.209	1.63846	2.56349e-09	0.141195	2.59873e-09	0.639343	985.265	4.75079e-10
USE1	18.4924	18.089	0.806668	51.9549	1.63829	3.91858e-11	0.141232	4.338e-11	0.639343	2822.37	8.14396e-12
ABI1	18.2266	17.692	1.06915	38.3134	1.63719	4.11276e-10	0.141464	4.27375e-10	0.639343	1559.31	8.07216e-11
WDR18	23.3555	23.5342	-0.357424	152.402	-1.63667	9.40966e-15	0.141562	3.73004e-14	0.639343	22876.4	2.4534e-15
GUSB	19.4334	19.8504	-0.834003	55.0669	-1.63597	2.49978e-11	0.141721	2.82628e-11	0.639343	2907.64	7.25834e-12
NUFIP2	20.4606	20.6758	-0.430501	110.89	-1.63263	9.08713e-14	0.142117	2.05713e-13	0.639343	12043.1	2.3828e-14
POLE	19.0507	19.3935	-0.68556	65.2691	-1.63148	6.31227e-12	0.142556	7.86959e-12	0.639343	4112.13	1.77338e-12
TIMM21	18.4433	17.9446	0.997483	41.5024	1.63129	2.21993e-10	0.142712	2.32687e-10	0.639343	1820.86	4.43363e-11
CLINT1	21.8066	21.598	0.4172	119.315	1.62972	5.13332e-14	0.142736	1.32647e-13	0.639343	14513.7	1.15077e-14
PDHB	22.2514	21.8164	0.870021	57.8191	1.63043	1.71472e-11	0.142894	1.98258e-11	0.639343	3479.03	3.626e-12
EEF1B2	25.5581	25.4495	0.217078	270.011	1.62856	8.73799e-17	0.142983	3.47947e-15	0.639343	73530.4	2.04158e-17
BRD3	20.351	20.8068	-0.911484	52.6151	-1.62982	3.55435e-11	0.143024	3.95346e-11	0.639343	2649.73	1.03957e-11
UBE2N	23.9776	23.8683	0.218534	251.481	1.62813	1.5222e-16	0.143074	3.76485e-15	0.639343	63824.5	3.54794e-17
H4C1..H4C11..H4C12..H4C13..H4C14..H4C15..H4C16..H4C2..H4C3..H4C4..H4C5..H4C6..H4C8..H4C9	30.3165	30.4654	-0.297813	235.702	-1.62924	3.23658e-16	0.143148	4.9911e-15	0.639343	55015	8.266e-17
MRTFB	18.4142	18.1015	0.625461	66.6186	1.62767	4.83785e-12	0.143172	6.16261e-12	0.639343	4594.03	1.0239e-12
UBE2H	22.237	22.0035	0.467077	108.533	1.62909	1.31282e-13	0.14318	2.76243e-13	0.639343	12032.1	2.97597e-14
CWC15	17.0823	16.7279	0.708872	54.2198	1.62469	2.40867e-11	0.143811	2.72713e-11	0.639343	3067	4.9521e-12
CHD1	22.8546	23.0655	-0.421865	125.699	-1.62565	4.21206e-14	0.143914	1.13943e-13	0.639343	15513.9	1.11238e-14
TNKS1BP1	21.405	21.6513	-0.492684	100.851	-1.62274	2.31746e-13	0.144538	4.40064e-13	0.639343	9942.09	6.2295e-14
PRPF38A	20.0494	19.7623	0.574092	78.9707	1.62216	1.43916e-12	0.144548	2.09533e-12	0.639343	6420.16	3.14629e-13
MRPL40	20.2209	19.8613	0.719259	63.3428	1.62204	8.46893e-12	0.144689	1.0294e-11	0.639343	4160.25	1.8153e-12
PYGB	25.4706	25.3365	0.268245	216.488	1.6207	5.31888e-16	0.14477	6.43763e-15	0.639343	47365.7	1.2404e-16
IFIH1	17.4447	17.1684	0.552494	71.1684	1.61946	2.89033e-12	0.144936	3.87388e-12	0.639343	5230.56	6.17188e-13
PLS3	24.8414	24.6984	0.286	197.87	1.62018	1.1223e-15	0.144943	9.3697e-15	0.639343	39608.7	2.61662e-16
MMUT	20.3574	19.9816	0.751665	60.8431	1.61842	1.1562e-11	0.145469	1.37186e-11	0.639343	3843.76	2.46551e-12
ALDH1A3	20.8803	20.6711	0.418351	112.961	1.61655	7.86529e-14	0.145564	1.82621e-13	0.639343	13021	1.75699e-14
NOSIP	18.9547	18.6996	0.510072	83.7928	1.61618	8.08808e-13	0.145644	1.26549e-12	0.639343	7215.36	1.75922e-13
UTP15	22.5036	22.3402	0.326699	156.272	1.61594	6.24531e-15	0.145696	2.81004e-14	0.639343	24780.6	1.42535e-15
SLC4A7	22.5259	22.7115	-0.371125	139.788	-1.61522	1.49146e-14	0.145854	5.20785e-14	0.639343	19224.1	3.84185e-15
PDIA4	26.4393	26.2921	0.294542	204.067	1.61651	9.88222e-16	0.145882	8.85583e-15	0.639343	42112.4	2.32708e-16
LMNB2	24.2634	23.9919	0.543026	100.916	1.6151	2.30597e-13	0.146189	4.3809e-13	0.639343	10417.1	5.19974e-14
OSBPL10	21.0184	21.2988	-0.560832	86.7394	-1.61502	7.44212e-13	0.146205	1.17831e-12	0.639343	7328.21	2.02918e-13
EXOC2	20.7055	20.9414	-0.47185	101.26	-1.61332	1.84697e-13	0.146265	3.62655e-13	0.639343	10025.2	4.87661e-14
PDCD10	20.6134	20.3214	0.584055	79.2845	1.61129	1.49178e-12	0.147018	2.16167e-12	0.639343	6469.29	3.28772e-13
TFB2M	21.6268	21.8412	-0.428829	115.968	-1.61001	6.55507e-14	0.147022	1.59257e-13	0.639343	13187	1.71405e-14
NSDHL	23.6165	23.9533	-0.673545	81.0204	-1.61095	1.26161e-12	0.147093	1.86756e-12	0.639343	6382.31	3.46458e-13
RBM19	21.8285	22.0575	-0.457948	109.687	-1.61027	1.20964e-13	0.14724	2.59806e-13	0.639343	11784	3.22604e-14
DHX8	21.5938	21.812	-0.436324	113.76	-1.60913	7.96727e-14	0.147284	1.84666e-13	0.639343	12685.1	2.0944e-14
AFP	20.81	21.068	-0.515911	92.9427	-1.60935	4.36036e-13	0.147441	7.49372e-13	0.639343	8429.39	1.18022e-13
FUS	24.6151	24.3842	0.461903	120.126	1.60903	5.98381e-14	0.147511	1.48913e-13	0.639343	14706.2	1.36823e-14
NHSL3	19.5305	19.8823	-0.703645	64.2883	-1.60881	7.5522e-12	0.14756	9.25888e-12	0.639343	3989.3	2.13529e-12
NUDT16	17.1025	16.5124	1.18028	31.8143	1.60799	1.72147e-09	0.147739	1.75273e-09	0.639343	1087.08	3.25063e-10
TACC3	20.3992	20.1024	0.593614	76.9867	1.60752	1.87297e-12	0.147842	2.64286e-12	0.639343	6104.56	4.11572e-13
MED27	18.1973	18.5127	-0.630739	66.6463	-1.60561	4.8222e-12	0.147952	6.14829e-12	0.639343	4292.97	1.33376e-12
EPHB2	19.9952	20.2039	-0.417366	109.852	-1.60463	9.77887e-14	0.148168	2.18393e-13	0.639343	11820.8	2.5626e-14
EEPD1	17.356	17.8457	-0.979307	41.3569	-1.60479	2.28092e-10	0.148442	2.38954e-10	0.639343	1619.11	6.9798e-11
STRN4	19.2766	18.9072	0.738756	58.0145	1.60286	1.67057e-11	0.148869	1.93716e-11	0.639343	3499.76	3.54359e-12
VPS13C	19.4565	19.9589	-1.00487	45.0166	-1.60262	1.18555e-10	0.148921	1.26293e-10	0.639343	1927.04	3.56142e-11
DAP3	23.3742	23.5416	-0.334805	159.274	-1.60172	6.13678e-15	0.148992	2.76746e-14	0.639343	25010.1	1.58347e-15
LMAN2L	21.0244	21.24	-0.43123	111.507	-1.60081	8.70556e-14	0.149013	1.98202e-13	0.639343	12183.8	2.27819e-14
LTV1	20.4294	20.2273	0.404235	113.237	1.60018	7.71662e-14	0.149151	1.80115e-13	0.639343	13081.5	1.72548e-14
NUDT19	21.4846	21.7451	-0.521021	94.4945	-1.60098	3.83585e-13	0.149284	6.73472e-13	0.639343	8717.82	1.03609e-13
VCL	25.5483	25.3608	0.375003	153.084	1.60062	9.15542e-15	0.149365	3.66401e-14	0.639343	23783.8	2.1267e-15
DPM1	22.5747	22.7661	-0.38288	134.55	-1.60008	2.29857e-14	0.149368	7.17313e-14	0.639343	17801.7	5.99702e-15
ROCK2	20.1547	19.8823	0.544737	82.5379	1.59904	1.02141e-12	0.1496	1.54766e-12	0.639343	7001.71	2.24698e-13
DDX39A	22.4701	22.7529	-0.565617	90.9974	-1.59955	5.13595e-13	0.1496	8.59662e-13	0.639343	8077.24	1.39223e-13
PHIP	20.7308	21.0577	-0.653914	72.8341	-1.59929	2.87631e-12	0.149657	3.85838e-12	0.639343	5142.63	7.99227e-13
RTKN	19.0046	18.6675	0.674152	62.5626	1.59761	8.76674e-12	0.149917	1.06171e-11	0.639343	4057.98	1.86698e-12
DBN1	21.4153	21.0607	0.709234	67.0568	1.59678	5.45083e-12	0.150217	6.8644e-12	0.639343	4650.59	1.17951e-12
RNF17	17.0627	16.4853	1.15472	32.238	1.59673	1.55485e-09	0.150227	1.58429e-09	0.639343	1114.64	2.95127e-10
DNAJC7	21.3515	20.9065	0.889972	53.0447	1.59669	3.33789e-11	0.150236	3.72415e-11	0.639343	2936.06	6.99031e-12
MCM3	23.3651	23.201	0.328217	159.489	1.59541	5.74143e-15	0.150316	2.65225e-14	0.639343	25799.2	1.32081e-15
DHX57	20.486	20.7062	-0.440491	106.005	-1.59459	1.2915e-13	0.150395	2.73115e-13	0.639343	11000.6	3.39282e-14
UPF1	23.1708	22.9826	0.376306	137.803	1.59546	2.067e-14	0.150511	6.58465e-14	0.639343	19303.1	4.77259e-15
PTPN12	19.8088	20.1287	-0.639826	70.9748	-1.59527	3.51324e-12	0.150552	4.62165e-12	0.639343	4879.85	9.79095e-13
UTP3	19.5022	18.7959	1.41256	30.0056	1.59453	2.70011e-09	0.150719	2.73514e-09	0.639343	970.542	5.0349e-10
GBA1	21.6163	21.7954	-0.358277	137.046	-1.59296	1.7402e-14	0.15076	5.80843e-14	0.639343	18475.3	4.48422e-15
SCO1	21.6409	21.2605	0.760693	63.0155	1.59429	8.81505e-12	0.150771	1.06659e-11	0.639343	4115.58	1.89273e-12
REEP5	21.7372	21.2563	0.961881	49.8001	1.59349	5.43556e-11	0.15095	5.94464e-11	0.639343	2594.82	1.12727e-11
PSMD14	23.6653	23.5514	0.227677	232.84	1.59164	2.77722e-16	0.151056	4.68657e-15	0.639343	54741.2	6.46042e-17
CCN1	21.6954	21.8852	-0.379547	129.778	-1.59148	2.66257e-14	0.151091	8.03023e-14	0.639343	16552.8	6.8858e-15
BOLA3	20.0661	20.2624	-0.392408	116.167	-1.5908	6.32179e-14	0.151243	1.54722e-13	0.639343	13236	1.64816e-14
RALGAPB	19.2051	18.7675	0.875104	48.2894	1.59217	6.89567e-11	0.151246	7.47172e-11	0.639343	2443.14	1.42294e-11
CHM	20.0872	20.3701	-0.565753	80.9657	-1.59009	1.18583e-12	0.151599	1.76919e-12	0.639681	6375.9	3.23193e-13
MRTO4	23.642	23.4931	0.297866	177.144	1.58815	2.34822e-15	0.151839	1.47809e-14	0.639681	31780.3	5.39972e-16
POLR2L	22.0995	22.3196	-0.440246	113.96	-1.58945	8.99794e-14	0.151856	2.03926e-13	0.639681	12733.3	2.38991e-14
GORASP2	21.8138	22.0111	-0.394666	125.217	-1.58758	3.5217e-14	0.151968	9.95273e-14	0.639681	15400.7	9.12932e-15
DHRS2	19.5138	19.7926	-0.557514	79.657	-1.58658	1.20079e-12	0.152193	1.7881e-12	0.63995	6169.02	3.24324e-13
NCAPD2	23.4141	23.5904	-0.352689	150.105	-1.58685	1.06603e-14	0.152441	4.08168e-14	0.640318	22197.2	2.77854e-15
NUP37	21.4846	21.2047	0.559643	84.8741	1.58394	8.80563e-13	0.1531	1.35749e-12	0.640438	7396.23	1.95789e-13
UBE2V2	18.1031	17.6585	0.889089	44.4558	1.58272	1.30601e-10	0.153376	1.38755e-10	0.640438	2078.33	2.65913e-11
MRPL19	22.9187	23.0835	-0.329707	156.536	-1.58097	6.16637e-15	0.153465	2.77766e-14	0.640438	24155.9	1.57549e-15
MAN1B1	21.7565	21.9761	-0.439248	111.885	-1.5813	9.62844e-14	0.153583	2.15881e-13	0.640438	12270.5	2.54392e-14
AGT	18.5198	18.8562	-0.672887	62.642	-1.58066	8.26314e-12	0.153638	1.00654e-11	0.640438	3786.49	2.31355e-12
HECTD3	20.5085	20.1858	0.645489	69.9276	1.58116	3.94134e-12	0.15373	5.11219e-12	0.640438	5048.74	8.58299e-13
PIR	19.1468	18.7396	0.814407	51.4399	1.58076	4.2321e-11	0.153821	4.67209e-11	0.640438	2763.56	8.83504e-12
PINX1	17.8803	17.325	1.1105	34.8729	1.58059	8.4922e-10	0.153861	8.71545e-10	0.640438	1296.57	1.64633e-10
ADPGK	20.4785	21.0722	-1.18745	39.6296	-1.5791	3.16976e-10	0.154201	3.30504e-10	0.640438	1484.5	9.76062e-11
SLC25A6	24.1735	24.4436	-0.540158	100.978	-1.57786	2.29491e-13	0.154482	4.36822e-13	0.640438	9973.8	6.15317e-14
STIP1	26.4731	26.3758	0.194557	301.754	1.5739	3.66884e-17	0.15508	2.57077e-15	0.640438	91729.4	8.61041e-18
DDX3X	25.851	25.722	0.258075	221.959	1.5747	4.7094e-16	0.155091	5.89712e-15	0.640438	49762.5	1.10655e-16
RPS27	22.1755	21.6857	0.979733	49.2708	1.57402	5.90325e-11	0.155362	6.43492e-11	0.640438	2539.77	1.22474e-11
MRPL58	20.9548	21.1252	-0.340814	137.829	-1.57232	1.66452e-14	0.155443	5.6266e-14	0.640438	18692.7	4.28409e-15
PLK1	18.8685	18.3921	0.952891	42.9539	1.57362	1.70271e-10	0.155453	1.79513e-10	0.640438	1943.11	3.4489e-11
PDIA6	24.9392	24.7047	0.468993	117.216	1.57347	7.23489e-14	0.155488	1.71484e-13	0.640438	14002.9	1.6541e-14
SUPV3L1	21.2404	21.4543	-0.427737	111.512	-1.57205	8.70255e-14	0.155505	1.98202e-13	0.640438	12189.4	2.27415e-14
TRMT112	21.5955	21.3283	0.534471	88.7442	1.57251	6.23583e-13	0.155709	1.01767e-12	0.640438	8075.36	1.39348e-13
RPLP2	24.6915	24.2461	0.890757	60.5258	1.57232	1.2039e-11	0.155751	1.42507e-11	0.640438	3800.43	2.57607e-12
ANXA2	29.9487	30.0971	-0.296823	225.388	-1.57177	4.57708e-16	0.155879	5.80443e-15	0.640438	50301.4	1.16937e-16
PIGO	19.1723	19.486	-0.627371	68.9975	-1.5708	3.89807e-12	0.155897	5.06258e-12	0.640438	4609.85	1.07614e-12
STOML2	22.8008	22.4979	0.605939	82.5014	1.57121	1.0966e-12	0.156008	1.64718e-12	0.640438	6992.27	2.43339e-13
PDCD6IP	23.6357	23.4991	0.27327	190.539	1.56678	1.32862e-15	0.156723	1.02775e-14	0.641451	36729.7	3.06743e-16
AP1G1	22.8491	23.0183	-0.338382	150.717	-1.56668	8.288e-15	0.156748	3.42002e-14	0.641451	22384	2.1211e-15
FHL2	19.5028	18.9128	1.17999	35.5121	1.56669	7.38337e-10	0.157054	7.59313e-10	0.641451	1342.25	1.44028e-10
PCCB	18.0656	18.34	-0.548796	73.9778	-1.5653	2.13714e-12	0.157067	2.96518e-12	0.641451	5311.41	5.8134e-13
DNAJC19	21.9465	22.0893	-0.285605	171.125	-1.56452	3.07421e-15	0.157248	1.74879e-14	0.641451	28907.6	7.81226e-16
NOP9	19.2937	19.6804	-0.773412	56.3289	-1.56528	2.0982e-11	0.157379	2.39811e-11	0.641451	3050.71	6.02769e-12
AACS	21.8279	21.6225	0.410893	116.417	1.56431	6.65715e-14	0.1574	1.61442e-13	0.641451	13812.8	1.50343e-14
HELZ2	21.1146	20.8331	0.56311	81.8601	1.56458	1.16486e-12	0.157544	1.74051e-12	0.641451	6884.65	2.58396e-13
PSMC6	24.0711	23.9172	0.307717	171.693	1.56199	3.46103e-15	0.158031	1.88726e-14	0.642218	29860.2	8.04463e-16
MSTO1	19.1496	18.6823	0.934496	44.1729	1.56238	1.37199e-10	0.158055	1.45454e-10	0.642218	2051.28	2.79724e-11
RPL24	25.3208	25.4471	-0.252609	222.027	-1.55848	4.02769e-16	0.158659	5.5083e-15	0.644018	48809	1.01147e-16
GLYR1	21.7088	21.8897	-0.361758	133.109	-1.55551	2.1847e-14	0.159357	6.89339e-14	0.646164	17427.7	5.63178e-15
FBXL18	19.1717	19.7512	-1.15894	37.506	-1.55616	4.84663e-10	0.159513	5.02193e-10	0.646164	1326.58	1.50708e-10
YWHAQ	22.5421	22.007	1.07011	45.2045	1.55429	1.14804e-10	0.159951	1.22593e-10	0.647281	2145.23	2.3526e-11
NEDD4L	18.3434	18.941	-1.19502	34.7864	-1.55191	8.65627e-10	0.160513	8.87925e-10	0.6482	1136.15	2.74134e-10
IFI16	24.2392	24.1111	0.256309	206.12	1.54936	7.19281e-16	0.160809	7.57719e-15	0.6482	42939.5	1.66703e-16
DKC1	23.9045	23.7804	0.248211	209.897	1.54915	6.24217e-16	0.16086	6.98211e-15	0.6482	44518.9	1.44778e-16
CWC22	19.4837	19.2144	0.538625	78.1273	1.54863	1.39684e-12	0.160984	2.04494e-12	0.6482	6277.38	3.03023e-13
ANXA4	24.8742	24.7374	0.273553	197.881	1.54731	1.14902e-15	0.161492	9.46973e-15	0.6482	39592.4	2.68925e-16
CARS1	21.8158	21.6454	0.340851	138.821	1.54575	1.57386e-14	0.161668	5.39338e-14	0.6482	19577.2	3.57676e-15
MRPS22	23.7962	23.9374	-0.282349	185.276	-1.5453	1.65411e-15	0.161776	1.17742e-14	0.6482	33924.7	4.18479e-16
GLB1	22.03	22.3066	-0.553054	88.1689	-1.54574	6.55775e-13	0.16198	1.06021e-12	0.6482	7583.41	1.77735e-13
POLR2C	21.7167	21.4786	0.476064	98.5872	1.54513	2.76267e-13	0.162125	5.09068e-13	0.6482	9937.26	6.24125e-14
POMP	17.3587	17.6968	-0.676192	57.1276	-1.5435	1.60333e-11	0.162207	1.86353e-11	0.6482	3141.25	4.51112e-12
DDX17	24.7132	24.5255	0.375358	142.74	1.54475	1.57384e-14	0.162215	5.39338e-14	0.6482	20688.9	3.64882e-15
MRPL11	22.8483	23.0057	-0.314851	159.489	-1.54342	5.32918e-15	0.162225	2.50245e-14	0.6482	25091.1	1.3584e-15
ASL	19.2007	18.8569	0.687562	59.9015	1.54442	1.30438e-11	0.162294	1.53488e-11	0.6482	3721.41	2.79425e-12
PSMB4	23.8212	23.5251	0.592167	86.6702	1.54265	7.48822e-13	0.162717	1.18514e-12	0.648407	7703.18	1.67274e-13
UNC13D	19.7135	19.1002	1.22661	33.9483	1.5416	1.04446e-09	0.16297	1.06724e-09	0.648407	1228.87	2.02505e-10
VPS45	19.6936	20.0325	-0.677792	64.3894	-1.5405	7.46098e-12	0.163234	9.15833e-12	0.648407	4008.08	2.09683e-12
IFT25	21.119	21.3498	-0.461513	100.726	-1.53963	2.17694e-13	0.163328	4.17561e-13	0.648407	9928.73	5.78942e-14
NCOA6	18.3185	18.5976	-0.558326	72.4187	-1.53733	2.52331e-12	0.163689	3.4403e-12	0.648407	5089.39	6.86712e-13
RCOR1	21.9615	22.1479	-0.372788	129.166	-1.53732	2.76377e-14	0.163692	8.25606e-14	0.648407	16405.5	7.13357e-15
PMS2	18.4491	18.744	-0.58986	69.0098	-1.53561	3.67493e-12	0.164102	4.81801e-12	0.648407	4614.84	1.00601e-12
HARS1	21.8364	21.4897	0.693554	67.344	1.53686	5.2736e-12	0.164109	6.66015e-12	0.648407	4683.94	1.14733e-12
ZHX2	18.1443	18.4044	-0.520246	76.8154	-1.53539	1.59349e-12	0.164155	2.29237e-12	0.648407	5736.17	4.30601e-13
CHTF8	19.4489	19.7141	-0.530459	80.6469	-1.53443	1.09052e-12	0.164388	1.63866e-12	0.648407	6331.27	2.93083e-13
PTGR1	18.2066	18.5783	-0.743318	54.1827	-1.5329	2.83292e-11	0.165066	3.18394e-11	0.648407	2820.65	8.16316e-12
LMNB1	25.484	25.1988	0.570325	95.6856	1.53135	3.48141e-13	0.165443	6.18607e-13	0.648407	9365.29	7.85134e-14
CAMK2D	17.4017	17.9098	-1.01628	38.158	-1.53107	4.24368e-10	0.165512	4.40634e-10	0.648407	1375.75	1.30945e-10
CTBP1	21.787	21.9328	-0.291658	162.686	-1.52973	4.56238e-15	0.165531	2.26244e-14	0.648407	26117	1.16112e-15
PDXDC1	19.6362	19.3041	0.664108	62.9237	1.53069	8.91501e-12	0.165603	1.07768e-11	0.648407	4097.95	1.92443e-12
TCEA1	21.3466	21.1683	0.356476	128.422	1.52922	2.88998e-14	0.165655	8.53703e-14	0.648407	16772.4	6.54054e-15
GOT1	22.618	22.3948	0.446303	108.55	1.52967	1.31126e-13	0.165853	2.7612e-13	0.648407	12020.2	2.98739e-14
CLIP1	20.6638	20.481	0.365648	121.062	1.52829	4.58095e-14	0.165881	1.21447e-13	0.648407	14920	1.03276e-14
HECTD1	19.0435	18.6761	0.734807	54.9736	1.52942	2.53276e-11	0.165914	2.86112e-11	0.648407	3143.34	5.36905e-12
MANF	20.217	19.8239	0.786078	54.5406	1.52926	2.69238e-11	0.165952	3.03112e-11	0.648407	3094.97	5.70101e-12
PDS5B	22.321	22.5237	-0.405372	120.116	-1.52863	5.98764e-14	0.166106	1.48913e-13	0.648407	14170.5	1.57962e-14
PES1	24.479	24.6494	-0.34072	156.259	-1.52729	7.80965e-15	0.166431	3.32244e-14	0.648407	24081.8	2.02658e-15
RPS2	26.4166	26.2526	0.32793	172.867	1.52688	3.57222e-15	0.166533	1.91965e-14	0.648407	30258.5	8.37101e-16
NFS1	22.0678	22.2759	-0.41619	115.346	-1.52386	8.19421e-14	0.167272	1.88718e-13	0.648407	13058.5	2.16763e-14
RCL1	20.8498	21.0427	-0.38576	117.446	-1.52244	5.80399e-14	0.167314	1.45538e-13	0.648407	13543.1	1.50704e-14
ACADS	21.8401	22.0066	-0.333132	142.185	-1.52196	1.30556e-14	0.167433	4.75259e-14	0.648407	19912.9	3.34704e-15
SPECC1	20.4001	20.603	-0.405762	109.283	-1.52188	1.01831e-13	0.167453	2.24898e-13	0.648407	11710	2.65855e-14
UCHL3	21.7359	21.4121	0.647622	71.1965	1.52267	3.42952e-12	0.167564	4.52496e-12	0.648407	5224.57	7.51793e-13
NDUFA8	21.9736	22.1577	-0.368094	129.461	-1.52076	2.71496e-14	0.167729	8.15308e-14	0.648407	16484.2	7.00158e-15
SMNDC1	19.2279	18.9161	0.623659	65.2143	1.52035	6.35351e-12	0.168022	7.91852e-12	0.648407	4395.44	1.36931e-12
MTR	20.3822	20.6822	-0.600041	74.0268	-1.51865	2.53666e-12	0.168555	3.45451e-12	0.648407	5323.28	6.9926e-13
COX5A	22.9525	22.5481	0.808685	59.863	1.51814	1.31087e-11	0.168681	1.54161e-11	0.648407	3714.41	2.81466e-12
IPO4	20.4593	20.7609	-0.603242	73.8849	-1.51805	2.57459e-12	0.168705	3.50138e-12	0.648407	5302.66	7.09843e-13
ZBTB33	18.6717	18.3854	0.572647	68.8685	1.51677	3.73411e-12	0.168714	4.88316e-12	0.648407	4892.9	8.0072e-13
UBA1	25.1348	24.9802	0.309185	173.307	1.51678	3.50251e-15	0.169018	1.89683e-14	0.648407	30409.4	8.21126e-16
FETUB	22.0107	22.1853	-0.34918	136.169	-1.51547	1.8304e-14	0.169039	6.01374e-14	0.648407	18252.4	4.70401e-15
COMMD8	19.4849	19.7177	-0.465689	90.7408	-1.5154	4.34471e-13	0.169055	7.4765e-13	0.648407	8041.72	1.1523e-13
PARP1	25.5454	25.4248	0.241099	225.962	1.51516	3.5115e-16	0.169115	5.08465e-15	0.648407	51545.2	8.17482e-17
EGFR	26.9992	27.0858	-0.17322	335.052	-1.51515	1.62029e-17	0.169117	2.57077e-15	0.648407	111544	4.0126e-18
WDR70	17.7567	18.0366	-0.559967	69.0178	-1.51514	3.67161e-12	0.169119	4.81725e-12	0.648407	4617.86	1.00344e-12
MRPS7	23.7527	23.9413	-0.377243	136.063	-1.516	2.28069e-14	0.169211	7.1341e-14	0.648407	18223.8	5.96372e-15
RNASEH2B	17.6728	18.0313	-0.716938	53.8746	-1.5147	2.79407e-11	0.169422	3.14294e-11	0.648407	2789.37	7.99508e-12
PRDX1	27.2876	27.1393	0.296668	195.884	1.51411	1.35675e-15	0.169682	1.04096e-14	0.648407	38792.4	3.19833e-16
DLD	25.1524	25.32	-0.335079	161.649	-1.51266	6.00612e-15	0.170043	2.72396e-14	0.648407	25786.8	1.55497e-15
PFN2	22.3595	22.6022	-0.485495	99.5562	-1.51212	2.56123e-13	0.170176	4.78144e-13	0.648407	9700.83	6.85106e-14
RFC2	21.7741	21.5827	0.382695	120.453	1.51025	4.7667e-14	0.170337	1.24957e-13	0.648407	14768.6	1.07519e-14
DDB1	24.5065	24.6086	-0.204294	257.135	-1.50943	1.27965e-16	0.170541	3.59273e-15	0.648407	65571.5	3.19294e-17
USP36	20.5707	20.7776	-0.413798	107.185	-1.50943	1.18463e-13	0.170543	2.55398e-13	0.648407	11262.1	3.09555e-14
KDM2A	20.9552	21.1758	-0.441266	102.419	-1.50912	1.72692e-13	0.170654	3.43316e-13	0.648407	10273.3	4.53802e-14
PTP4A1	20.2749	20.4732	-0.396597	110.143	-1.50871	9.57939e-14	0.170724	2.15023e-13	0.648407	11898.6	2.49775e-14
XPR1	19.0846	18.8487	0.47188	85.2129	1.50849	7.09431e-13	0.170779	1.13406e-12	0.648407	7445.3	1.55653e-13
ASAH1	21.3043	21.5031	-0.397606	115.283	-1.50732	6.7128e-14	0.171073	1.62103e-13	0.648407	13046.8	1.74421e-14
ATAD3A	24.212	24.3126	-0.201235	257.516	-1.50717	1.26492e-16	0.171109	3.59273e-15	0.648407	65768	3.15587e-17
CNN3	24.4792	24.3472	0.263921	196.616	1.50705	1.04028e-15	0.171139	9.08135e-15	0.648407	39079.3	2.40919e-16
POLR2H	22.5435	22.6869	-0.286745	168.525	-1.50616	3.46442e-15	0.171363	1.88726e-14	0.648414	28044.1	8.794e-16
PTPRG	20.1844	19.9756	0.417517	101.881	1.50575	1.76025e-13	0.171467	3.48549e-13	0.648414	10599	3.92286e-14
DDX5	26.8303	26.6633	0.333898	169.875	1.50423	4.08929e-15	0.172154	2.10927e-14	0.649437	29221.2	9.58167e-16
SULT1A4	20.9356	21.3311	-0.790916	57.3686	-1.5041	1.82159e-11	0.172186	2.09702e-11	0.649437	3171.39	5.18768e-12
AKAP17A	23.5586	22.872	1.37329	35.4233	1.50394	7.52727e-10	0.172226	7.73512e-10	0.649437	1332.41	1.48178e-10
MAP4	22.6362	22.3941	0.484139	98.3188	1.50299	2.8216e-13	0.172466	5.18009e-13	0.649652	9877.82	6.38789e-14
SHB	17.9857	18.2772	-0.58292	66.5669	-1.50121	4.86718e-12	0.17261	6.19799e-12	0.649652	4292.09	1.33483e-12
PDHX	21.6608	21.859	-0.396343	117.001	-1.50008	6.11697e-14	0.17293	1.50822e-13	0.650244	13443.3	1.59013e-14
FLII	22.4372	22.6797	-0.484837	99.1856	-1.49932	2.63626e-13	0.173396	4.89426e-13	0.650507	9629.72	7.04902e-14
MRPL27	21.2921	21.4668	-0.349586	130.051	-1.49756	2.61931e-14	0.173537	7.93162e-14	0.650507	16640	6.74599e-15
RBM34	21.6822	21.8452	-0.325883	141.847	-1.49627	1.33007e-14	0.173864	4.80667e-14	0.650507	19822.6	3.40696e-15
DECR1	21.9387	22.0857	-0.294095	158.898	-1.49616	5.48355e-15	0.173892	2.55984e-14	0.650507	24914.5	1.39569e-15
DNAJB6	18.5098	17.9266	1.1663	32.5457	1.49724	1.44526e-09	0.173924	1.47376e-09	0.650507	1130.38	2.7958e-10
ABCB7	21.12	21.3167	-0.393425	114.588	-1.49544	7.03717e-14	0.174077	1.683e-13	0.650507	12890.4	1.82827e-14
TRA2B	23.4243	23.1725	0.503632	97.2588	1.4947	3.06855e-13	0.174569	5.56673e-13	0.650507	9667.1	6.94408e-14
CEACAM6	21.2939	21.5414	-0.495009	91.9845	-1.49465	4.72448e-13	0.174583	8.01572e-13	0.650507	8268.95	1.27137e-13
CD109	23.138	23.2717	-0.26733	183.82	-1.49313	1.7584e-15	0.174666	1.21985e-14	0.650507	33403.8	4.44316e-16
PSMA7	24.8409	24.7318	0.218052	239.463	1.49288	2.23108e-16	0.174728	4.44208e-15	0.650507	57850.2	5.20719e-17
RBM10	22.1078	22.3506	-0.485443	97.1794	-1.49248	3.08801e-13	0.175136	5.59439e-13	0.650507	9240.95	8.2683e-14
CSNK1A1	23.2118	23.3565	-0.289509	170.079	-1.4907	3.22633e-15	0.175288	1.80947e-14	0.650507	28570.7	8.18206e-16
GPX8	21.3737	21.5708	-0.394096	115.369	-1.49043	6.67387e-14	0.175357	1.61454e-13	0.650507	13069.1	1.7326e-14
UBE4B	19.8194	20.1255	-0.612355	69.2866	-1.4907	4.23234e-12	0.175593	5.44849e-12	0.650507	4656.79	1.17344e-12
SRSF2	22.7417	22.3448	0.793745	59.3124	1.48982	1.40795e-11	0.175818	1.64993e-11	0.650507	3645.14	3.02731e-12
ANKZF1	18.6357	19.0534	-0.835376	47.9845	-1.48763	7.24147e-11	0.176382	7.82936e-11	0.650507	2203.77	2.12002e-11
MED24	20.5752	20.8317	-0.513069	85.4076	-1.48741	8.38881e-13	0.176438	1.30434e-12	0.650507	7117.01	2.2724e-13
BNIP1	19.3568	18.9528	0.807954	49.3276	1.48692	5.85095e-11	0.176565	6.37965e-11	0.650507	2539.15	1.22589e-11
SLC25A17	18.5539	18.8957	-0.683734	58.0951	-1.48644	1.65275e-11	0.176687	1.91873e-11	0.650507	3255.13	4.6902e-12
GNG12	21.6269	21.199	0.855727	52.0712	1.48629	3.85144e-11	0.176727	4.26961e-11	0.650507	2823.07	8.13612e-12
SFXN4	19.3095	19.5889	-0.55869	73.599	-1.48429	2.22522e-12	0.176939	3.07561e-12	0.650507	5264.52	6.02032e-13
ATP5F1C	24.7144	24.8397	-0.250662	207.923	-1.48364	6.72315e-16	0.177106	7.33469e-15	0.650507	42798.1	1.68951e-16
PITPNB	22.3304	22.1304	0.400026	116.165	1.48477	7.7573e-14	0.177119	1.80958e-13	0.650507	13740.5	1.77981e-14
SFSWAP	21.4745	21.695	-0.440998	103.293	-1.48468	1.92566e-13	0.177143	3.75698e-13	0.650507	10454.7	5.12762e-14
RAB5C	25.3445	25.4759	-0.262718	203.566	-1.4844	1.00721e-15	0.177215	8.93251e-15	0.650507	41014	2.57787e-16
SEC62	18.9033	18.4825	0.841585	46.0324	1.48213	9.97936e-11	0.177803	1.07081e-10	0.650507	2217.67	2.06912e-11
HNRNPH2	22.3154	21.8542	0.92226	49.6561	1.48175	5.55852e-11	0.1779	6.07244e-11	0.650507	2571.98	1.16647e-11
CSNK2A1	24.4907	24.2562	0.468994	108.346	1.4813	1.33049e-13	0.178019	2.79184e-13	0.650507	11968	3.0382e-14
MCU	19.7814	19.2674	1.02782	39.258	1.48084	3.40859e-10	0.178137	3.5485e-10	0.650507	1625.6	6.87267e-11
URB2	21.6667	21.8643	-0.395281	115.643	-1.47834	7.01171e-14	0.178585	1.67994e-13	0.650507	13133.7	1.8294e-14
SLC25A32	18.7105	19.0229	-0.624701	63.6325	-1.47761	7.43057e-12	0.178804	9.12381e-12	0.650507	3918.31	2.06062e-12
RBMX	25.7403	25.5421	0.396401	134.707	1.47827	2.4646e-14	0.178806	7.57256e-14	0.650507	18429.8	5.70963e-15
TMX4	19.5937	20.0669	-0.946371	44.3037	-1.47743	1.34102e-10	0.179026	1.42285e-10	0.650507	1872.43	3.97993e-11
BAZ1B	23.3248	23.4397	-0.229821	212.858	-1.47575	5.59546e-16	0.17916	6.60453e-15	0.650507	44866.5	1.40449e-16
RNF213	22.4101	22.2683	0.28374	163.744	1.47531	4.3372e-15	0.179274	2.19172e-14	0.650507	27155.9	9.97124e-16
EFHD2	24.1939	24.3131	-0.238323	212.783	-1.47485	5.61098e-16	0.179395	6.60453e-15	0.650507	44834.8	1.40837e-16
NPEPPS	25.7208	25.6121	0.217411	245.674	1.47462	1.82771e-16	0.179457	4.08218e-15	0.650507	60870.1	4.27132e-17
SLC30A1	19.9228	20.1804	-0.515157	81.6597	-1.47402	1.05128e-12	0.179715	1.58628e-12	0.650507	6500.25	2.82599e-13
INPPL1	19.1883	18.9049	0.566843	69.4375	1.4722	3.50326e-12	0.18009	4.61004e-12	0.650507	4968.31	7.54628e-13
CCDC137	19.8866	19.5938	0.585656	69.6916	1.47296	4.0458e-12	0.180196	5.22725e-12	0.650507	5004.25	8.88206e-13
PPFIA1	19.4013	19.6651	-0.527488	77.5921	-1.4717	1.47377e-12	0.180223	2.13947e-12	0.650507	5861.21	3.96012e-13
SURF6	21.5194	21.6732	-0.307569	146.645	-1.47154	1.02589e-14	0.180264	3.9777e-14	0.650507	21201.8	2.62027e-15
P4HA1	23.6952	23.5425	0.305365	160.486	1.47193	5.84665e-15	0.180352	2.68011e-14	0.650507	26091.9	1.35849e-15
MKLN1	20.831	20.6269	0.408176	105.095	1.47055	1.38195e-13	0.180525	2.87959e-13	0.650507	11265.7	3.09306e-14
ZNF598	18.8505	19.1412	-0.581275	68.3975	-1.46872	3.94069e-12	0.181008	5.11219e-12	0.650507	4538.31	1.07422e-12
PTMA	20.6511	20.3493	0.603601	70.0637	1.46953	3.88254e-12	0.181096	5.04413e-12	0.650507	5056.68	8.53093e-13
RAB9A	21.721	21.5312	0.379482	117.822	1.46836	5.66343e-14	0.181102	1.42823e-13	0.650507	14128.9	1.27804e-14
GSTP1	25.2528	25.1523	0.200926	259.925	1.46821	1.17624e-16	0.181141	3.59273e-15	0.650507	68102.7	2.75407e-17
RAE1	23.1445	23.3175	-0.346076	140.005	-1.46933	1.82817e-14	0.18115	6.01374e-14	0.650507	19312.7	4.76337e-15
ACTB	30.3566	30.2264	0.260291	241.186	1.46862	2.7085e-16	0.181337	4.68657e-15	0.650507	58673.6	6.44181e-17
BAP18	21.0254	21.2099	-0.369157	119.194	-1.46694	5.17196e-14	0.181477	1.33386e-13	0.650507	13962.1	1.33805e-14
FECH	19.761	19.9474	-0.372874	110.977	-1.46687	9.03166e-14	0.181495	2.04574e-13	0.650507	12087.8	2.34867e-14
SCAMP2	20.6506	20.9011	-0.501057	86.4921	-1.46615	7.60835e-13	0.18199	1.19832e-12	0.650749	7303.7	2.05567e-13
DOCK9	19.5202	19.2551	0.530193	75.2269	1.46469	1.8762e-12	0.182074	2.64554e-12	0.650749	5817.06	4.07867e-13
EEF1D	25.2966	25.1633	0.266506	195.574	1.46465	1.37351e-15	0.182386	1.04312e-14	0.650749	38656.4	3.24211e-16
PCMT1	21.5929	21.4072	0.371414	119.247	1.46295	5.15637e-14	0.182536	1.3307e-13	0.650749	14468.6	1.16484e-14
TMX1	22.9222	22.6916	0.461129	101.832	1.46328	2.15007e-13	0.18275	4.13803e-13	0.650749	10582.7	4.89169e-14
RBM14	24.2213	24.3351	-0.227531	221.124	-1.46194	4.15584e-16	0.182804	5.58979e-15	0.650749	48440.9	1.04127e-16
FKBP10	23.4573	23.7782	-0.641757	76.6637	-1.46308	1.93489e-12	0.182805	2.71676e-12	0.650749	5720.85	5.29141e-13
PABPN1	22.2635	21.9173	0.692337	65.4907	1.46283	6.54386e-12	0.18287	8.13285e-12	0.650749	4426.66	1.4277e-12
RALB	25.3524	25.4874	-0.270111	194.956	-1.46096	1.40761e-15	0.183369	1.05956e-14	0.650991	37607.1	3.60674e-16
RAB32	19.973	19.7945	0.356879	114.425	1.45875	7.11315e-14	0.183655	1.6971e-13	0.650991	13331.2	1.60269e-14
MRPL10	20.9232	21.1685	-0.490461	89.0881	-1.45955	6.05193e-13	0.183743	9.89683e-13	0.650991	7754.94	1.62993e-13
KAT7	19.8276	20.0425	-0.429699	96.1727	-1.45797	2.76037e-13	0.183863	5.08879e-13	0.650991	9053.01	7.25793e-14
NUCB2	20.7593	20.5518	0.414858	102.081	1.45706	1.73426e-13	0.184109	3.44288e-13	0.650991	10632.9	3.87586e-14
POLD1	20.4324	20.9369	-1.00896	42.7923	-1.45818	1.75299e-10	0.184111	1.84667e-10	0.650991	1745.06	5.22544e-11
INF2	23.5967	23.7187	-0.24388	200.384	-1.45691	8.9658e-16	0.184147	8.42024e-15	0.650991	39743	2.25474e-16
FXN	20.9588	21.1492	-0.380983	114.314	-1.45611	7.16735e-14	0.184362	1.70594e-13	0.650991	12834.3	1.85882e-14
TOMM34	21.9239	21.7267	0.394376	113.489	1.45665	8.6211e-14	0.184409	1.96504e-13	0.650991	13115.6	1.96418e-14
SNX27	20.7873	20.5383	0.497912	84.8697	1.45487	8.80913e-13	0.184998	1.35751e-12	0.651228	7379.6	1.97503e-13
GSS	22.2107	22.0777	0.26604	170.386	1.45182	3.17981e-15	0.185516	1.79095e-14	0.651228	29383.4	7.3299e-16
RAN	25.5803	25.4504	0.259729	201.267	1.45239	1.09983e-15	0.185666	9.29836e-15	0.651228	40923.8	2.59994e-16
RBM39	24.4025	24.5275	-0.250147	201.236	-1.45122	8.67772e-16	0.185679	8.29442e-15	0.651228	40085.2	2.18165e-16
VPS13A	18.6832	19.0674	-0.768506	50.9031	-1.45073	4.58936e-11	0.186114	5.05108e-11	0.651228	2488.8	1.32462e-11
PYGL	25.4028	25.3144	0.176805	293.27	1.44838	4.58374e-17	0.186448	2.57077e-15	0.651228	86610.4	1.07742e-17
NCAPG2	18.1438	17.8479	0.591755	61.7756	1.44829	8.71568e-12	0.186471	1.05585e-11	0.651228	3944.85	1.85562e-12
RAVER1	21.4329	21.6227	-0.379461	116.67	-1.44778	6.11461e-14	0.186609	1.50822e-13	0.651228	13375.2	1.58292e-14
PISD	21.875	22.0558	-0.361787	124.81	-1.44765	3.61237e-14	0.186646	1.01514e-13	0.651228	15324.1	9.30879e-15
UQCRC1	23.8571	23.9891	-0.263939	185.988	-1.44698	1.6053e-15	0.186828	1.15593e-14	0.651228	34213.2	4.04873e-16
SDHA	24.9222	25.0295	-0.214657	238.557	-1.44667	2.29811e-16	0.186911	4.45989e-15	0.651228	56423.3	5.74046e-17
RPS12	23.3699	23.2477	0.244282	194.648	1.44626	1.12474e-15	0.187021	9.3697e-15	0.651228	38288.2	2.60808e-16
KHDRBS1	24.4742	24.2004	0.547651	90.4414	1.44722	5.38545e-13	0.187064	8.93535e-13	0.651228	8366.84	1.21474e-13
NUBPL	20.09	20.3327	-0.485552	85.6425	-1.44615	6.96412e-13	0.187084	1.11639e-12	0.651228	7161.58	1.85276e-13
COPZ1	22.0872	21.9259	0.322572	138.974	1.44573	1.56044e-14	0.187167	5.37049e-14	0.651228	19599.9	3.56061e-15
IWS1	20.1184	19.8907	0.45538	89.2819	1.44535	4.93216e-13	0.187271	8.31141e-13	0.651228	8155.84	1.09109e-13
ECHDC1	19.0844	18.5725	1.02379	37.1059	1.44633	5.26427e-10	0.187305	5.44759e-10	0.651228	1454.84	1.0552e-10
SMARCE1	21.5329	21.3838	0.298327	146.458	1.4448	1.03616e-14	0.18742	3.99805e-14	0.651228	21751.3	2.37119e-15
PSMB5	24.0696	24.1934	-0.247654	199.417	-1.44343	9.31517e-16	0.187793	8.50757e-15	0.651287	39362.3	2.34227e-16
WASL	19.779	19.5718	0.414393	96.4013	1.44328	2.70968e-13	0.187834	5.00927e-13	0.651287	9492.07	6.03319e-14
GSPT1	23.2678	23.4218	-0.30811	155.059	-1.44234	7.63739e-15	0.18828	3.27012e-14	0.651287	23729	1.96415e-15
STUB1	19.1272	18.9077	0.439017	87.7592	1.44085	5.63842e-13	0.188496	9.29697e-13	0.651287	7882.58	1.24577e-13
NUP133	23.619	23.7567	-0.275342	175.776	-1.44056	2.49471e-15	0.188577	1.53301e-14	0.651287	30541.1	6.30664e-16
SNRPD2	22.5111	22.158	0.706003	63.9533	1.44086	7.86351e-12	0.188794	9.62869e-12	0.651287	4222.42	1.71403e-12
IMP4	21.5146	21.6943	-0.3594	122.882	-1.43948	4.07907e-14	0.188872	1.11191e-13	0.651287	14851.9	1.05184e-14
PGM1	24.3743	24.248	0.252424	195.391	1.43828	1.09231e-15	0.189202	9.28992e-15	0.651287	38577.1	2.53394e-16
ALG1	17.8612	18.2605	-0.798669	46.5292	-1.43901	9.18564e-11	0.189302	9.86973e-11	0.651287	2072.35	2.68892e-11
MRPL38	20.444	20.2243	0.439413	93.5839	1.43776	3.41657e-13	0.189345	6.09533e-13	0.651287	8950.3	7.59156e-14
VAPB	22.6112	22.2882	0.646027	70.1782	1.43835	3.83378e-12	0.189484	4.99219e-12	0.651287	5069.8	8.44581e-13
KRT7	28.4926	28.3142	0.356703	161.451	1.43822	6.06343e-15	0.189518	2.74059e-14	0.651287	26396.7	1.42038e-15
SNTB2	21.3627	21.5282	-0.331056	132.106	-1.43648	2.31759e-14	0.189695	7.22116e-14	0.651287	17185.7	5.9477e-15
HNRNPK	26.7943	26.6419	0.304941	177.574	1.43719	2.90122e-15	0.189802	1.68349e-14	0.651287	31895.4	6.82605e-16
SKP1	21.4678	21.1268	0.68207	62.9414	1.43687	8.89571e-12	0.189891	1.07578e-11	0.651287	4091.58	1.93605e-12
KIF1B	16.9839	16.5472	0.873499	38.4418	1.43492	4.00805e-10	0.190428	4.16712e-10	0.652567	1557.84	8.10157e-11
COPE	21.6352	21.4255	0.419411	103.496	1.43257	1.89663e-13	0.191074	3.71205e-13	0.652659	10923.1	4.3274e-14
MPHOSPH10	22.7944	23.0181	-0.447472	104.205	-1.43242	1.79896e-13	0.191118	3.54803e-13	0.652659	10649.6	4.77373e-14
PSMD13	23.849	23.7061	0.285679	168.011	1.43166	4.09571e-15	0.191215	2.10985e-14	0.652659	28570	9.5502e-16
MPZL1	20.3459	20.0681	0.55564	73.1406	1.43196	2.78435e-12	0.191244	3.74823e-12	0.652659	5499.72	6.16355e-13
GPHN	20.2139	20.4084	-0.389025	106.149	-1.43077	1.27795e-13	0.191274	2.71402e-13	0.652659	11054.8	3.32837e-14
AGK	25.126	25.3197	-0.387319	132.274	-1.43077	2.83818e-14	0.191573	8.4152e-14	0.652856	17230.8	7.40855e-15
NRP2	20.5532	20.7946	-0.482761	87.0137	-1.42841	7.26247e-13	0.192227	1.15538e-12	0.652856	7397.64	1.95645e-13
RHOT2	21.5243	21.2213	0.606129	70.7125	1.42815	3.61533e-12	0.1923	4.74967e-12	0.652856	5145.12	7.97731e-13
VPS11	18.1998	18.6418	-0.88382	42.5971	-1.42805	1.81593e-10	0.19233	1.91123e-10	0.652856	1730.53	5.39708e-11
HAX1	18.6125	19.1447	-1.06445	36.2603	-1.42558	6.2877e-10	0.193016	6.48811e-10	0.652856	1243.74	1.93319e-10
RPL17	26.7286	26.841	-0.224781	240.574	-1.42461	2.51926e-16	0.193176	4.59497e-15	0.652856	57393.1	6.35792e-17
FNBP1L	19.9478	20.1892	-0.48264	84.1984	-1.42329	7.7919e-13	0.193356	1.22348e-12	0.652856	6921.92	2.06943e-13
INTS9	19.7126	19.9368	-0.448382	89.475	-1.42292	4.84792e-13	0.193461	8.17984e-13	0.652856	7827.75	1.28017e-13
FLNA	28.6618	28.5866	0.150361	382.52	1.4227	5.7585e-18	0.193521	2.57077e-15	0.652856	147094	1.36261e-18
CNNM4	17.5631	17.9204	-0.714562	50.4937	-1.42369	4.88479e-11	0.193545	5.36142e-11	0.652856	2449.98	1.40765e-11
XRCC4	19.0167	19.6604	-1.28743	30.7359	-1.42319	2.24437e-09	0.193684	2.2787e-09	0.652856	884.857	7.19139e-10
PCCA	19.2442	19.5183	-0.548191	71.561	-1.42119	2.76995e-12	0.193945	3.73011e-12	0.652856	4979.16	7.4823e-13
NOP58	24.0566	23.935	0.243141	197.825	1.42099	9.9123e-16	0.194001	8.85583e-15	0.652856	39534.1	2.3016e-16
DHRS7B	22.3901	22.5484	-0.316579	143.103	-1.42069	1.24218e-14	0.194085	4.58601e-14	0.652856	20192.9	3.17103e-15
GTPBP1	19.891	19.514	0.753963	52.0372	1.42168	3.87094e-11	0.194106	4.28883e-11	0.652856	2814.52	8.23219e-12
RAB43	19.175	18.9319	0.486201	78.2115	1.42029	1.38466e-12	0.194197	2.03009e-12	0.652856	6276.15	3.03135e-13
EIF2S2	22.1224	21.8412	0.562334	78.0203	1.4204	1.68935e-12	0.194467	2.40938e-12	0.652856	6245.9	3.76676e-13
TPP2	22.8206	22.9844	-0.327596	140.872	-1.41977	1.6091e-14	0.194532	5.48112e-14	0.652856	19564.1	4.15633e-15
BRD8	18.1021	17.7117	0.780947	45.549	1.42012	1.08269e-10	0.194543	1.15894e-10	0.652856	2168.2	2.25766e-11
NDUFB4	19.1057	19.4248	-0.638283	61.0945	-1.41953	1.11992e-11	0.194711	1.33188e-11	0.652856	3611.91	3.13651e-12
CPNE2	16.5967	15.9945	1.20426	26.6587	1.4193	6.69598e-09	0.194775	6.74851e-09	0.652856	766.211	1.25268e-09
ZNF207	19.2918	18.6506	1.28238	29.1688	1.41817	3.35574e-09	0.195092	3.39409e-09	0.652988	911.33	6.41862e-10
DNAJA2	21.0422	20.5839	0.916548	45.0322	1.41787	1.18238e-10	0.195178	1.2599e-10	0.652988	2120.21	2.46174e-11
MGAT2	20.4526	20.6502	-0.395292	104.639	-1.41635	1.42912e-13	0.195306	2.95777e-13	0.652988	10741.7	3.72337e-14
ALDH18A1	25.5166	25.6315	-0.229751	223.303	-1.41535	3.95637e-16	0.195623	5.47024e-15	0.6533	49419.1	9.9173e-17
PSMC3	24.469	24.3365	0.26509	183.78	1.41553	2.04044e-15	0.195727	1.34095e-14	0.6533	34144.8	4.77891e-16
ARL1	22.5777	22.3442	0.467012	95.5895	1.41273	3.50859e-13	0.19663	6.22388e-13	0.655476	9330.32	7.96587e-14
NCAPH	23.4043	23.0795	0.64967	70.9552	1.41233	3.52077e-12	0.196743	4.62932e-12	0.655476	5178.36	7.78094e-13
EIF3E	23.9751	23.8408	0.268626	177.091	1.41094	2.41621e-15	0.196873	1.50099e-14	0.655476	31716.7	5.59832e-16
DOCK6	18.9395	19.1925	-0.505979	75.6125	-1.40954	1.80222e-12	0.197236	2.55343e-12	0.65572	5568.51	4.83433e-13
PTGES2	23.4889	23.6063	-0.234937	200.268	-1.40935	9.00663e-16	0.197292	8.43168e-15	0.65572	39709.9	2.26209e-16
SKIC8	22.6623	22.7897	-0.254868	178.115	-1.40852	2.24904e-15	0.197528	1.43062e-14	0.65572	31372.3	5.67631e-16
WDR36	23.6882	23.8362	-0.296067	160.459	-1.4093	6.35958e-15	0.197605	2.84858e-14	0.65572	25429.4	1.64132e-15
RPL23A	25.2572	25.0742	0.36583	136.51	1.40832	2.22354e-14	0.197885	6.98332e-14	0.656101	18908.8	5.16967e-15
TPD52L2	23.862	23.7555	0.213062	221.74	1.40628	4.06656e-16	0.198168	5.51058e-15	0.656494	49611.7	9.48576e-17
CNP	24.0143	23.8798	0.26899	176.527	1.40605	2.60519e-15	0.198333	1.56705e-14	0.656495	31514.7	6.06028e-16
DDX10	21.9225	21.7517	0.341664	126.462	1.4046	3.26e-14	0.19865	9.37279e-14	0.656998	16245.8	7.41108e-15
DBT	22.6824	22.7998	-0.234669	192.668	-1.40223	1.21819e-15	0.199327	9.72114e-15	0.65869	36741	3.06374e-16
CHAF1A	19.2664	19.0469	0.438946	85.8762	1.39941	6.67791e-13	0.200141	1.07571e-12	0.660056	7546.64	1.47655e-13
PRKAA2	18.2929	18.5504	-0.515136	71.2569	-1.3992	2.86247e-12	0.200201	3.84559e-12	0.660056	4938.5	7.72257e-13
SNRPB	24.4511	24.6144	-0.326614	149.206	-1.39997	1.11677e-14	0.200278	4.23118e-14	0.660056	21969.1	2.89191e-15
FAM91A1	20.9394	21.1938	-0.508792	82.4005	-1.39877	1.10704e-12	0.200624	1.66098e-12	0.660056	6628.79	2.99194e-13
CEBPZ	23.8519	23.9883	-0.272729	173.711	-1.39651	2.95268e-15	0.201077	1.70153e-14	0.660056	29834.3	7.50142e-16
VEZT	19.8955	20.1061	-0.421223	94.0784	-1.39366	3.2777e-13	0.201804	5.87654e-13	0.660056	8667.26	8.60223e-14
MAP7D1	20.7353	21.0541	-0.637698	65.096	-1.39417	6.85709e-12	0.201953	8.47716e-12	0.660056	4111.08	1.90075e-12
ACO1	22.1183	22.3123	-0.388	113.328	-1.39351	9.39378e-14	0.202144	2.11334e-13	0.660056	12621.9	2.47262e-14
RBMS2	17.472	17.0294	0.885245	37.9048	1.3933	4.46713e-10	0.202208	4.63473e-10	0.660056	1513.41	9.05981e-11
AHSG	26.581	26.4255	0.311064	167.386	1.39326	4.58445e-15	0.202218	2.26774e-14	0.660056	28349.9	1.07733e-15
ANAPC1	20.2616	20.4764	-0.429493	93.8397	-1.39179	3.34458e-13	0.202348	5.98298e-13	0.660056	8623.13	8.77897e-14
CDK17	17.9871	18.2607	-0.547187	65.6837	-1.39175	5.40134e-12	0.20236	6.80422e-12	0.660056	4187	1.47034e-12
STX18	18.8921	18.2977	1.18879	30.2983	1.39191	2.50596e-09	0.202611	2.54106e-09	0.660056	979.565	4.85834e-10
CMPK1	24.16	24.0388	0.24236	194.718	1.38816	1.12214e-15	0.20341	9.3697e-15	0.660056	38299.2	2.60647e-16
CWC27	17.833	17.6081	0.449859	76.8272	1.38792	1.59159e-12	0.203479	2.29207e-12	0.660056	6055.14	3.48644e-13
FIP1L1	21.3482	21.1	0.496402	83.4667	1.38851	1.00221e-12	0.203602	1.52157e-12	0.660056	7132.51	2.25334e-13
PPP1R10	21.6136	21.7665	-0.305886	139.538	-1.38659	1.51184e-14	0.203869	5.23247e-14	0.660056	19199.2	3.8596e-15
HNRNPUL1	23.8362	23.6775	0.317364	146.295	1.38655	1.3009e-14	0.204177	4.75245e-14	0.660056	21690.9	3.03821e-15
CLPP	21.6596	21.8442	-0.369142	115.973	-1.3858	6.79021e-14	0.204184	1.63672e-13	0.660056	13224.4	1.762e-14
DNAJB4	18.7878	19.0227	-0.469802	79.3143	-1.3851	1.24141e-12	0.204307	1.84176e-12	0.660056	6137.32	3.3078e-13
SF3B6	21.3797	20.918	0.923508	44.3792	1.38543	1.32352e-10	0.204504	1.40503e-10	0.660056	2058.38	2.76014e-11
MTRR	19.0514	18.7515	0.599866	61.0929	1.38195	1.12016e-11	0.205528	1.33188e-11	0.660056	3853.65	2.44114e-12
GAK	19.5639	19.346	0.4359	86.6584	1.38068	6.22189e-13	0.205608	1.01581e-12	0.660056	7680.79	1.37844e-13
BPTF	18.5528	18.2901	0.525331	67.9623	1.38029	4.14035e-12	0.205723	5.33902e-12	0.660056	4753.44	8.9633e-13
PRKAR1A	20.2299	20.034	0.391904	99.7716	1.38008	2.0724e-13	0.205784	4.00986e-13	0.660056	10151	4.64294e-14
DUSP3	21.1314	21.378	-0.493196	84.5931	-1.37998	9.03448e-13	0.206109	1.38794e-12	0.660056	6992.81	2.43266e-13
GTF2H1	19.7168	19.4183	0.597038	63.4664	1.37981	8.34226e-12	0.20616	1.01525e-11	0.660056	4153.73	1.82634e-12
CARMIL1	20.2861	20.5473	-0.522423	76.6852	-1.37868	1.93071e-12	0.206494	2.71185e-12	0.660056	5733	5.24812e-13
GFPT1	23.853	23.9893	-0.272712	171.429	-1.37802	3.46555e-15	0.206565	1.88726e-14	0.660056	29055.8	8.84297e-16
INSIG2	17.3001	17.5761	-0.551988	62.0042	-1.37694	8.46558e-12	0.206715	1.02931e-11	0.660056	3725.68	2.31822e-12
GCC2	19.6755	19.3686	0.613906	61.478	1.37787	1.06703e-11	0.206733	1.27137e-11	0.660056	3901.23	2.32792e-12
SLC4A2	19.829	19.6319	0.394211	96.9562	1.37667	2.59101e-13	0.206795	4.82573e-13	0.660056	9591.17	5.79353e-14
MRPS28	23.958	23.7475	0.421132	109.784	1.37665	1.2014e-13	0.207095	2.58313e-13	0.660056	12268.1	2.7604e-14
SRGAP2	18.9451	19.2938	-0.697515	53.8445	-1.37645	2.97334e-11	0.207154	3.33517e-11	0.660056	2796.32	8.4414e-12
NOP53	21.001	21.1408	-0.279611	147.012	-1.3749	1.00609e-14	0.207321	3.92409e-14	0.660056	21328.5	2.56002e-15
CD2AP	22.9326	22.7856	0.294152	150.606	1.3748	8.33567e-15	0.20735	3.42899e-14	0.660056	22976.9	1.91535e-15
VAC14	21.245	21.4425	-0.394904	105.564	-1.37474	1.45598e-13	0.207498	3.00089e-13	0.660056	10940.5	3.81134e-14
AARS2	20.6269	20.8854	-0.516937	78.5174	-1.37419	1.60834e-12	0.207828	2.31039e-12	0.660056	6014.28	4.36006e-13
NCBP3	21.3994	21.2386	0.321494	128.229	1.37252	2.92413e-14	0.208028	8.62511e-14	0.660056	16693.5	6.66196e-15
PSME1	25.4555	25.3502	0.2106	233.587	1.37218	2.70999e-16	0.208132	4.68657e-15	0.660056	55018	6.33779e-17
FTL	20.2209	20.0395	0.362874	107.132	1.37175	1.18918e-13	0.208259	2.55962e-13	0.660056	11687.1	2.67891e-14
PDIA3	27.2013	27.0962	0.210304	249.977	1.37191	1.78234e-16	0.20834	4.08218e-15	0.660056	62975.4	4.21025e-17
SPRYD4	21.7728	21.9489	-0.352126	120.856	-1.371	4.64424e-14	0.208482	1.22798e-13	0.660056	14373.7	1.19516e-14
DLAT	24.1717	24.3038	-0.264144	178.475	-1.3716	2.56169e-15	0.208488	1.5507e-14	0.660056	31508.9	6.52903e-16
GLRX5	22.7664	22.9646	-0.396389	112.387	-1.37171	1.00206e-13	0.208565	2.22047e-13	0.660056	12414.7	2.63632e-14
ECI1	23.498	23.1874	0.621264	72.3974	1.37162	3.01328e-12	0.208594	4.02513e-12	0.660056	5383.69	6.69378e-13
RRP36	19.2301	19.4402	-0.420193	89.6587	-1.37033	4.77096e-13	0.208683	8.07051e-13	0.660056	7866.81	1.25555e-13
CAST	20.2503	19.9435	0.613571	63.0176	1.37091	8.81284e-12	0.208804	1.06659e-11	0.660056	4095.27	1.9293e-12
AK6	20.5139	20.2476	0.532559	73.568	1.36826	2.66164e-12	0.209599	3.60009e-12	0.660056	5556.48	5.92344e-13
DCAF7	20.2059	20.3671	-0.322411	122.058	-1.36626	4.29711e-14	0.209903	1.1585e-13	0.660056	14664.2	1.10486e-14
COG1	17.8386	18.1659	-0.654648	53.6174	-1.36628	3.07209e-11	0.210191	3.44205e-11	0.660056	2773.09	8.71816e-12
ARPC5	21.4862	21.6777	-0.382921	109.341	-1.36574	1.15107e-13	0.210247	2.49241e-13	0.660056	11746.2	3.01404e-14
RAB34	20.0273	19.7744	0.50582	75.5102	1.36579	2.1757e-12	0.210339	3.01554e-12	0.660056	5849.5	4.85499e-13
CSRP1	22.0417	22.2287	-0.373968	114.778	-1.36541	8.51337e-14	0.210452	1.94717e-13	0.660056	12954.3	2.23592e-14
SNX6	21.1586	20.9906	0.336046	120.526	1.3644	4.7423e-14	0.210465	1.2457e-13	0.660056	14761	1.07686e-14
ASF1A	19.1553	19.4039	-0.497172	75.2881	-1.36405	1.86433e-12	0.21057	2.63347e-12	0.660056	5524.93	4.98676e-13
PTPN14	18.3707	17.8253	1.09072	31.5424	1.36476	1.83897e-09	0.210649	1.87044e-09	0.660056	1057.67	3.61364e-10
YIPF3	19.2195	18.9361	0.566906	64.4382	1.36411	6.97181e-12	0.210737	8.60029e-12	0.660056	4278.45	1.52045e-12
TM9SF3	23.0118	23.1609	-0.298224	149.764	-1.36357	9.59069e-15	0.210841	3.77937e-14	0.660056	22142.3	2.45574e-15
VLDLR	19.4075	19.7137	-0.612261	62.104	-1.36387	9.8663e-12	0.210917	1.18443e-11	0.660056	3738.98	2.74377e-12
NRP1	22.0418	22.1966	-0.309667	138.152	-1.36286	1.63431e-14	0.210928	5.5575e-14	0.660056	18821.7	4.17065e-15
LUC7L3	20.5009	20.0847	0.832277	46.5423	1.36375	9.16573e-11	0.210954	9.85099e-11	0.660056	2257.81	1.93048e-11
LRRC47	21.7142	21.8406	-0.252912	166.402	-1.36253	3.82484e-15	0.211026	2.0093e-14	0.660056	27371	9.66892e-16
METAP1	20.3184	20.5256	-0.414273	95.4391	-1.36208	2.93141e-13	0.211165	5.35208e-13	0.660056	8926.64	7.6704e-14
OSGEP	19.4262	19.6526	-0.452802	83.5927	-1.36189	8.24031e-13	0.211222	1.28527e-12	0.660056	6828.6	2.18113e-13
LIN7C	21.8975	22.0797	-0.364362	116.619	-1.3608	6.97911e-14	0.211734	1.67515e-13	0.660056	13377.5	1.81902e-14
RBM8A	23.0226	22.7773	0.490666	89.2575	1.35961	5.96361e-13	0.212205	9.78455e-13	0.660056	8140.38	1.35088e-13
ZNF638	22.2077	22.3501	-0.284819	150.739	-1.35831	8.27491e-15	0.212305	3.42002e-14	0.660056	22434.5	2.10156e-15
CCDC134	19.7365	20.0844	-0.695749	55.4681	-1.3587	2.3634e-11	0.212483	2.68198e-11	0.660056	2971.98	6.66919e-12
SHC1	19.4902	19.2412	0.497946	74.1806	1.35745	2.09275e-12	0.212566	2.91477e-12	0.660056	5647.01	4.57919e-13
WIZ	21.1445	21.2868	-0.284653	143.524	-1.35711	1.21348e-14	0.212671	4.50332e-14	0.660056	20325.5	3.08958e-15
RB1	20.8067	20.6249	0.363578	108.866	1.35701	1.04919e-13	0.212702	2.30313e-13	0.660056	12062.5	2.36791e-14
DCTN4	20.1663	20.3528	-0.372945	104.705	-1.35667	1.42204e-13	0.212804	2.94925e-13	0.660056	10764.1	3.69311e-14
COPS5	23.5302	23.6866	-0.312869	145.339	-1.35746	1.36859e-14	0.212857	4.90085e-14	0.660056	20846.3	3.54329e-15
ATP6V0D1	21.7737	21.5419	0.463587	89.1932	1.35726	5.99699e-13	0.212917	9.82175e-13	0.660056	8128.47	1.35856e-13
CHD3	20.6356	20.7958	-0.320386	124.481	-1.35608	3.68608e-14	0.212984	1.03003e-13	0.660056	15258.6	9.46156e-15
COX15	18.2293	17.8318	0.794949	43.0444	1.35689	1.6753e-10	0.21303	1.76716e-10	0.660056	1937.26	3.48933e-11
CUL2	22.2847	22.4643	-0.359135	120.018	-1.35673	6.02583e-14	0.213078	1.49222e-13	0.660056	14175.8	1.57737e-14
FAT1	19.924	20.21	-0.572075	67.7606	-1.35628	5.02795e-12	0.213217	6.37824e-12	0.660056	4463.37	1.38279e-12
GTF2F1	19.3603	19.118	0.484558	75.6143	1.35516	1.80253e-12	0.213264	2.55343e-12	0.660056	5864.27	3.95205e-13
VPS25	19.7594	19.5618	0.395188	94.8384	1.35476	3.07827e-13	0.213385	5.57927e-13	0.660056	9177.86	6.88017e-14
KIF20B	19.5784	19.8222	-0.48777	77.8536	-1.35465	1.4356e-12	0.213421	2.09092e-12	0.660056	5913.87	3.8243e-13
INTS14	20.8997	21.2773	-0.755224	53.9985	-1.35527	2.90847e-11	0.213523	3.26793e-11	0.660056	2814.17	8.23609e-12
HSPA5	27.9588	27.7277	0.462171	114.874	1.35393	8.45828e-14	0.213932	1.94014e-13	0.660056	13417.9	1.95129e-14
SMAD3	17.4228	17.0887	0.668109	48.9697	1.35379	6.10457e-11	0.21395	6.64346e-11	0.660056	2493.62	1.29447e-11
NCBP1	22.4329	22.305	0.255785	166.826	1.35276	3.74968e-15	0.213996	1.99083e-14	0.660056	28151.9	8.66336e-16
CLPX	23.6684	23.7899	-0.243043	187.062	-1.35133	1.53479e-15	0.214436	1.12138e-14	0.660846	34636.3	3.85903e-16
PRKAR2A	21.7993	21.6439	0.310731	133.016	1.35032	2.19666e-14	0.214743	6.92016e-14	0.660846	17949.2	5.01958e-15
PRPF31	23.0201	23.1501	-0.259979	169.954	-1.34959	3.24342e-15	0.214967	1.8165e-14	0.660846	28562	8.18782e-16
PRPF19	24.1908	24.0261	0.329499	139.243	1.3503	1.90709e-14	0.215042	6.18911e-14	0.660846	19656.4	4.44887e-15
CAPZA2	23.5344	23.8004	-0.531865	85.3828	-1.34919	8.40767e-13	0.215384	1.30677e-12	0.660846	7129.13	2.25748e-13
CAMLG	23.1002	22.9068	0.386783	112.999	1.34916	9.60762e-14	0.215391	2.15535e-13	0.660846	12986.3	2.21464e-14
ZNHIT2	17.823	18.1132	-0.580445	59.4956	-1.34814	1.16838e-11	0.215414	1.38508e-11	0.660846	3428.11	3.20842e-12
FOXRED1	20.2205	20.3864	-0.3319	116.988	-1.34677	5.98375e-14	0.215835	1.48913e-13	0.661526	13465.2	1.54133e-14
FNDC3B	20.6249	20.3771	0.495538	78.3312	1.34696	1.63815e-12	0.21607	2.34645e-12	0.661526	6286.8	3.67279e-13
PLEKHG3	18.9915	19.1993	-0.415674	87.9078	-1.3458	5.56447e-13	0.216134	9.19789e-13	0.661526	7562.29	1.46466e-13
DENR	18.4609	17.9515	1.01883	33.5356	1.34583	1.1476e-09	0.216416	1.17083e-09	0.661881	1190.27	2.29058e-10
ACOT9	22.6984	22.8184	-0.239823	180.717	-1.34305	2.0083e-15	0.216985	1.33498e-14	0.66311	32317.3	5.05535e-16
CTSD	25.0321	25.113	-0.161703	294.774	-1.34212	4.40429e-17	0.21727	2.57077e-15	0.663255	86334.2	1.09093e-17
TMEM41B	20.4367	20.7964	-0.71951	54.8602	-1.34212	2.57352e-11	0.217564	2.90304e-11	0.663255	2907.32	7.26148e-12
CSTB	23.1401	22.9587	0.362786	120.046	1.34133	6.01469e-14	0.217807	1.49134e-13	0.663255	14640.6	1.39211e-14
NSA2	21.0019	21.1404	-0.277194	144.567	-1.34036	1.14681e-14	0.217816	4.31716e-14	0.663255	20627.3	2.91686e-15
LAMTOR5	21.1282	20.9613	0.333738	119.011	1.33985	5.23457e-14	0.217974	1.34652e-13	0.663255	14390.8	1.18908e-14
NONO	26.1899	26.0448	0.290132	170.085	1.33976	4.05032e-15	0.218296	2.10005e-14	0.663255	29253.1	9.5413e-16
NOTCH2	19.7733	19.9758	-0.404846	93.2012	-1.33565	3.52624e-13	0.219284	6.24622e-13	0.663255	8512.19	9.23012e-14
RPL36	20.6691	20.8411	-0.344134	114.289	-1.33444	7.17922e-14	0.219663	1.70775e-13	0.663255	12848.2	1.85102e-14
SCML2	17.7234	18.011	-0.575182	59.0728	-1.33395	1.23515e-11	0.219815	1.46032e-11	0.663255	3379.93	3.39048e-12
SEC24C	21.8357	22.0324	-0.39342	105.676	-1.33431	1.61398e-13	0.219994	3.25487e-13	0.663255	10969.8	4.25655e-14
FGB.1	16.8358	17.1003	-0.528951	60.9092	-1.33223	9.72674e-12	0.220354	1.16944e-11	0.663255	3596.95	2.65896e-12
KIAA0319L	18.2147	17.9072	0.615057	54.8196	1.3314	2.55116e-11	0.220878	2.88028e-11	0.663255	3110.18	5.50424e-12
ODR4	18.2201	18.5249	-0.609726	57.1418	-1.32989	1.77027e-11	0.22127	2.04089e-11	0.663255	3159.48	4.93068e-12
ATPAF2	19.4453	19.034	0.822615	43.5123	1.32973	1.54119e-10	0.22143	1.62915e-10	0.663255	1976.91	3.22648e-11
XIAP	18.9511	19.2907	-0.679131	53.3741	-1.32868	3.18195e-11	0.221758	3.56014e-11	0.663255	2750.27	9.00127e-12
PSMC2	24.4683	24.3778	0.181023	252.86	1.32772	1.45857e-16	0.221772	3.67144e-15	0.663255	64415	3.42265e-17
ABCD3	22.4973	22.215	0.564475	73.9176	1.3281	2.56578e-12	0.221942	3.49297e-12	0.663255	5604.41	5.72974e-13
ACTN1	25.6086	25.5047	0.207798	230.317	1.32688	3.02532e-16	0.222037	4.8576e-15	0.663255	53479.6	7.07974e-17
PRPF3	22.418	22.2658	0.304467	137.168	1.32629	1.7289e-14	0.222223	5.77558e-14	0.663255	19074	3.96123e-15
PPCS	22.3329	22.4699	-0.273959	153.822	-1.32614	7.06513e-15	0.222272	3.07397e-14	0.663255	23374.5	1.79042e-15
HBD	20.8777	21.1175	-0.479535	82.6349	-1.32686	1.08296e-12	0.222331	1.62854e-12	0.663255	6675.23	2.91217e-13
NDUFV1	20.9882	21.2936	-0.610908	65.3551	-1.32584	6.64962e-12	0.222655	8.2437e-12	0.663255	4150.5	1.83184e-12
MRPL39	23.3478	23.5033	-0.31117	141.616	-1.32576	1.6732e-14	0.222679	5.64917e-14	0.663255	19791.4	4.33255e-15
SEPTIN7	24.2742	24.4404	-0.332401	137.85	-1.3257	2.06158e-14	0.2227	6.57263e-14	0.663255	18745.8	5.34586e-15
MFAP1	19.2382	18.8613	0.753927	46.8992	1.32559	8.64074e-11	0.222735	9.30434e-11	0.663255	2289.21	1.83008e-11
APRT	22.2626	21.992	0.541099	76.1792	1.32536	2.03218e-12	0.222808	2.83935e-12	0.663255	5947.81	4.55169e-13
EEA1	22.6534	22.3791	0.548432	76.472	1.32516	1.97275e-12	0.222871	2.76505e-12	0.663255	5993.03	4.4202e-13
RPA3	21.8886	22.056	-0.334874	123.329	-1.32405	3.96512e-14	0.222932	1.08966e-13	0.663255	14980.8	1.01694e-14
LIMA1	24.223	24.0804	0.285312	158.069	1.32431	7.14349e-15	0.22314	3.08853e-14	0.663255	25283.6	1.67829e-15
SAMM50	24.1572	24.2917	-0.269184	168.934	-1.32371	4.26902e-15	0.223328	2.17939e-14	0.663255	28224.3	1.09602e-15
PTPN1	22.4422	22.5714	-0.258417	163.391	-1.32274	4.41096e-15	0.223346	2.21773e-14	0.663255	26392.6	1.11451e-15
ESRP1	20.6143	20.3241	0.580353	65.5527	1.3236	6.49615e-12	0.223363	8.07859e-12	0.663255	4421.62	1.43401e-12
ALCAM	22.9517	22.8351	0.233381	182.865	1.32154	1.83136e-15	0.223729	1.24658e-14	0.663255	33783.1	4.25156e-16
STRBP	21.6571	21.8653	-0.416497	98.1723	-1.3223	2.85434e-13	0.223776	5.23297e-13	0.663255	9455.97	7.56384e-14
ZNF326	21.4718	21.0949	0.753895	52.2822	1.32121	3.73297e-11	0.224121	4.1452e-11	0.663255	2832.87	8.02787e-12
FKBP14	19.7613	20.0179	-0.513223	72.8742	-1.32113	2.86409e-12	0.224147	3.84648e-12	0.663255	5176.23	7.79332e-13
CLCC1	21.1217	21.3223	-0.401362	99.2038	-1.32043	2.45009e-13	0.224263	4.61822e-13	0.663255	9657.88	6.44581e-14
PLIN3	24.0563	24.1621	-0.211673	212.908	-1.31889	5.58515e-16	0.22457	6.60453e-15	0.663255	44934.6	1.3962e-16
MRPS30	19.0476	18.61	0.875254	39.6768	1.3195	3.14079e-10	0.224666	3.27656e-10	0.663255	1650.03	6.48781e-11
PUDP	18.2589	18.6961	-0.87441	39.8973	-1.31945	3.00935e-10	0.224682	3.14191e-10	0.663255	1519.09	8.92958e-11
PEX3	21.9138	22.0814	-0.33519	122.824	-1.31835	4.09418e-14	0.224743	1.11436e-13	0.663255	14858.4	1.05004e-14
MAGED2	19.1755	19.4311	-0.511236	70.863	-1.31834	2.98993e-12	0.224746	3.99661e-12	0.663255	4891.19	8.02117e-13
ACADVL	26.7323	26.8299	-0.195224	256.23	-1.31834	1.31603e-16	0.224746	3.59273e-15	0.663255	65177.6	3.27071e-17
FAM50A	22.7027	22.5526	0.300248	140.062	1.31853	1.5783e-14	0.224783	5.39994e-14	0.663255	19880.2	3.64316e-15
CNOT4	18.2889	18.0248	0.52803	63.6373	1.31821	6.9151e-12	0.224789	8.54357e-12	0.663255	4170.07	1.49431e-12
CHCHD3	22.553	22.297	0.512001	81.2341	1.31901	1.23615e-12	0.224822	1.83465e-12	0.663255	6752.25	2.78568e-13
DDX51	21.9302	22.0807	-0.301042	136.669	-1.31756	1.77797e-14	0.224996	5.90975e-14	0.663255	18425.6	4.5317e-15
QTRT1	17.5623	17.8692	-0.613796	54.2582	-1.31786	2.56627e-11	0.225027	2.8965e-11	0.663255	2844.56	7.16752e-12
PPIE	20.887	20.6275	0.518941	74.0761	1.31775	2.52363e-12	0.225223	3.4403e-12	0.663342	5627.05	5.64105e-13
STK11IP	19.5897	19.8427	-0.505933	72.9788	-1.31575	2.65475e-12	0.225754	3.59347e-12	0.66413	5191.84	7.17471e-13
B4GALT1	22.0211	21.877	0.288327	141.102	1.31497	1.38589e-14	0.225824	4.93175e-14	0.66413	20173.8	3.18124e-15
ARFGAP1	19.115	18.8764	0.477156	73.4928	1.31362	2.25041e-12	0.226256	3.10719e-12	0.664908	5539.45	4.93596e-13
ACTR3	22.7887	22.6376	0.302153	139.008	1.31196	1.78449e-14	0.226971	5.92647e-14	0.666517	19582.9	4.14092e-15
NOP16	19.5264	18.9067	1.23943	28.2858	1.31117	4.24943e-09	0.227331	4.29037e-09	0.666618	854.257	8.23662e-10
MRPS23	23.4802	23.5844	-0.208417	209.681	-1.31025	6.29252e-16	0.22734	6.99911e-15	0.666618	43579.3	1.57351e-16
MRPS24	20.4623	20.7232	-0.521938	73.5646	-1.31013	2.66259e-12	0.227665	3.60015e-12	0.66708	5277.17	7.23208e-13
ZC3H11A	20.1379	19.8538	0.568162	64.6595	1.30842	7.22328e-12	0.228218	8.89123e-12	0.668209	4302.21	1.59426e-12
GCLC	20.322	20.4793	-0.314612	120.266	-1.30643	4.82312e-14	0.228572	1.26021e-13	0.668609	14243.3	1.23787e-14
SMC2	23.8951	23.7752	0.239677	183.109	1.30526	1.81321e-15	0.228952	1.24058e-14	0.668609	33868.7	4.21185e-16
CHORDC1	22.9602	22.8131	0.294072	143.257	1.30578	1.41241e-14	0.228963	4.99844e-14	0.668609	20788.9	3.28319e-15
UGCG	17.8415	18.0884	-0.493959	67.5841	-1.30503	4.32448e-12	0.229026	5.55308e-12	0.668609	4444.58	1.16489e-12
PRCP	21.0575	21.2742	-0.433408	90.6083	-1.30526	5.30912e-13	0.229239	8.83079e-13	0.668739	8044.32	1.41441e-13
SAP130	19.4734	20.015	-1.08312	34.073	-1.30382	1.01538e-09	0.229706	1.03806e-09	0.669086	1099.84	3.10748e-10
CAPN1	22.0977	22.252	-0.308652	132.828	-1.30279	2.22204e-14	0.229755	6.98332e-14	0.669086	17400.2	5.6692e-15
IPO8	20.6364	20.9222	-0.571628	67.4309	-1.30272	5.22122e-12	0.230063	6.59819e-12	0.669086	4424.4	1.43052e-12
PGM2	23.6726	23.5669	0.211538	204.934	1.30072	7.52426e-16	0.230425	7.77618e-15	0.669086	42376.7	1.75515e-16
BMS1	22.5717	22.8041	-0.464718	90.2929	-1.30112	5.45435e-13	0.230584	9.03838e-13	0.669086	7988.36	1.45315e-13
FUCA2	21.2649	21.4146	-0.299236	131.587	-1.30018	2.38991e-14	0.230603	7.38296e-14	0.669086	17074.9	6.09981e-15
PSMC1	23.68	23.5709	0.218114	198.671	1.29995	9.58724e-16	0.230676	8.67645e-15	0.669086	39837.2	2.234e-16
POLR1D	18.3857	18.0432	0.685082	48.441	1.30055	6.73078e-11	0.230767	7.29901e-11	0.669086	2437.32	1.43613e-11
ATP1B3	23.7393	23.898	-0.317432	138.436	-1.30024	1.99493e-14	0.23087	6.39597e-14	0.669086	18911.6	5.16664e-15
SNRPD3	24.9062	25.0418	-0.271206	169.587	-1.29871	4.14336e-15	0.231369	2.12889e-14	0.670044	28450.1	1.06273e-15
PFDN1	21.2013	21.0669	0.268657	143.834	1.29701	1.19321e-14	0.231638	4.44402e-14	0.670337	20953.7	2.74345e-15
RANBP3	21.8224	22.007	-0.369277	109.274	-1.29656	1.24546e-13	0.232071	2.66064e-13	0.670932	11742.1	3.27079e-14
ATP6AP1	22.2649	22.4165	-0.303141	135.465	-1.29535	1.90596e-14	0.232181	6.18911e-14	0.670932	18104.2	4.85606e-15
FAM83H	18.5564	18.9412	-0.769622	45.0689	-1.29489	1.17497e-10	0.232618	1.25334e-10	0.671708	1950.35	3.39965e-11
DLST	24.6093	24.698	-0.177402	254.349	-1.29185	1.39324e-16	0.233331	3.6128e-15	0.671798	64230.4	3.46121e-17
CDK2	20.3712	20.1572	0.427936	86.085	1.29229	7.3683e-13	0.233365	1.16895e-12	0.671798	7569.63	1.65997e-13
KPNA4	21.9094	21.6728	0.473209	83.6633	1.29169	9.8412e-13	0.23367	1.49963e-12	0.671798	7154.05	2.22719e-13
GSTO1	22.7288	22.6086	0.240346	171.703	1.2907	2.99433e-15	0.23371	1.71313e-14	0.671798	29797.1	6.94064e-16
HSPA4L	21.7728	21.6394	0.266917	147.955	1.29046	9.5711e-15	0.23379	3.77722e-14	0.671798	22162.3	2.20413e-15
RPS23	26.2447	26.4401	-0.390841	123.454	-1.2904	4.84283e-14	0.234093	1.26453e-13	0.671798	15017.2	1.26174e-14
HEXA	20.5889	20.8122	-0.446662	85.0046	-1.29	8.7015e-13	0.234227	1.34647e-12	0.671798	7072.38	2.32842e-13
RAC1	23.1005	22.8405	0.520058	80.0474	1.28878	1.38524e-12	0.234629	2.03018e-12	0.671798	6555.15	3.12415e-13
FKBP9	21.1152	20.8464	0.537619	70.6609	1.28857	3.63582e-12	0.234698	4.77501e-12	0.671798	5123.38	8.10907e-13
PHF6	20.5958	20.3139	0.563804	65.607	1.28757	6.45467e-12	0.235029	8.03203e-12	0.671798	4425.41	1.42926e-12
COL4A2	19.7563	19.9665	-0.420423	86.4012	-1.28644	6.37019e-13	0.23512	1.03577e-12	0.671798	7309.64	1.673e-13
STXBP3	23.0148	23.1442	-0.258739	162.669	-1.28591	4.56815e-15	0.235296	2.26248e-14	0.671798	26167	1.15305e-15
ILK	21.14	20.9848	0.310511	122.883	1.28572	4.0772e-14	0.235356	1.11191e-13	0.671798	15325.2	9.30192e-15
TOP3A	19.3254	19.5532	-0.455606	78.0287	-1.28561	1.41066e-12	0.235393	2.0603e-12	0.671798	5948.27	3.73873e-13
EEF1A1	29.9299	30.0579	-0.256114	213.358	-1.28549	7.00004e-16	0.235719	7.43438e-15	0.671798	45135.2	1.77918e-16
UBE2I	23.3435	23.2388	0.20952	201.464	1.28438	8.59744e-16	0.235801	8.29442e-15	0.671798	40955.3	2.0052e-16
SAE1	22.2226	22.0985	0.248112	161.772	1.28432	4.76739e-15	0.235822	2.32359e-14	0.671798	26465.7	1.10254e-15
CTH	21.8593	22.0834	-0.448277	89.5237	-1.285	5.82775e-13	0.235881	9.58534e-13	0.671798	7853.46	1.55219e-13
H3C13..H3C14..H3C15	28.835	28.5443	0.581284	89.1901	1.28431	5.99862e-13	0.23611	9.82175e-13	0.671798	8118.51	1.36503e-13
MEN1	18.8992	19.1117	-0.425063	81.5698	-1.28283	9.97535e-13	0.236318	1.5161e-12	0.671798	6507.3	2.63238e-13
RPP30	22.7242	22.9155	-0.382668	108.654	-1.283	1.30151e-13	0.236547	2.74503e-13	0.671798	11610.3	3.41695e-14
DDX6	22.7181	22.6005	0.235138	174.261	1.282	2.66792e-15	0.236594	1.59275e-14	0.671798	30684.4	6.18945e-16
SCAF1	20.2175	20.4026	-0.370222	99.7717	-1.28018	2.07239e-13	0.237203	4.00986e-13	0.671798	9775.4	5.37894e-14
VCP	26.0675	25.972	0.190939	246.141	1.27955	1.80081e-16	0.237412	4.08218e-15	0.671798	61032.3	4.22718e-17
VDAC1	27.2064	27.299	-0.185192	266.618	-1.27894	9.64948e-17	0.237616	3.51168e-15	0.671798	70604.8	2.39353e-17
WASH2P	18.319	18.5645	-0.490885	68.3855	-1.27863	3.94475e-12	0.237718	5.11328e-12	0.671798	4554.55	1.05896e-12
KNTC1	19.4043	19.6214	-0.434017	81.7456	-1.27858	9.8093e-13	0.237737	1.496e-12	0.671798	6536.16	2.58731e-13
ITIH4	19.7469	19.9523	-0.410893	87.7354	-1.2776	5.65035e-13	0.238063	9.31279e-13	0.671798	7540.62	1.48115e-13
MRPL53	20.5512	21.1867	-1.2709	30.1137	-1.27731	2.62649e-09	0.238443	2.66192e-09	0.671798	854.07	8.24357e-10
TMED9	22.9904	22.7502	0.4804	85.5399	1.27724	8.28887e-13	0.238468	1.29183e-12	0.671798	7473.22	1.88096e-13
NAA16	16.4615	16.1994	0.524219	55.7789	1.27635	1.93076e-11	0.238484	2.215e-11	0.671798	3213.6	4.12639e-12
TBCE	20.9094	20.7649	0.289111	129.636	1.27627	2.68552e-14	0.238509	8.07074e-14	0.671798	17041	6.14729e-15
SOD2	25.1944	25.3462	-0.303692	150.624	-1.27614	1.03792e-14	0.238837	4.00098e-14	0.671798	22417.3	2.67434e-15
PSMD3	23.3479	23.2352	0.225479	185.742	1.27455	1.62121e-15	0.239089	1.16237e-14	0.671798	34836.7	3.77124e-16
CYP20A1	19.8404	20.0303	-0.379855	95.0346	-1.27438	3.02902e-13	0.239146	5.50505e-13	0.671798	8861.93	7.88801e-14
ARF1	25.5226	25.3317	0.381871	119.625	1.27515	6.18056e-14	0.23917	1.52108e-13	0.671798	14527.5	1.43455e-14
GPKOW	19.6634	19.8934	-0.45988	77.9461	-1.27413	1.42237e-12	0.239228	2.07392e-12	0.671798	5936.77	3.76707e-13
UBXN7	19.3716	19.0196	0.703949	48.71	1.2748	6.44897e-11	0.239287	7.00676e-11	0.671798	2462.11	1.38102e-11
BUD13	17.8716	17.405	0.933206	33.6067	1.27413	1.12904e-09	0.239511	1.15248e-09	0.671798	1191.59	2.28085e-10
TMEM109	21.8508	21.6759	0.349742	111.629	1.2736	9.80112e-14	0.239584	2.1863e-13	0.671798	12663.7	2.25065e-14
TNC	22.4036	22.5239	-0.24041	168.634	-1.27274	3.44712e-15	0.239698	1.88726e-14	0.671798	28135.4	8.68319e-16
CDC16	20.2132	20.3811	-0.335731	109.185	-1.27178	1.02547e-13	0.24002	2.25977e-13	0.671798	11726.7	2.64379e-14
AVL9	18.7845	19.0479	-0.526775	64.977	-1.27064	6.21705e-12	0.240498	7.75816e-12	0.671798	4106.86	1.68683e-12
S100A10	27.0043	27.0973	-0.185947	261.792	-1.27029	1.11286e-16	0.240523	3.56076e-15	0.671798	68066.5	2.76129e-17
RPL34	24.7955	24.9142	-0.237465	188.577	-1.27094	1.82128e-15	0.240586	1.24397e-14	0.671798	35223.8	4.64758e-16
HIBCH	21.592	21.3749	0.434226	88.4217	1.27015	6.41405e-13	0.240853	1.0417e-12	0.671798	7978.84	1.45988e-13
TP53RK	20.8765	20.6981	0.356695	104.141	1.26903	1.48386e-13	0.240949	3.04416e-13	0.671798	11033.9	3.35451e-14
LSM5	20.7152	21.1084	-0.786381	48.1907	-1.26948	7.00556e-11	0.241079	7.58665e-11	0.671798	2237.44	1.99932e-11
NLE1	19.3404	19.6253	-0.569815	61.8298	-1.26941	1.02098e-11	0.241105	1.22088e-11	0.671798	3713.53	2.81724e-12
RIF1	24.0617	24.1927	-0.262025	165.742	-1.26934	4.94859e-15	0.241128	2.38563e-14	0.671798	27174.6	1.26928e-15
PBK	19.7709	19.4568	0.628223	55.5557	1.2684	2.33478e-11	0.241446	2.65176e-11	0.671798	3187.69	5.08581e-12
STX7	21.0172	20.7981	0.438182	85.1236	1.26814	8.60785e-13	0.241534	1.33423e-12	0.671798	7400.29	1.95374e-13
RPL13	25.3921	25.2399	0.304386	148.692	1.26797	1.14705e-14	0.241591	4.31716e-14	0.671798	22377.5	2.69283e-15
AMPD2	19.5307	19.7	-0.338608	104.083	-1.26501	1.48977e-13	0.242312	3.05471e-13	0.672615	10648.6	3.85194e-14
FDXR	21.347	21.1403	0.413411	91.5093	1.26538	4.91774e-13	0.242468	8.29061e-13	0.672615	8539.31	1.12249e-13
CSTF3	22.4185	22.2476	0.341901	116.415	1.26506	7.62943e-14	0.242578	1.7859e-13	0.672615	13762.3	1.76891e-14
DHX30	23.6598	23.7622	-0.204959	207.281	-1.26422	6.88435e-16	0.24258	7.39296e-15	0.672615	42596.2	1.7201e-16
HDGFL2	24.1536	23.9521	0.402949	106.298	1.2645	1.54227e-13	0.242769	3.14618e-13	0.672615	11491	3.55637e-14
TXNRD2	20.6865	20.5518	0.269554	136.214	1.26329	1.82487e-14	0.242898	6.01374e-14	0.672615	18799.2	4.19012e-15
MPHOSPH8	18.458	18.6606	-0.405102	82.2535	-1.26264	9.34664e-13	0.243121	1.43203e-12	0.672764	6620.35	2.46128e-13
RPSA	26.4313	26.5635	-0.26454	179.263	-1.26235	2.6961e-15	0.2435	1.60186e-14	0.673297	31816.8	6.89159e-16
DHX40	18.4023	17.8268	1.15087	27.6293	1.26126	5.08903e-09	0.243871	5.13286e-09	0.673297	814.252	9.90947e-10
BCKDK	19.5559	19.2898	0.532267	64.6342	1.2611	7.24514e-12	0.243926	8.91537e-12	0.673297	4294.45	1.60544e-12
RMND5A	18.5643	18.9003	-0.671949	50.1571	-1.26091	5.1438e-11	0.24399	5.64104e-11	0.673297	2427.88	1.45783e-11
MET	25.1002	25.1777	-0.15503	288.836	-1.25758	5.16271e-17	0.244851	2.74106e-15	0.674563	82914.4	1.27739e-17
YLPM1	21.4605	21.6169	-0.312776	122.85	-1.2569	4.08736e-14	0.245085	1.11326e-13	0.674563	14875.3	1.04539e-14
CTTN	23.6985	23.5608	0.275403	152.109	1.25724	9.62e-15	0.245249	3.78526e-14	0.674563	23409.1	2.2616e-15
MED15	19.0341	19.3303	-0.592493	58.0073	-1.25722	1.67218e-11	0.245254	1.93846e-11	0.674563	3263.3	4.64494e-12
DNAJC13	22.0815	22.2458	-0.328633	120.295	-1.2566	5.48453e-14	0.245364	1.3946e-13	0.674563	14258.7	1.41984e-14
STRN	21.308	21.0997	0.416755	89.9545	1.25636	5.61521e-13	0.24555	9.26637e-13	0.674563	8253.21	1.28078e-13
PSMD11	25.0152	24.9071	0.216228	204.545	1.25564	8.44666e-16	0.245635	8.24377e-15	0.674563	42203.6	1.98765e-16
NEDD8	16.6339	15.8337	1.60035	17.5586	1.2549	1.61984e-07	0.246053	1.62065e-07	0.674823	341.04	2.81109e-08
DPYSL3	24.8258	24.7359	0.179776	243.972	1.2538	1.92868e-16	0.246149	4.09289e-15	0.674823	59956.5	4.52867e-17
CTDP1	20.784	21.0315	-0.495041	75.3644	-1.25436	2.20848e-12	0.246237	3.05459e-12	0.674823	5547.67	5.9599e-13
L1RE1	20.3561	20.006	0.70018	50.6539	1.25357	4.76666e-11	0.246509	5.23899e-11	0.674981	2657.19	1.02833e-11
NOA1	19.3704	19.6747	-0.608647	57.2903	-1.25321	1.84092e-11	0.246634	2.11805e-11	0.674981	3182.22	5.11975e-12
GFM2	18.188	18.5617	-0.747443	43.9289	-1.25082	1.43191e-10	0.247457	1.51686e-10	0.676642	1853.6	4.13848e-11
AHCTF1	22.1041	21.9666	0.27485	141.178	1.24906	1.38007e-14	0.247787	4.93175e-14	0.676642	20182.1	3.17614e-15
MGME1	21.8188	21.9653	-0.293125	132.353	-1.24892	2.284e-14	0.247834	7.13804e-14	0.676642	17285.2	5.81516e-15
TEX10	22.5131	22.6196	-0.212994	187.533	-1.24866	1.5042e-15	0.247925	1.1063e-14	0.676642	34839.1	3.7702e-16
DNAJC5	20.6426	20.3658	0.553441	64.9893	1.24881	6.94458e-12	0.248153	8.56936e-12	0.676642	4339.95	1.54128e-12
XPO5	22.1406	22.373	-0.464764	84.9953	-1.2485	8.7089e-13	0.248261	1.34675e-12	0.676642	7075.69	2.3242e-13
TIMM44	23.4827	23.299	0.367432	111.65	1.24504	1.05444e-13	0.249463	2.31337e-13	0.678157	12663.8	2.44114e-14
SRSF9	23.2457	23.0727	0.345974	117.31	1.24384	7.19002e-14	0.249879	1.70923e-13	0.678157	13969.6	1.66942e-14
POLR2I	19.5415	19.7706	-0.458289	75.7631	-1.24183	1.7751e-12	0.250304	2.51725e-12	0.678157	5608.54	4.70296e-13
QDPR	19.2464	18.9673	0.558211	59.6804	1.24197	1.3422e-11	0.250533	1.57706e-11	0.678157	3668.12	2.95461e-12
CAVIN1	24.3192	24.1791	0.280228	151.53	1.24181	9.90808e-15	0.250588	3.87183e-14	0.678157	23229.1	2.33023e-15
BET1	20.4234	20.0335	0.779979	45.094	1.24145	1.16993e-10	0.250712	1.2483e-10	0.678157	2114.18	2.48898e-11
PPP6R1	17.5745	17.3324	0.484191	62.7714	1.23995	7.69187e-12	0.250959	9.42431e-12	0.678157	4051.85	1.67108e-12
PRIM1	20.6974	20.4249	0.544997	65.7093	1.23979	6.37739e-12	0.251295	7.94083e-12	0.678157	4434.46	1.418e-12
PI4KB	20.19	20.4741	-0.568241	63.1468	-1.23926	8.67431e-12	0.251479	1.05148e-11	0.678157	3878.39	2.38143e-12
EIF3B	24.5358	24.4414	0.188687	226.852	1.23835	3.40363e-16	0.251521	5.07428e-15	0.678157	51860.9	7.97811e-17
NFKB2	19.765	19.5592	0.411478	83.2278	1.23808	8.52945e-13	0.251616	1.32414e-12	0.678157	7074.13	1.90105e-13
APOL1	18.3275	18.5897	-0.524428	62.0438	-1.23765	8.42633e-12	0.251768	1.02485e-11	0.678157	3742.37	2.27898e-12
AARSD1	19.3563	19.7707	-0.828679	41.7805	-1.23829	2.10844e-10	0.251819	2.21175e-10	0.678157	1673.98	6.13639e-11
LCLAT1	19.6383	19.2873	0.701957	48.1098	1.23811	7.09702e-11	0.251885	7.68152e-11	0.678157	2400.33	1.52362e-11
CISD2	22.4597	22.5814	-0.243355	162.346	-1.23713	4.63745e-15	0.25195	2.28544e-14	0.678157	26073.7	1.16867e-15
POM121C	20.2367	20.4258	-0.37814	94.422	-1.23604	3.18699e-13	0.252335	5.74495e-13	0.678157	8751.99	8.28522e-14
CANX	25.7665	25.6162	0.30051	148.977	1.23581	1.13013e-14	0.252692	4.26152e-14	0.678157	22456.2	2.65648e-15
MDN1	23.1343	23.2616	-0.25466	159.511	-1.2348	5.32338e-15	0.252769	2.50245e-14	0.678157	25166.9	1.34249e-15
EHD1	24.2714	24.1253	0.292327	144.101	1.23466	1.46235e-14	0.253095	5.135e-14	0.678157	21018.2	3.4324e-15
NOL10	21.71	21.8901	-0.36021	106.062	-1.23411	1.56903e-13	0.253289	3.1837e-13	0.678157	11065.6	4.11559e-14
ABCC2	17.7185	17.9382	-0.439356	71.2112	-1.23331	2.87683e-12	0.253296	3.85838e-12	0.678157	4948.35	7.66281e-13
DAG1	21.1356	21.2877	-0.304095	122.088	-1.23321	4.28906e-14	0.253329	1.15712e-13	0.678157	14694	1.09616e-14
RPS7	27.0617	27.1761	-0.228699	207.318	-1.23367	8.74371e-16	0.253445	8.29442e-15	0.678157	42620.4	2.22149e-16
HNRNPA2B1	27.645	27.7385	-0.186913	258.765	-1.23296	1.36238e-16	0.25354	3.59273e-15	0.678157	66509.9	3.40498e-17
ME1	20.5506	20.7491	-0.397026	91.1025	-1.23263	4.74676e-13	0.253708	8.04323e-13	0.678157	8142.37	1.25059e-13
SUB1	22.1692	21.9981	0.342146	112.062	1.23246	1.02473e-13	0.253872	2.2594e-13	0.678157	12754.8	2.37434e-14
SCAF11	19.7717	19.5693	0.404753	84.2111	1.2316	7.78273e-13	0.2539	1.223e-12	0.678157	7239.71	1.73695e-13
EIF1AY	21.6922	21.9341	-0.483795	79.0043	-1.23219	1.53321e-12	0.253968	2.21605e-12	0.678157	6105.53	4.11318e-13
CSNK1G3	20.2716	20.4875	-0.431918	82.656	-1.23217	1.08083e-12	0.253973	1.62717e-12	0.678157	6689.5	2.88819e-13
OGT	21.908	22.0395	-0.263128	145.841	-1.2312	1.07087e-14	0.254039	4.09233e-14	0.678157	21017.2	2.71123e-15
SRSF6	24.8805	24.7589	0.243038	177.405	1.23138	2.92263e-15	0.254252	1.6891e-14	0.678157	31783.1	6.91995e-16
U2SURP	23.3659	23.2661	0.199698	202.629	1.2298	8.21907e-16	0.254534	8.10107e-15	0.678157	41412.3	1.92018e-16
PRDX5	24.789	24.6717	0.234507	183.088	1.23056	2.2894e-15	0.254545	1.45166e-14	0.678157	33841.4	5.42706e-16
SERPINA3.1	17.9146	17.5757	0.677699	45.1265	1.23038	1.16345e-10	0.254607	1.24172e-10	0.678157	2116.43	2.47877e-11
CIT	18.6306	18.4011	0.459007	69.671	1.22889	3.4116e-12	0.254859	4.50281e-12	0.678233	4976.64	7.49426e-13
CHD7	21.8923	22.0576	-0.330568	115.98	-1.22905	7.28351e-14	0.254976	1.72534e-13	0.678233	13251.2	1.88724e-14
HMGN1	19.528	18.9724	1.11114	29.6267	1.22692	2.97716e-09	0.255834	3.01271e-09	0.680061	930.654	5.91965e-10
NARS2	21.1685	21.3046	-0.272236	135.429	-1.22368	1.90909e-14	0.256712	6.19055e-14	0.681724	18108.1	4.84974e-15
RPL15	25.9935	26.1878	-0.388553	116.649	-1.22382	7.51173e-14	0.256938	1.76518e-13	0.681724	13406.6	1.95769e-14
NEU1	18.1565	18.4232	-0.533276	59.7082	-1.2221	1.19969e-11	0.257369	1.4205e-11	0.681724	3463.37	3.27305e-12
BCLAF1	23.6523	23.5678	0.169012	240.897	1.22156	2.12943e-16	0.257469	4.27229e-15	0.681724	58449.2	5.00195e-17
TMEM192	18.5089	18.2545	0.508988	61.8843	1.22012	8.59709e-12	0.257984	1.04371e-11	0.681724	3937.94	1.86836e-12
IPO11	20.5912	20.4091	0.364276	96.6601	1.21994	2.65461e-13	0.25805	4.92117e-13	0.681724	9511.43	5.98791e-14
INTS3	19.5385	19.8233	-0.569598	60.0653	-1.2204	1.27712e-11	0.258161	1.50592e-11	0.681724	3505.67	3.52056e-12
RETSAT	21.1284	21.2901	-0.323372	113.495	-1.21896	7.58368e-14	0.258403	1.77637e-13	0.681724	12687.1	1.94532e-14
BIRC6	20.068	20.4158	-0.69556	50.5974	-1.21893	4.80799e-11	0.258685	5.28296e-11	0.681724	2474.36	1.35476e-11
PYCR3	19.6686	19.867	-0.396752	86.2558	-1.21804	6.45208e-13	0.258733	1.0461e-12	0.681724	7292.96	1.6873e-13
SSBP1	25.2471	25.3781	-0.262175	166.839	-1.21875	4.70233e-15	0.258752	2.30571e-14	0.681724	27549	1.20378e-15
PATJ	19.9825	20.154	-0.342974	101.19	-1.21765	1.85631e-13	0.258873	3.6395e-13	0.681724	10066.6	4.79678e-14
GTF2H2	19.0257	18.7767	0.498096	64.9111	1.21758	6.3665e-12	0.259014	7.92974e-12	0.681724	4326.71	1.40159e-12
RAD23A	22.2516	22.4335	-0.363761	106.208	-1.21776	1.55246e-13	0.259108	3.15887e-13	0.681724	11098.7	4.06834e-14
STT3A	22.9449	22.7525	0.384855	101.771	1.21725	2.16006e-13	0.25929	4.1546e-13	0.681724	10534.1	4.97967e-14
KIDINS220	18.2437	18.0581	0.371278	83.6699	1.21641	8.18119e-13	0.259316	1.27805e-12	0.681724	7146.07	1.82672e-13
SERPINA1	25.5577	25.483	0.149392	293.29	1.21579	4.58132e-17	0.259541	2.57077e-15	0.681724	86524.9	1.08157e-17
KIF2A	20.1376	19.8985	0.47807	71.5777	1.216	3.29073e-12	0.25974	4.36208e-12	0.681724	5247.94	7.38921e-13
HIBADH	22.4048	22.5329	-0.256274	151.102	-1.21518	8.12085e-15	0.259759	3.38965e-14	0.681724	22573.6	2.05143e-15
SERPINF2	19.4093	19.63	-0.441326	76.4163	-1.21482	1.66015e-12	0.259892	2.37198e-12	0.681724	5709.65	4.38629e-13
KHSRP	24.4636	24.2973	0.332633	125.504	1.21493	4.26292e-14	0.260125	1.15084e-13	0.681724	15968.4	9.94692e-15
PTPN2	20.384	20.5919	-0.415813	85.0677	-1.21465	8.65173e-13	0.260226	1.33999e-12	0.681724	7091.86	2.30376e-13
TMEM43	24.2672	24.3621	-0.189771	219.953	-1.21152	4.33179e-16	0.261083	5.64483e-15	0.682949	48003.9	1.07876e-16
RBM28	23.7999	23.8871	-0.174377	234.668	-1.21133	2.61274e-16	0.26115	4.68645e-15	0.682949	54668.5	6.49399e-17
TSG101	20.4922	20.6447	-0.304971	115.95	-1.21117	6.41481e-14	0.261208	1.5671e-13	0.682949	13247.3	1.6427e-14
TARDBP	25.121	24.9843	0.273493	156.474	1.21117	7.72725e-15	0.261481	3.29466e-14	0.683215	24753.5	1.8218e-15
RAB1B	23.4589	23.2762	0.365475	108.813	1.20813	1.28688e-13	0.262586	2.72563e-13	0.684437	12027.7	2.98021e-14
ABCF2	24.1169	24.0158	0.202065	202.885	1.20706	8.1383e-16	0.262701	8.04137e-15	0.684437	41510.2	1.90257e-16
PRPF6	22.3922	22.2149	0.354739	106.952	1.20765	1.47072e-13	0.262759	3.025e-13	0.684437	11622.9	3.40256e-14
NME3	20.5629	20.7259	-0.325945	108.462	-1.20614	1.08003e-13	0.263037	2.35936e-13	0.684437	11580.5	2.77639e-14
CDK8	18.2819	18.5532	-0.542454	58.3551	-1.20645	1.50417e-11	0.263095	1.75442e-11	0.684437	3307.2	4.12961e-12
RPL10A	26.9125	26.9992	-0.173358	265.464	-1.20527	9.98185e-17	0.263354	3.51168e-15	0.684437	70020.3	2.47247e-17
NOPCHAP1	16.5594	16.3314	0.455964	61.044	1.20513	9.5605e-12	0.263402	1.1505e-11	0.684437	3831.87	2.07755e-12
GNB2	25.4412	25.5244	-0.16634	261.392	-1.20453	1.12568e-16	0.263623	3.56076e-15	0.684437	67881.8	2.78922e-17
PCNA	24.9552	25.0282	-0.146077	291.818	-1.20434	4.76491e-17	0.263691	2.59916e-15	0.684437	84662.2	1.17749e-17
DDX46	22.6732	22.51	0.326391	117.508	1.2048	7.09688e-14	0.263796	1.69423e-13	0.684437	14009.8	1.65095e-14
YY1	17.4723	17.1592	0.626024	46.687	1.20441	8.94859e-11	0.263939	9.62801e-11	0.684437	2260.65	1.9211e-11
RPS20	24.7525	24.5225	0.460133	90.7386	1.20392	5.25042e-13	0.264119	8.75877e-13	0.684437	8389.43	1.20213e-13
HNRNPUL2	24.632	24.5289	0.206132	202.416	1.20281	8.29065e-16	0.26425	8.15145e-15	0.684437	41318	1.93834e-16
COQ8A	19.5156	19.7893	-0.54747	61.5103	-1.20327	1.06271e-11	0.264356	1.26811e-11	0.684437	3680.29	2.91697e-12
URB1	22.8016	23.0252	-0.447369	87.4752	-1.2018	6.97116e-13	0.264892	1.11707e-12	0.684601	7504.68	1.85062e-13
BICD2	15.4716	16.2743	-1.60532	17.2198	-1.20108	1.87738e-07	0.265157	1.87785e-07	0.684601	268.714	6.99389e-08
RPL27	25.3455	25.4653	-0.239589	180.535	-1.20106	2.55245e-15	0.265162	1.5507e-14	0.684601	32287.6	6.51049e-16
EDF1	21.3065	21.1256	0.361748	99.1848	1.20095	2.63641e-13	0.265201	4.89426e-13	0.684601	10007.5	6.07328e-14
TAMM41	17.9517	18.1882	-0.472884	65.2714	-1.19998	5.67305e-12	0.265287	7.11722e-12	0.684601	4151.03	1.52066e-12
KDM1A	22.0181	22.2071	-0.378156	99.6255	-1.19959	2.54748e-13	0.2657	4.76247e-13	0.684601	9757.66	6.69787e-14
COPS6	22.582	22.391	0.381898	99.4357	1.19923	2.58537e-13	0.265835	4.81747e-13	0.684601	10057.5	5.95721e-14
ADK	20.9377	20.679	0.517352	67.7647	1.1988	5.02559e-12	0.265992	6.37727e-12	0.684601	4708.38	1.12446e-12
CYFIP1	23.4548	23.5611	-0.212499	187.855	-1.19804	1.48421e-15	0.266	1.09854e-14	0.684601	34972.7	3.71432e-16
BTAF1	16.8036	17.1399	-0.672697	43.1823	-1.1984	1.63444e-10	0.266138	1.72589e-10	0.684601	1792.96	4.7062e-11
RAB38	20.6069	20.7623	-0.310935	113.009	-1.19671	7.83921e-14	0.266488	1.82228e-13	0.684702	12581.1	2.00915e-14
CRYBG1	22.4948	22.3316	0.326556	115.787	1.19725	7.95558e-14	0.266561	1.84503e-13	0.684702	13604.2	1.84988e-14
ATG7	19.6526	19.8452	-0.385261	87.1372	-1.19615	5.96013e-13	0.266693	9.78287e-13	0.684702	7446.92	1.55521e-13
FANCI	20.431	20.6695	-0.477113	73.282	-1.19612	2.74308e-12	0.266978	3.69642e-12	0.684991	5247.72	7.39043e-13
ORC5	19.4591	19.6529	-0.387591	85.625	-1.19408	6.83226e-13	0.267458	1.09658e-12	0.685031	7188.48	1.78503e-13
VPS28	19.3509	19.5259	-0.34991	94.1278	-1.19275	3.2643e-13	0.26795	5.86044e-13	0.685031	8702.69	8.46638e-14
XRCC1	21.8667	22.0545	-0.375461	98.9484	-1.19114	2.68557e-13	0.268817	4.97162e-13	0.685031	9625.52	7.06093e-14
PTCD1	20.041	20.3462	-0.610381	56.1022	-1.1901	2.16463e-11	0.269201	2.46838e-11	0.685031	3054.45	5.99916e-12
SRPRB	21.8907	21.6848	0.411764	88.6275	1.19	6.29967e-13	0.269238	1.02598e-12	0.685031	8005.4	1.44121e-13
WDR82	22.4788	22.6541	-0.350559	108.718	-1.18959	1.29568e-13	0.269389	2.73631e-13	0.685031	11638	3.38554e-14
RPL37A	22.9896	23.1187	-0.258214	150.466	-1.18834	9.03496e-15	0.269673	3.64511e-14	0.685031	22388.6	2.29389e-15
APLP2	21.6867	21.9258	-0.478314	77.0534	-1.18859	1.86047e-12	0.269759	2.62989e-12	0.685031	5809.11	4.98695e-13
CDV3	23.1321	23.0171	0.23014	167.976	1.18761	3.55554e-15	0.269856	1.91326e-14	0.685031	28499.3	8.2623e-16
SNRPE	21.5353	21.9716	-0.872559	42.3038	-1.18795	1.91536e-10	0.269998	2.01186e-10	0.685031	1719.96	5.52639e-11
PAXBP1	18.9888	18.7591	0.459503	68.4902	1.18629	3.89928e-12	0.270347	5.06258e-12	0.685031	4807.23	8.58167e-13
OGA	21.3874	21.2669	0.241059	147.906	1.18547	9.59553e-15	0.270651	3.77937e-14	0.685031	22125.7	2.21839e-15
PSMA3	24.4271	24.2858	0.282578	144.166	1.18614	1.45726e-14	0.270674	5.13069e-14	0.685031	21027	3.42683e-15
LEO1	21.2262	21.3989	-0.345431	103.846	-1.18534	1.71789e-13	0.270871	3.42374e-13	0.685031	10611.2	4.47224e-14
CDYL	18.8312	19.0793	-0.496079	64.4557	-1.18505	6.7244e-12	0.270925	8.32345e-12	0.685031	4047.92	1.81576e-12
RRP12	23.4165	23.5279	-0.222723	176.919	-1.18424	2.37162e-15	0.271111	1.4856e-14	0.685031	31005.4	5.94593e-16
PSMA4	24.4133	24.5041	-0.181689	225.797	-1.18384	3.52989e-16	0.271261	5.08791e-15	0.685031	50607.5	8.77767e-17
ADSS2	22.2969	22.4349	-0.276097	136.034	-1.18377	1.84465e-14	0.271286	6.0396e-14	0.685031	18278.8	4.67755e-15
MAPK1	22.0797	21.7424	0.674532	53.9767	1.18409	2.91756e-11	0.271435	3.27721e-11	0.685031	3005.27	6.38793e-12
LDAH	20.125	20.5499	-0.849695	40.4824	-1.1836	2.68974e-10	0.27162	2.8119e-10	0.685031	1572.46	7.81435e-11
NUDT9	21.4059	21.5965	-0.381289	94.8013	-1.1835	3.7408e-13	0.271655	6.58818e-13	0.685031	8830.01	9.86045e-14
GHITM	21.3592	21.5392	-0.360019	100.126	-1.18338	2.4506e-13	0.2717	4.61822e-13	0.685031	9859	6.43525e-14
RMDN1	22.2967	22.4379	-0.282368	132.878	-1.18242	2.21545e-14	0.271791	6.97384e-14	0.685031	17435.8	5.62407e-15
MIA2	19.3789	19.1728	0.412139	77.7561	1.18189	1.44969e-12	0.271989	2.10682e-12	0.685031	6177.38	3.22615e-13
RNF114	20.0186	19.8664	0.304504	108.997	1.18134	1.03936e-13	0.272197	2.28785e-13	0.685031	12063.9	2.36687e-14
MATR3	26.7561	26.8502	-0.188159	238.406	-1.18135	2.70275e-16	0.272361	4.68657e-15	0.685031	56440.6	6.78492e-17
CSDE1	24.0192	23.8588	0.320824	124.177	1.18071	4.62873e-14	0.272701	1.22469e-13	0.685031	15628.6	1.08108e-14
TOR1AIP1	22.3508	22.4581	-0.214638	174.603	-1.17997	2.6274e-15	0.272711	1.57565e-14	0.685031	30196.1	6.58938e-16
LLPH	18.3919	19.0985	-1.4132	22.5621	-1.1805	2.40253e-08	0.272777	2.41101e-08	0.685031	472.773	8.03087e-09
STIM1	21.501	21.643	-0.283824	127.157	-1.17911	3.1223e-14	0.273031	9.05535e-14	0.685031	15958.1	7.94279e-15
NECAP1	19.2065	19.4168	-0.42053	76.9467	-1.17841	1.57297e-12	0.273297	2.26694e-12	0.685031	5793.95	4.14249e-13
AP1M1	21.4904	21.2815	0.417714	84.9552	1.1791	8.74074e-13	0.273303	1.34958e-12	0.685031	7360.44	1.995e-13
RSL1D1	25.2333	25.3443	-0.22216	190.065	-1.17807	1.71371e-15	0.273691	1.19719e-14	0.685031	35809.4	4.36011e-16
METTL15	18.1776	18.392	-0.428887	71.3902	-1.17717	2.82104e-12	0.273763	3.7925e-12	0.685031	4979.1	7.47981e-13
RBM47	21.387	21.6867	-0.599516	60.162	-1.17602	1.26134e-11	0.274463	1.48863e-11	0.685031	3520.8	3.46239e-12
ATP6V1E1	19.631	19.0699	1.12205	28.2613	1.17583	4.27777e-09	0.274535	4.31789e-09	0.685031	847.081	8.5089e-10
TRAP1	25.7711	25.6591	0.224133	190.364	1.1758	1.69298e-15	0.274544	1.18908e-14	0.685031	36556.3	4.0251e-16
ARL6IP5	21.3007	21.047	0.507482	68.9569	1.17569	4.39139e-12	0.274586	5.63536e-12	0.685031	4871.09	9.85923e-13
WIPF2	19.723	19.8707	-0.295315	111.694	-1.17378	8.58873e-14	0.275038	1.9599e-13	0.685031	12291.5	2.20031e-14
ATP6V1C1	23.9823	23.8727	0.219243	180.735	1.17369	2.00765e-15	0.275075	1.33498e-14	0.685031	32966.7	4.67992e-16
NOP10	22.3713	22.5256	-0.308575	121.189	-1.17391	5.58927e-14	0.27526	1.41401e-13	0.685031	14487	1.45016e-14
ARHGAP5	20.0179	19.8386	0.358652	91.6682	1.17183	4.01334e-13	0.275776	7.00927e-13	0.685031	8556.35	9.04565e-14
TK1	19.7251	19.8796	-0.309088	106.572	-1.17167	1.23882e-13	0.27584	2.64788e-13	0.685031	11182.5	3.18251e-14
PPIB	26.4112	26.2848	0.252735	172.322	1.17162	3.66054e-15	0.276123	1.9487e-14	0.685031	29981.9	8.67406e-16
TRMT5	19.4028	19.1608	0.483917	65.5573	1.17075	6.49264e-12	0.276454	8.07675e-12	0.685031	4407.67	1.45164e-12
YIPF1	17.808	18.0346	-0.453159	65.8287	-1.16962	5.30925e-12	0.276615	6.69669e-12	0.685031	4225.9	1.41825e-12
GOLGA1	17.896	18.2487	-0.705304	42.8063	-1.16987	1.74856e-10	0.276786	1.84249e-10	0.685031	1762.93	5.02371e-11
TIMM13	20.9879	20.6324	0.711068	47.9996	1.16973	7.22387e-11	0.276841	7.81246e-11	0.685031	2384.73	1.56251e-11
TAX1BP3	18.5354	18.1126	0.845427	35.4359	1.16956	7.5067e-10	0.276905	7.71597e-10	0.685031	1315.68	1.55589e-10
PRKCSH	25.3431	25.2531	0.180104	231.674	1.16835	2.88962e-16	0.2771	4.75404e-15	0.685031	54057.2	6.78901e-17
PTPA	22.3796	22.5393	-0.319394	116.596	-1.1683	7.53819e-14	0.277382	1.76987e-13	0.685031	13403.3	1.95952e-14
HSP90B1	28.3558	28.4191	-0.126621	370.502	-1.16727	7.3886e-18	0.277509	2.57077e-15	0.685031	136661	1.81593e-18
GNA13	22.7374	22.6112	0.252422	147.835	1.16698	9.63593e-15	0.277617	3.78779e-14	0.685031	22100.5	2.22931e-15
SRRM1	21.8075	21.6361	0.342862	104.196	1.16755	1.80022e-13	0.277668	3.54874e-13	0.685031	11030.1	4.16707e-14
NANS	22.3358	22.1731	0.325241	112.538	1.16725	9.91653e-14	0.277782	2.20232e-13	0.685031	12852	2.30557e-14
SCCPDH	20.7119	20.8743	-0.324723	106.049	-1.16652	1.2879e-13	0.277796	2.72563e-13	0.685031	11072.7	3.30882e-14
DSC2	19.8855	20.0799	-0.38881	85.1799	-1.16626	7.11841e-13	0.277892	1.13655e-12	0.685031	7116.48	1.85728e-13
PPWD1	19.852	19.6545	0.394923	82.0716	1.16608	9.51293e-13	0.277963	1.45415e-12	0.685031	6872.44	2.12818e-13
HNRNPH1	25.9163	25.6951	0.44235	95.7143	1.16514	3.47332e-13	0.278587	6.1772e-13	0.685031	9320.3	7.99908e-14
METTL13	18.9495	19.4021	-0.905248	35.3111	-1.16497	7.71342e-10	0.27865	7.92232e-10	0.685031	1190.06	2.29221e-10
MBNL1	21.89	22.0936	-0.407212	89.3515	-1.16451	5.91524e-13	0.278827	9.7212e-13	0.685031	7837.9	1.56415e-13
SRP9	22.1306	21.8819	0.497577	72.3771	1.16376	3.01981e-12	0.279113	4.03249e-12	0.685031	5358.92	6.81435e-13
SRPRA	24.4662	24.5445	-0.15669	257.58	-1.16274	1.26246e-16	0.279235	3.59273e-15	0.685031	65925.5	3.12655e-17
EEF1G	27.2492	27.1859	0.126769	352.601	1.16262	1.08763e-17	0.279281	2.57077e-15	0.685031	124909	2.57965e-18
EIF2B1	20.0282	19.8607	0.334991	97.4463	1.16222	2.49107e-13	0.279435	4.67677e-13	0.685031	9657.3	5.64025e-14
MAPRE1	23.968	23.8315	0.272987	143.454	1.16195	1.51423e-14	0.279803	5.23247e-14	0.685031	20816	3.56331e-15
CDH3	21.679	21.4561	0.445805	79.0868	1.16194	1.52088e-12	0.279808	2.19903e-12	0.685031	6386.03	3.45677e-13
ATP6V1F	17.6292	17.2284	0.801682	35.3127	1.16191	7.71075e-10	0.279818	7.92162e-10	0.685031	1306.36	1.59918e-10
TRRAP	21.3625	21.5053	-0.285577	123.642	-1.16099	3.88591e-14	0.279908	1.07382e-13	0.685031	15085.6	9.89214e-15
GAPDH	31.0609	31.1982	-0.274574	186.424	-1.16016	1.99063e-15	0.28049	1.33221e-14	0.685031	34449.4	5.06541e-16
H3.7	23.1057	22.5701	1.07121	34.5624	1.15992	9.09786e-10	0.28058	9.32261e-10	0.685031	1252.6	1.88094e-10
STX17	20.1049	19.8718	0.466189	69.9228	1.15992	3.94346e-12	0.280581	5.11327e-12	0.685031	5005.24	8.8753e-13
SEH1L	21.3013	21.1438	0.315117	109.977	1.15898	9.6963e-14	0.280678	2.1728e-13	0.685031	12276.6	2.21177e-14
CD2BP2	18.7687	18.3469	0.843605	35.664	1.15955	7.14461e-10	0.280722	7.35138e-10	0.685031	1331.75	1.48463e-10
SFN	22.7041	22.9038	-0.399325	94.0009	-1.15887	3.99451e-13	0.280983	6.98466e-13	0.685031	8683.46	1.05205e-13
PC	21.0301	21.1907	-0.3211	108.073	-1.15797	1.11124e-13	0.281067	2.41932e-13	0.685031	11504.1	2.85035e-14
MRPS14	20.1527	20.3375	-0.36954	90.1106	-1.15778	4.58917e-13	0.281141	7.8228e-13	0.685031	7973.72	1.19161e-13
PLPBP	19.6628	19.4281	0.469427	67.7723	1.15791	5.02121e-12	0.281354	6.37376e-12	0.685031	4705.41	1.12721e-12
USO1	22.4952	22.3545	0.281397	130.02	1.1573	2.99897e-14	0.281489	8.78728e-14	0.685031	17119.2	6.98032e-15
METTL1	20.8163	21.142	-0.65136	53.1191	-1.1572	3.30194e-11	0.281625	3.6892e-11	0.685031	2736.04	9.18364e-12
GNPAT	20.2995	20.5263	-0.453504	74.0653	-1.1571	2.52647e-12	0.281665	3.44298e-12	0.685031	5365.81	6.78053e-13
RPN1	27.3008	27.4119	-0.222205	201.62	-1.15567	1.08498e-15	0.282215	9.25138e-15	0.685031	40322.5	2.75332e-16
LRPPRC	27.5721	27.6396	-0.13518	333.812	-1.15443	1.66789e-17	0.282431	2.57077e-15	0.685031	110887	4.10629e-18
TBL2	20.7269	20.5328	0.388219	86.3972	1.15508	7.67328e-13	0.282442	1.20771e-12	0.685031	7606.94	1.75616e-13
IGF2BP1	22.8995	22.9953	-0.191533	196.002	-1.15438	1.06553e-15	0.282448	9.16478e-15	0.685031	38097.9	2.6593e-16
MPP7	19.0541	19.2477	-0.38726	81.131	-1.15424	1.0404e-12	0.282504	1.57225e-12	0.685031	6451.14	2.72293e-13
RBBP5	20.5412	20.6993	-0.316322	106.809	-1.15416	1.21755e-13	0.282534	2.61222e-13	0.685031	11235.2	3.12459e-14
TUSC2	19.063	18.8421	0.441962	69.5856	1.15415	3.44557e-12	0.28254	4.54313e-12	0.685031	4957.06	7.61328e-13
POFUT1	22.4126	22.5598	-0.294347	125.16	-1.15471	4.35465e-14	0.282585	1.16926e-13	0.685031	15461.9	1.12693e-14
RHOA	22.6073	22.3001	0.614447	59.2542	1.15447	1.41867e-11	0.282678	1.66151e-11	0.685031	3609.14	3.14584e-12
ELAC2	23.1677	23.2554	-0.175313	216.322	-1.15313	4.93284e-16	0.282933	6.10017e-15	0.685031	46444	1.22725e-16
DYNC1H1	26.3558	26.2808	0.150134	285.304	1.15248	5.68338e-17	0.283184	2.86163e-15	0.685031	81864.5	1.34255e-17
NOMO1	24.4696	24.5582	-0.177182	225.72	-1.15154	3.53931e-16	0.283549	5.08791e-15	0.685031	50583.1	8.79421e-17
SMPD4	21.0129	21.2104	-0.395021	87.488	-1.15214	6.96326e-13	0.283579	1.11639e-12	0.685031	7512.93	1.84277e-13
BSG	22.6837	22.5255	0.316397	115.938	1.15151	7.87595e-14	0.283822	1.82762e-13	0.685031	13631.7	1.83545e-14
B3GAT3	19.2412	18.9624	0.557551	55.3706	1.15121	2.39577e-11	0.283937	2.71485e-11	0.685031	3157.37	5.27735e-12
SIPA1L3	19.4642	19.6541	-0.379893	84.1549	-1.1502	7.82054e-13	0.284068	1.22749e-12	0.685031	6946.48	2.04022e-13
ZMYM2	18.1001	18.2868	-0.373435	79.6385	-1.14997	1.20254e-12	0.284157	1.78943e-12	0.685031	6214.09	3.15118e-13
HNRNPM	28.0143	27.926	0.176581	257.282	1.15035	1.49537e-16	0.284175	3.72159e-15	0.685031	66613.8	3.56439e-17
PAFAH1B2	20.5859	20.4006	0.370642	89.5388	1.15029	5.42952e-13	0.284197	9.00097e-13	0.685031	8164.19	1.23766e-13
GNAI2	25.5962	25.6843	-0.176315	236.628	-1.14861	2.44964e-16	0.284684	4.54684e-15	0.68579	55609.9	6.07847e-17
USP8	18.4627	18.6437	-0.361999	83.6224	-1.14811	8.21753e-13	0.284879	1.28322e-12	0.685845	6858.24	2.14456e-13
FAM3C	24.2751	24.183	0.18428	212.933	1.14735	5.58021e-16	0.285174	6.60453e-15	0.686051	45687.1	1.30855e-16
FNDC3A	20.2353	20.4018	-0.333018	99.3759	-1.147	2.13766e-13	0.285309	4.11813e-13	0.686051	9715.69	5.50909e-14
ERAP1	23.8309	23.9166	-0.171428	226.218	-1.14656	3.47885e-16	0.285482	5.07428e-15	0.686053	50809.2	8.64241e-17
CNN2	22.8321	23.0031	-0.342001	109.054	-1.14648	1.26509e-13	0.285776	2.69763e-13	0.686345	11717.2	3.29783e-14
COPB1	23.2089	23.0361	0.345546	108.032	1.14586	1.36075e-13	0.286015	2.83988e-13	0.686506	11847.2	3.1599e-14
UPF2	20.0468	20.2911	-0.488666	67.2032	-1.14441	5.35963e-12	0.286582	6.75595e-12	0.687451	4408.82	1.45018e-12
PMPCA	23.0532	23.2422	-0.377838	99.5127	-1.14391	2.56992e-13	0.286776	4.79543e-13	0.687502	9743.09	6.73673e-14
PMM2	17.7616	17.2075	1.10834	25.1007	1.14322	1.06248e-08	0.287048	1.06865e-08	0.68774	671.934	2.07732e-09
ATG16L1	18.8197	19.0155	-0.391459	78.4256	-1.14162	1.35545e-12	0.287411	1.99313e-12	0.688196	6025.26	3.55437e-13
JAK1	22.0978	22.2038	-0.2119	168.822	-1.13925	3.41722e-15	0.288342	1.87791e-14	0.689675	28230.1	8.56998e-16
TUFM	26.8186	26.8857	-0.134142	322.891	-1.13916	2.1625e-17	0.288375	2.57077e-15	0.689675	103740	5.3261e-18
SDSL	17.4893	17.7127	-0.446757	63.7588	-1.13714	6.81077e-12	0.289171	8.42513e-12	0.68984	3963.94	1.82035e-12
RBM4	23.1861	23.09	0.19224	192.71	1.13452	1.21612e-15	0.290204	9.72114e-15	0.68984	37447.8	2.84412e-16
ENO1	28.7772	28.6829	0.188616	244.118	1.13512	2.46645e-16	0.290225	4.54684e-15	0.68984	59987	5.91252e-17
RAB27B	20.7244	20.8489	-0.248942	134.296	-1.13387	2.03843e-14	0.290458	6.50404e-14	0.68984	17821.4	5.16146e-15
GATD3	22.5236	22.2386	0.570137	62.5831	1.13453	9.29711e-12	0.29046	1.12083e-11	0.68984	4018.35	2.07618e-12
NUCKS1	19.0651	18.8256	0.478941	63.0463	1.13417	8.25841e-12	0.290504	1.00627e-11	0.68984	4077.25	1.83298e-12
GDI2	24.4107	24.3276	0.166154	234.674	1.13334	2.61225e-16	0.290668	4.68645e-15	0.68984	55449.1	6.14433e-17
PCDH7	18.6788	19.0425	-0.727582	41.9726	-1.13399	2.03512e-10	0.290672	2.1354e-10	0.68984	1695.68	5.8385e-11
AIFM2	18.1689	18.4491	-0.560441	52.7853	-1.13384	3.46674e-11	0.29073	3.86033e-11	0.68984	2702.93	9.62644e-12
GTF2F2	22.4562	22.5765	-0.24066	150.335	-1.13317	8.44987e-15	0.290737	3.46523e-14	0.68984	22361.1	2.12862e-15
BAG6	20.6092	20.8489	-0.479259	69.7251	-1.13334	4.03077e-12	0.290926	5.20952e-12	0.68984	4751.12	1.08582e-12
PPP4R3A	20.9612	20.8387	0.244981	136.243	1.13256	1.82184e-14	0.290977	6.01374e-14	0.68984	18781.7	4.20543e-15
RPL26	25.7771	25.847	-0.139743	296.224	-1.13247	4.23875e-17	0.291013	2.57077e-15	0.68984	87275.8	1.0457e-17
PFN1	28.2711	28.1475	0.247255	182.411	1.13303	2.35608e-15	0.29105	1.47979e-14	0.68984	33567.2	5.60074e-16
NME2	26.442	26.3235	0.236923	178.01	1.1329	2.84663e-15	0.291102	1.66451e-14	0.68984	31973.9	6.76133e-16
EIF5A	27.6905	27.8175	-0.25401	175.414	-1.13261	3.18963e-15	0.291216	1.79196e-14	0.68984	30490.3	8.12719e-16
CNOT10	20.5713	20.8676	-0.592563	56.3592	-1.13165	2.08951e-11	0.291596	2.38956e-11	0.690329	3087.44	5.75499e-12
BICC1	18.698	18.8753	-0.354517	85.1197	-1.13047	7.15514e-13	0.291804	1.14104e-12	0.690413	7110.56	1.86258e-13
RPS4X	27.6003	27.743	-0.285391	155.403	-1.1304	8.14934e-15	0.292093	3.39087e-14	0.690475	23902.8	2.08598e-15
ASCC2	19.7467	19.5438	0.405658	76.9449	1.12931	1.62429e-12	0.292309	2.33078e-12	0.690475	6044.68	3.63724e-13
EXOSC1	20.6771	20.8923	-0.430427	77.5324	-1.12949	1.77336e-12	0.292453	2.51569e-12	0.690475	5888.7	4.73109e-13
SRI	22.0945	22.2114	-0.233857	151.601	-1.12866	7.91448e-15	0.292524	3.34915e-14	0.690475	22742.2	1.99271e-15
BCAT2	19.9643	20.1225	-0.316315	101.474	-1.12792	1.81605e-13	0.292816	3.57465e-13	0.690753	10136.5	4.66901e-14
EMB	20.6634	20.7994	-0.272128	121.828	-1.12708	4.36087e-14	0.293151	1.17015e-13	0.691134	14649.2	1.1093e-14
SF3B4	23.8898	24.1173	-0.45514	84.4255	-1.12661	9.17422e-13	0.293596	1.40832e-12	0.691399	6994.42	2.43049e-13
CCT2	26.561	26.4643	0.193467	217.843	1.1261	5.95821e-16	0.293799	6.74022e-15	0.691399	47803.9	1.42431e-16
CTNND1	25.3258	25.4232	-0.19471	207.882	-1.1258	7.83432e-16	0.293822	7.87785e-15	0.691399	42885.3	1.97182e-16
DDX31	21.9059	22.0154	-0.218905	159.999	-1.12495	5.19581e-15	0.294	2.46865e-14	0.691399	25346.3	1.30515e-15
PAPOLA	20.9736	20.7787	0.389805	84.7972	1.12485	8.86757e-13	0.294295	1.3644e-12	0.691399	7326.73	2.03077e-13
PPME1	21.2989	21.4209	-0.243962	139.595	-1.12418	1.50705e-14	0.294305	5.23247e-14	0.691399	19266	3.80757e-15
LTA4H	23.2025	23.0769	0.251248	145.893	1.12317	1.3289e-14	0.294969	4.80667e-14	0.692192	21517.7	3.134e-15
APOH	20.796	20.9982	-0.404433	82.4473	-1.12286	1.10218e-12	0.295092	1.65494e-12	0.692192	6667.89	2.92459e-13
SCARB2	20.9213	20.7952	0.252193	130.841	1.12201	2.49842e-14	0.295173	7.64697e-14	0.692192	17328.1	5.75916e-15
VAMP8	21.2243	20.9478	0.552873	60.1333	1.12224	1.266e-11	0.295337	1.49369e-11	0.692192	3712.72	2.81964e-12
MRPS18B	19.3284	19.0166	0.623599	48.3417	1.12093	6.83828e-11	0.295862	7.41155e-11	0.692479	2414.81	1.48858e-11
GPATCH4	20.4593	20.7757	-0.632802	51.9749	-1.11941	3.90694e-11	0.29647	4.32632e-11	0.692479	2620.36	1.08536e-11
RAB14	24.0335	23.9475	0.172097	220.139	1.11865	4.30331e-16	0.296518	5.64483e-15	0.692479	48810.6	1.01081e-16
MRPL24	22.0385	22.1473	-0.217568	161.024	-1.11853	4.94315e-15	0.296567	2.38563e-14	0.692479	25675.2	1.24109e-15
UBASH3B	20.0897	20.2742	-0.368967	86.9093	-1.1184	6.08537e-13	0.296623	9.94335e-13	0.692479	7417.02	1.58045e-13
PDHA1	22.081	21.9659	0.230092	150.946	1.11804	8.18673e-15	0.296765	3.40051e-14	0.692479	23024.5	1.89901e-15
TLE1	19.1392	19.5268	-0.77517	39.848	-1.11856	3.0382e-10	0.296815	3.1712e-10	0.692479	1526.08	8.7726e-11
PIGK	20.592	20.9058	-0.62771	52.68	-1.11847	3.52063e-11	0.296851	3.91706e-11	0.692479	2693.11	9.76296e-12
ENDOD1	21.0146	21.1764	-0.323674	103.274	-1.11617	1.61854e-13	0.297546	3.26165e-13	0.693694	10503.7	4.16203e-14
PRRC2B	17.7098	17.1664	1.08681	24.9132	1.11529	1.12529e-08	0.298127	1.13155e-08	0.694356	661.206	2.21013e-09
SENP3	22.4192	22.6286	-0.418727	85.2018	-1.11483	8.54688e-13	0.298315	1.32633e-12	0.694356	7126.26	2.261e-13
MRPL13	23.0786	23.2013	-0.245448	148.987	-1.1145	1.04157e-14	0.298353	4.00726e-14	0.694356	21963.4	2.6521e-15
LACTB2	22.5903	22.4209	0.338804	104.234	1.11375	1.79512e-13	0.298748	3.54271e-13	0.694869	11030.1	4.16713e-14
MRPS25	23.0211	23.1955	-0.348665	104.609	-1.11188	1.74587e-13	0.299502	3.46045e-13	0.695727	10779.8	4.55441e-14
EPB41L5	20.5272	20.7746	-0.494923	65.9945	-1.11172	6.16735e-12	0.299568	7.70097e-12	0.695727	4252.75	1.66722e-12
COX6A1	18.6946	19.1249	-0.860543	34.9271	-1.11128	8.39124e-10	0.299749	8.61406e-10	0.695727	1166.25	2.47821e-10
DOCK7	20.8042	20.9733	-0.338236	97.3914	-1.1106	2.72444e-13	0.299877	5.03421e-13	0.695727	9333.36	7.06988e-14
PSMA6	25.5903	25.6932	-0.205846	195.991	-1.11031	1.35106e-15	0.30014	1.03859e-14	0.695727	38105.8	3.42734e-16
C1orf131	19.3875	19.5601	-0.345146	88.7793	-1.10771	5.1523e-13	0.300937	8.62036e-13	0.695727	7743.92	1.3351e-13
RAD50	22.2096	22.0564	0.306449	112.813	1.10833	9.73121e-14	0.300943	2.1794e-13	0.695727	12904.8	2.26926e-14
CCDC51	20.8585	21.0134	-0.309722	106.176	-1.10659	1.2759e-13	0.301394	2.71112e-13	0.695727	11108.4	3.26756e-14
SCP2	24.6817	24.755	-0.146711	264.056	-1.10658	1.03998e-16	0.3014	3.51168e-15	0.695727	69313.7	2.57094e-17
BRCC3	21.4093	21.5845	-0.350336	96.4502	-1.10696	3.27341e-13	0.3015	5.87414e-13	0.695727	9152.87	8.58063e-14
TMED5	21.849	21.6451	0.407718	83.0759	1.10652	1.03927e-12	0.301677	1.57165e-12	0.695727	7032.83	2.3795e-13
NME7	18.1954	18.383	-0.3751	76.5002	-1.10377	1.64543e-12	0.302544	2.35602e-12	0.695727	5734.08	4.31215e-13
EIF4H	22.1761	21.9625	0.427083	80.317	1.10439	1.34967e-12	0.302546	1.9861e-12	0.695727	6577.48	3.0833e-13
SF3B5	21.3384	21.5577	-0.438655	76.7382	-1.10412	1.92042e-12	0.302654	2.70216e-12	0.695727	5770.14	5.11859e-13
RPS15	23.6122	24.0254	-0.826411	45.3755	-1.10365	1.11505e-10	0.302845	1.19199e-10	0.695727	1989.33	3.14929e-11
CGGBP1	18.0944	17.8335	0.521704	53.3346	1.10327	3.20022e-11	0.303003	3.57957e-11	0.695727	2929.01	7.05564e-12
MCM6	23.9615	23.8751	0.172801	215.432	1.10255	5.09421e-16	0.303044	6.25853e-15	0.695727	46748.2	1.19636e-16
NSMCE1	17.14	16.724	0.831832	31.3607	1.10297	1.92254e-09	0.303123	1.95444e-09	0.695727	1033.63	3.94885e-10
EPRS1	25.3556	25.2867	0.137818	286.033	1.10234	5.57128e-17	0.303129	2.86163e-15	0.695727	82261.7	1.31741e-17
MMGT1	21.6885	21.8293	-0.281516	120.799	-1.10157	4.66114e-14	0.303441	1.23163e-13	0.695727	14405.5	1.18487e-14
MARCKS	23.6138	23.7208	-0.213913	172.708	-1.1013	2.86231e-15	0.303554	1.66877e-14	0.695727	29560.2	7.16374e-16
NUP35	22.0558	22.1575	-0.203475	169.458	-1.10036	3.31837e-15	0.303937	1.8455e-14	0.695727	28453.5	8.31037e-16
AP1M2	21.8293	21.9351	-0.211553	161.33	-1.10022	4.8704e-15	0.303995	2.35936e-14	0.695727	25777.5	1.22197e-15
CD47	18.915	18.5268	0.77634	37.1402	1.10048	5.2269e-10	0.304143	5.41032e-10	0.695727	1438.41	1.10251e-10
ERP29	25.4381	25.3694	0.137523	286.848	1.09952	5.44885e-17	0.304282	2.85491e-15	0.695727	82728.9	1.28861e-17
CAPNS1	23.7358	23.6286	0.214207	171.44	1.09898	3.10872e-15	0.30453	1.76338e-14	0.695727	29659.3	7.26462e-16
CAPRIN1	24.2973	24.2087	0.177247	212.094	1.09804	5.7548e-16	0.304888	6.65677e-15	0.695727	45314.4	1.35107e-16
PPP4C	19.5887	19.3975	0.382441	78.7573	1.09798	1.31203e-12	0.304915	1.935e-12	0.695727	6326.21	2.93998e-13
OPA1	24.6812	24.7721	-0.18179	211.591	-1.09797	5.86535e-16	0.30492	6.71144e-15	0.695727	44443.3	1.45818e-16
POLR1B	21.9014	22.0512	-0.299474	114.362	-1.09823	8.1229e-14	0.30497	1.87292e-13	0.695727	12902.3	2.09333e-14
ANO6	20.225	20.3624	-0.274835	115.028	-1.09782	6.82729e-14	0.30498	1.64367e-13	0.695727	13054	1.73967e-14
POLR2G	20.7821	20.9875	-0.410745	79.3347	-1.09789	1.48449e-12	0.305203	2.15234e-12	0.695727	6172.03	3.9443e-13
TES	21.5265	21.3538	0.345251	95.9628	1.0971	3.40431e-13	0.305527	6.07813e-13	0.695727	9358.95	7.87195e-14
MYL6	26.906	26.8411	0.129777	320.519	1.09581	2.29063e-17	0.305806	2.57077e-15	0.695727	103231	5.4294e-18
S100A13	23.8808	23.8057	0.150231	245.56	1.09577	1.83344e-16	0.305823	4.08218e-15	0.695727	60681.3	4.32114e-17
ECHS1	24.2683	24.3583	-0.180015	209.521	-1.0949	6.33004e-16	0.306182	7.02123e-15	0.695727	43576	1.57398e-16
REXO2	21.7418	21.6136	0.256282	130.583	1.09487	2.53707e-14	0.306193	7.74741e-14	0.695727	17255.4	5.85445e-15
THOC1	19.5485	19.2153	0.666215	44.6704	1.09514	1.25835e-10	0.306332	1.33762e-10	0.695727	2065.83	2.72186e-11
NUP54	23.4157	23.5425	-0.253597	143.725	-1.09474	1.49225e-14	0.306501	5.20785e-14	0.695727	20435.5	3.82721e-15
MRPL51	20.4627	20.2014	0.522669	59.8273	1.09454	1.31694e-11	0.306583	1.54783e-11	0.695727	3673.11	2.9391e-12
NUP43	21.1004	20.8883	0.424185	76.2176	1.09444	2.02427e-12	0.306622	2.83127e-12	0.695727	5928.29	4.60998e-13
HPS3	18.628	18.3977	0.46069	61.7534	1.09343	9.23371e-12	0.306871	1.11386e-11	0.695727	3910.17	2.04165e-12
RABEP1	19.0113	18.7142	0.594168	48.6855	1.09301	6.47405e-11	0.307213	7.03017e-11	0.695727	2446.73	1.41488e-11
CLPTM1L	21.877	22.0446	-0.335228	101.647	-1.09299	2.18068e-13	0.30722	4.17898e-13	0.695727	10176.1	5.69292e-14
EPS8	22.1212	22.0173	0.207786	163.634	1.09198	4.35992e-15	0.307387	2.19762e-14	0.695727	27030.1	1.01536e-15
ADAM15	17.558	17.8622	-0.60844	45.3549	-1.09243	1.11898e-10	0.307453	1.19586e-10	0.695727	1988.19	3.15633e-11
TOR1B	21.3529	21.5096	-0.313391	105.986	-1.09191	1.46627e-13	0.307574	3.01896e-13	0.695727	11070.5	3.79378e-14
PRMT1	23.9285	23.7748	0.307332	119.429	1.09165	6.25975e-14	0.307774	1.53676e-13	0.695727	14448.8	1.46506e-14
MVD	19.389	19.1606	0.456762	64.7527	1.0915	7.14331e-12	0.307836	8.79823e-12	0.695727	4294.05	1.60601e-12
AKR1B1	23.569	23.6733	-0.208638	175.044	-1.09085	2.57732e-15	0.307853	1.55263e-14	0.695727	30371.5	6.44526e-16
TOX4	19.6426	19.3913	0.502538	59.5159	1.09064	1.37116e-11	0.308193	1.60871e-11	0.696099	3635.12	3.05972e-12
ORC4	20.1669	20.3746	-0.415409	75.5115	-1.08864	2.17541e-12	0.309018	3.01554e-12	0.697567	5586.92	5.7995e-13
YWHAB	23.0424	22.6433	0.798202	43.657	1.08821	1.50221e-10	0.309199	1.58963e-10	0.697581	1974.3	3.243e-11
MMS19	18.9945	18.7815	0.426066	67.717	1.08625	4.26018e-12	0.309761	5.47757e-12	0.697757	4690.8	9.44292e-13
GFM1	24.7244	24.8054	-0.16206	235.053	-1.08587	2.57955e-16	0.309918	4.66899e-15	0.697757	54889.9	6.39234e-17
PON2	24.1468	24.2503	-0.206974	179.959	-1.08607	2.29806e-15	0.309947	1.45483e-14	0.697757	32109.9	5.7848e-16
MACROH2A1	26.3502	26.484	-0.267746	151.963	-1.08633	9.69156e-15	0.309978	3.80589e-14	0.697757	22860.5	2.4791e-15
RFT1	20.0084	20.1548	-0.292725	105.596	-1.08446	1.33111e-13	0.310507	2.79184e-13	0.698553	10989.7	3.40601e-14
HGS	21.1436	20.9954	0.296347	108.482	1.08272	1.07897e-13	0.311231	2.35936e-13	0.699787	11935.5	2.46884e-14
ARPC4	23.7186	23.554	0.329165	109.578	1.08282	1.21898e-13	0.31144	2.61388e-13	0.69986	12176.3	2.84186e-14
AK1	23.5513	23.6811	-0.259655	139.382	-1.08066	1.89239e-14	0.312343	6.16467e-14	0.700831	19215.6	4.85726e-15
RAB22A	16.1159	15.8299	0.572062	42.2705	1.08016	1.75902e-10	0.31239	1.85253e-10	0.700831	1852.54	3.7406e-11
LYRM7	20.4334	20.2861	0.294681	105.118	1.07973	1.37907e-13	0.312482	2.87511e-13	0.700831	11211.4	3.15056e-14
POFUT2	17.9653	18.1665	-0.40241	68.8949	-1.07912	3.72299e-12	0.312737	4.87342e-12	0.700831	4642.52	9.82808e-13
SRM	23.5495	23.4574	0.1842	194.022	1.07732	1.1534e-15	0.313491	9.46973e-15	0.700831	37941.4	2.7024e-16
NUP88	22.1476	22.2574	-0.219548	154.4	-1.07693	6.86119e-15	0.313655	3.01893e-14	0.700831	23605.5	1.723e-15
SVIL	22.6446	22.5021	0.285007	120.305	1.07747	5.91505e-14	0.313679	1.47765e-13	0.700831	14657.9	1.38577e-14
MASTL	17.9507	18.123	-0.344505	80.1105	-1.07681	1.14837e-12	0.313704	1.71974e-12	0.700831	6296.86	2.99263e-13
CPD	19.1804	19.3772	-0.393475	74.9702	-1.07647	1.92689e-12	0.31385	2.70839e-12	0.700831	5507.56	5.04841e-13
ANKLE2	21.2457	21.4195	-0.347721	93.7663	-1.07635	4.07253e-13	0.314149	7.09707e-13	0.700831	8650.55	1.06763e-13
ATP6V1H	18.419	18.7459	-0.653803	43.6441	-1.07635	1.50564e-10	0.31415	1.59242e-10	0.700831	1839.53	4.26221e-11
CACYBP	24.678	24.7717	-0.187211	201.289	-1.07568	8.66004e-16	0.314183	8.29442e-15	0.700831	40212.2	2.15487e-16
SCLY	17.9305	17.7504	0.360301	74.9219	1.07535	1.93591e-12	0.314318	2.71723e-12	0.700831	5728.39	4.32888e-13
KIRREL1	19.1144	19.2691	-0.309475	94.658	-1.07499	3.12434e-13	0.31447	5.64992e-13	0.700831	8817.38	8.04467e-14
RAB3GAP2	21.5869	21.7038	-0.233835	141.083	-1.07481	1.38731e-14	0.314545	4.93237e-14	0.700831	19691.2	3.49659e-15
BABAM1	19.6577	19.8185	-0.321611	93.6377	-1.07448	3.39999e-13	0.314688	6.07392e-13	0.700831	8626.89	8.7604e-14
NSMCE2	17.9488	18.3315	-0.765429	36.3913	-1.07446	6.11534e-10	0.314942	6.3168e-10	0.700929	1270.19	1.78234e-10
COMMD3	17.882	17.5914	0.58125	45.9523	1.07363	1.01146e-10	0.315293	1.08394e-10	0.700929	2182.53	2.20089e-11
ACOX3	20.909	21.0762	-0.334414	95.6442	-1.07309	3.25374e-13	0.315428	5.84674e-13	0.700929	9003.81	8.46316e-14
TRMT2B	18.4249	18.6093	-0.368754	76.5572	-1.0727	1.63589e-12	0.315436	2.34406e-12	0.700929	5746.01	4.27731e-13
PLD2	19.9042	20.1207	-0.433008	70.4842	-1.07258	3.7069e-12	0.315733	4.85447e-12	0.701199	4862.26	9.92872e-13
ARMC1	19.3768	19.5396	-0.325692	90.8993	-1.07136	4.28594e-13	0.316	7.40039e-13	0.701325	8126.11	1.1063e-13
RPL18A	24.318	24.4926	-0.349202	106.266	-1.07132	1.5459e-13	0.316265	3.15035e-13	0.701325	11132.6	4.02056e-14
GTF2H3	18.6994	18.8986	-0.398531	71.7984	-1.07061	2.69839e-12	0.316318	3.64236e-12	0.701325	5047.45	7.09241e-13
CAV1	24.9772	24.723	0.508429	73.5694	1.06982	2.66126e-12	0.3169	3.60009e-12	0.701676	5524.9	6.05554e-13
NUP214	23.1634	23.2578	-0.188835	186.17	-1.06883	1.59234e-15	0.317071	1.15077e-14	0.701676	34379.1	3.97098e-16
PPA2	24.2056	24.3314	-0.251419	146.331	-1.06919	1.29839e-14	0.317167	4.74896e-14	0.701676	21192.7	3.32427e-15
DBI	23.3469	23.2059	0.28199	124.389	1.06881	4.56788e-14	0.317326	1.21311e-13	0.701676	15661.8	1.07223e-14
KPNA3	20.6264	20.5017	0.249402	124.173	1.06812	3.75791e-14	0.317371	1.04497e-13	0.701676	15607.7	8.66186e-15
ESF1	21.5783	21.4469	0.262852	123.181	1.06752	4.00252e-14	0.317629	1.09842e-13	0.701676	15360.5	9.22286e-15
ARK2N	18.78	19.0133	-0.46643	61.528	-1.0673	9.97694e-12	0.317875	1.19663e-11	0.701676	3693.97	2.68866e-12
ILKAP	21.9386	22.0765	-0.275854	120.736	-1.06677	5.01358e-14	0.318029	1.30144e-13	0.701676	14396.1	1.27986e-14
NAXE	21.8632	21.7372	0.251958	130	1.0655	2.62842e-14	0.318485	7.94714e-14	0.701676	17097	6.07181e-15
TUBGCP2	19.5951	19.447	0.29616	98.8802	1.0648	2.22273e-13	0.318781	4.24707e-13	0.701676	9927.33	5.06475e-14
ALDOC	19.7751	19.1815	1.18716	24.3435	1.06536	1.34339e-08	0.31879	1.35052e-08	0.701676	630.42	2.65546e-09
PPP6R3	21.8728	21.7437	0.258263	126.776	1.06476	3.19755e-14	0.3188	9.22655e-14	0.701676	16264.2	7.37854e-15
RASA2	19.1207	19.2863	-0.331282	87.6305	-1.06436	5.70336e-13	0.31897	9.39237e-13	0.701676	7548.33	1.47526e-13
RPS28	23.5455	23.4237	0.243664	144.736	1.06462	1.41342e-14	0.319104	4.99844e-14	0.701676	21167.5	3.33964e-15
SCEL	21.4525	21.2928	0.319429	100.328	1.06426	2.41262e-13	0.319256	4.56393e-13	0.701676	10217.8	5.60344e-14
CAPZB	22.8234	22.6568	0.333239	102.322	1.06417	2.07169e-13	0.319296	4.00986e-13	0.701676	10624.9	4.81686e-14
HDHD3	20.8517	21.1359	-0.568447	55.8867	-1.06283	2.22999e-11	0.319868	2.53709e-11	0.701703	3040.45	6.10671e-12
SRC	21.2673	21.1195	0.295623	107.305	1.06209	1.17481e-13	0.319939	2.53556e-13	0.701703	11676.6	2.68943e-14
PLEKHA5	20.731	20.8688	-0.275532	113.677	-1.06128	7.4866e-14	0.32028	1.76296e-13	0.701703	12753	1.90553e-14
RHEB	22.4507	22.3613	0.178705	187.799	1.06125	1.48767e-15	0.320295	1.09905e-14	0.701703	35551.5	3.48377e-16
TXNDC12	24.6146	24.6904	-0.151518	244.452	-1.06075	1.89932e-16	0.320508	4.09289e-15	0.701703	59391.1	4.69932e-17
TP53BP1	21.2751	21.0869	0.376394	84.0878	1.06132	9.46328e-13	0.320509	1.44711e-12	0.701703	7198.09	2.17491e-13
KIAA2013	20.1989	20.3452	-0.292662	104.278	-1.06067	1.46812e-13	0.320542	3.02122e-13	0.701703	10718.6	3.75466e-14
AIDA	21.0726	21.2161	-0.287081	110.669	-1.05888	9.23328e-14	0.321307	2.08666e-13	0.70299	12083	2.35331e-14
NEK9	18.3211	18.5383	-0.434443	63.824	-1.05762	6.75899e-12	0.321847	8.36367e-12	0.703456	3979.15	1.79401e-12
PQBP1	21.8472	21.9643	-0.234137	140.303	-1.05756	1.44867e-14	0.321872	5.10948e-14	0.703456	19476.2	3.64965e-15
EIF3H	24.3006	24.4092	-0.217232	167.95	-1.0569	4.46662e-15	0.3224	2.23443e-14	0.703682	27957.3	1.13711e-15
MTIF2	21.6082	21.7869	-0.357369	91.1181	-1.05685	5.08354e-13	0.322424	8.52682e-13	0.703682	8167.43	1.33364e-13
RACGAP1	23.0899	23.1919	-0.204058	169.745	-1.05609	3.27636e-15	0.322506	1.82516e-14	0.703682	28560.8	8.19312e-16
RALA	22.7185	22.8312	-0.225464	151.059	-1.05482	8.14268e-15	0.32305	3.39087e-14	0.70426	22594.5	2.04502e-15
CAPN7	20.4277	20.7729	-0.690353	44.8925	-1.05495	1.21109e-10	0.323236	1.28877e-10	0.70426	1949.47	3.40559e-11
FAH	20.2025	19.9464	0.51211	58.1015	1.0548	1.65133e-11	0.323302	1.91765e-11	0.70426	3463.57	3.68899e-12
FRG1	20.695	20.8746	-0.359311	86.4939	-1.05274	7.60713e-13	0.324186	1.19832e-12	0.705801	7353.53	2.00227e-13
SLC12A2	18.0447	17.8203	0.448828	59.011	1.05095	1.24526e-11	0.324715	1.47181e-11	0.706482	3571.11	2.73575e-12
MTA1	22.7179	22.8321	-0.228225	148.644	-1.05063	9.234e-15	0.324854	3.68435e-14	0.706482	21875.3	2.32024e-15
RPF2	22.9422	22.8268	0.230814	146.739	1.04917	1.12126e-14	0.325588	4.24415e-14	0.707338	21751	2.62498e-15
KRT19	29.035	28.898	0.273886	156.595	1.04946	7.68088e-15	0.325603	3.28521e-14	0.707338	24755.6	1.8212e-15
ARL3	18.9437	18.786	0.315576	88.2114	1.04781	5.41684e-13	0.326075	8.98369e-13	0.707767	7913.06	1.22715e-13
STK24	22.6825	22.7873	-0.209662	161.024	-1.04762	4.94301e-15	0.326156	2.38563e-14	0.707767	25691.4	1.23805e-15
KTN1	25.0475	24.9639	0.167069	221.086	1.04623	4.1635e-16	0.326758	5.58979e-15	0.707822	49207.1	9.79895e-17
NCSTN	21.4624	21.6135	-0.302231	105.839	-1.04652	1.48206e-13	0.326787	3.04361e-13	0.707822	11046.4	3.82593e-14
TOMM7	22.9311	23.0464	-0.230639	147.839	-1.04618	1.05793e-14	0.326885	4.05847e-14	0.707822	21638.8	2.67833e-15
DCPS	19.0551	19.2732	-0.436286	65.361	-1.04622	6.24377e-12	0.326917	7.78906e-12	0.707822	4176.45	1.66971e-12
SSR1	23.3245	23.481	-0.313183	110.916	-1.04607	1.10964e-13	0.32707	2.41802e-13	0.707822	12139.4	2.87544e-14
NQO1	23.529	23.4402	0.177663	194.973	1.04495	1.11021e-15	0.327313	9.34644e-15	0.707964	38303.6	2.60398e-16
BCL10	19.8808	19.6947	0.372182	78.1453	1.04423	1.50555e-12	0.327731	2.17924e-12	0.707984	6223.18	3.41114e-13
GOLGB1	22.774	22.905	-0.26214	129.033	-1.04421	3.43921e-14	0.327876	9.76233e-14	0.707984	16460.1	8.84481e-15
MAK16	20.6627	20.8286	-0.331786	92.6812	-1.04394	4.15409e-13	0.327905	7.21396e-13	0.707984	8454.07	1.08086e-13
IDI1	18.8114	18.9659	-0.309105	90.5226	-1.04322	4.42706e-13	0.328068	7.58543e-13	0.707984	8061.89	1.14109e-13
ADAR	24.7074	24.6433	0.128252	283.39	1.04288	5.99006e-17	0.328213	2.90883e-15	0.707984	80728.7	1.41781e-17
CIAO1	19.5791	19.4172	0.323865	88.3472	1.04197	5.35219e-13	0.32861	8.89477e-13	0.707984	7936.5	1.21307e-13
APOA1	21.4473	21.308	0.278659	112.669	1.04189	8.02867e-14	0.328646	1.85549e-13	0.707984	12861.4	1.84439e-14
RRP15	21.0122	21.1337	-0.243107	128.062	-1.04166	2.95411e-14	0.328745	8.70064e-14	0.707984	16212.3	7.46776e-15
ALKBH1	18.4206	18.5948	-0.348373	78.5489	-1.04059	1.33894e-12	0.329212	1.97177e-12	0.708372	6055.42	3.4858e-13
COQ6	18.6004	18.7785	-0.35627	77.5551	-1.04043	1.47874e-12	0.329281	2.14589e-12	0.708372	5901.76	3.8535e-13
DCTN3	19.5589	19.2746	0.568551	49.8775	1.04034	5.37081e-11	0.329562	5.88027e-11	0.70849	2562.23	1.18374e-11
NELFA	19.9213	19.7415	0.359569	80.7156	1.03955	1.10511e-12	0.329692	1.65871e-12	0.70849	6634.76	2.49565e-13
ATPAF1	21.6276	21.4855	0.284305	111.032	1.0389	1.01222e-13	0.330088	2.23926e-13	0.708588	12492.4	2.34877e-14
ALG6	18.6985	18.9527	-0.5085	54.7635	-1.03895	2.60885e-11	0.330167	2.94123e-11	0.708588	2919.66	7.14349e-12
ALDOA	27.04	26.9818	0.11659	339.648	1.03778	1.45677e-17	0.330437	2.57077e-15	0.708588	115860	3.45983e-18
P4HA2	21.871	21.7603	0.22141	144.224	1.03766	1.16826e-14	0.330492	4.3763e-14	0.708588	21013.2	2.71324e-15
CHP1	21.3604	21.2319	0.256971	121.212	1.03735	4.53696e-14	0.330627	1.20602e-13	0.708588	14871.2	1.04605e-14
VPS35L	18.4587	17.7374	1.44264	18.0128	1.03594	1.33473e-07	0.331485	1.33574e-07	0.709571	351.924	2.49238e-08
HEXIM1	19.0588	18.8516	0.414413	66.586	1.03503	4.95278e-12	0.331672	6.29492e-12	0.709571	4532.23	1.10324e-12
ASRGL1	18.9629	19.1623	-0.398767	70.2816	-1.03419	3.18831e-12	0.332014	4.23477e-12	0.709571	4837.78	8.37217e-13
EPHX1	24.2133	24.3319	-0.237146	150.134	-1.03467	1.06445e-14	0.33204	4.07953e-14	0.709571	22321.5	2.71906e-15
TNFRSF10B	18.3701	18.0685	0.603131	43.8338	1.03462	1.45607e-10	0.332062	1.54163e-10	0.709571	1986.61	3.16604e-11
ADI1	20.8936	21.0339	-0.280583	109.579	-1.03361	9.97432e-14	0.332269	2.21146e-13	0.709571	11848.5	2.54033e-14
VTI1B	19.5857	19.411	0.349386	81.1992	1.03346	1.03398e-12	0.332333	1.56552e-12	0.709571	6713.06	2.33223e-13
YME1L1	22.3911	22.4842	-0.186035	176.436	-1.03226	2.42163e-15	0.332858	1.50202e-14	0.71028	30873.3	6.04294e-16
ERP44	24.3378	24.4754	-0.275084	129.897	-1.03234	3.26604e-14	0.333066	9.38339e-14	0.71028	16684.7	8.39271e-15
HSDL1	16.8577	17.066	-0.416636	59.7164	-1.03087	1.13476e-11	0.333472	1.34803e-11	0.71028	3480.05	3.02459e-12
ANKRD28	17.8439	17.6513	0.385158	66.8097	1.03083	4.73101e-12	0.33349	6.04004e-12	0.71028	4561.99	1.05224e-12
ADPRS	20.5102	20.3699	0.280464	105.865	1.03068	1.30495e-13	0.333557	2.75083e-13	0.71028	11362.7	2.99001e-14
MRPS35	23.3788	23.4636	-0.169494	201.562	-1.02957	8.56478e-16	0.334046	8.29442e-15	0.710941	40334.9	2.12832e-16
MLLT6	14.7959	15.1413	-0.690763	31.891	-1.02877	1.68988e-09	0.334635	1.721e-09	0.710972	971.695	5.0119e-10
SCO2	22.7276	22.8561	-0.256836	129.389	-1.02811	3.36659e-14	0.33493	9.60061e-14	0.710972	16554.5	8.65107e-15
GLMN	19.8801	20.0359	-0.311651	93.4015	-1.0273	3.46767e-13	0.335047	6.17543e-13	0.710972	8589.2	8.91139e-14
EP300	16.4129	16.1984	0.429113	54.8369	1.02721	2.20474e-11	0.335089	2.50979e-11	0.710972	3087.8	4.82164e-12
TRNT1	19.729	19.9168	-0.375597	77.0345	-1.02724	1.68037e-12	0.335173	2.3983e-12	0.710972	5823.45	4.4089e-13
UHRF1	20.9843	20.8442	0.280041	108.088	1.02683	1.11003e-13	0.335257	2.41802e-13	0.710972	11841	2.54668e-14
TIAL1	23.1473	23.2651	-0.235616	143.277	-1.02603	1.52876e-14	0.335848	5.27517e-14	0.710972	20321.4	3.91109e-15
NDUFA10	20.0545	19.6572	0.794553	35.8796	1.0255	6.82038e-10	0.336084	7.02503e-10	0.710972	1340.43	1.44782e-10
TECR	22.6731	22.4904	0.365365	89.2102	1.02478	5.98815e-13	0.336402	9.81268e-13	0.710972	8088.8	1.38454e-13
RANBP2	24.9885	25.0566	-0.136319	266.22	-1.02414	9.75782e-17	0.336448	3.51168e-15	0.710972	70488.6	2.40766e-17
RBM26	21.6245	21.5022	0.244635	127.276	1.02392	3.09955e-14	0.336545	9.00247e-14	0.710972	16384.5	7.16608e-15
MAP3K20	19.5675	19.2861	0.562976	49.5841	1.02347	5.62123e-11	0.336983	6.13758e-11	0.710972	2531.39	1.24048e-11
STX12	20.4076	20.5446	-0.273945	108.49	-1.02292	1.07785e-13	0.336988	2.35824e-13	0.710972	11614.3	2.74505e-14
HSPB8	19.3316	19.49	-0.316776	88.9567	-1.02236	5.07271e-13	0.337239	8.51223e-13	0.710972	7785.72	1.30735e-13
LAP3	24.817	24.7451	0.143724	248.773	1.02171	1.65648e-16	0.337527	3.92624e-15	0.710972	62248.5	3.91171e-17
RAB1A	26.3472	26.2366	0.221262	171.354	1.02183	3.82378e-15	0.337709	2.0093e-14	0.710972	29610.9	9.10249e-16
ACTBL2	18.8008	19.1116	-0.621475	44.4312	-1.02165	1.31159e-10	0.337792	1.39311e-10	0.710972	1910.98	3.67847e-11
COMMD10	16.6716	16.9027	-0.462157	52.8148	-1.02111	2.95521e-11	0.337793	3.3167e-11	0.710972	2714.18	7.9748e-12
PSIP1	23.2319	23.1501	0.163603	204.323	1.02104	7.70163e-16	0.337825	7.811e-15	0.710972	42044.1	1.80997e-16
SSR4	24.8837	24.9631	-0.158736	227.067	-1.02097	3.37866e-16	0.337855	5.07428e-15	0.710972	51232.4	8.36702e-17
MLKL	18.0943	17.904	0.380506	67.9272	1.0208	4.15705e-12	0.337933	5.35535e-12	0.710972	4713.21	9.26548e-13
SLC7A5	20.1998	19.8331	0.733281	39.0394	1.02063	3.55857e-10	0.338244	3.70269e-10	0.710972	1581.47	7.64384e-11
TFB1M	21.2448	21.0502	0.38915	77.9978	1.01959	1.69312e-12	0.338705	2.41303e-12	0.710972	6197.16	3.88273e-13
MFN2	21.643	21.7742	-0.262498	119.525	-1.01889	5.06337e-14	0.338783	1.31009e-13	0.710972	14115	1.28293e-14
SPTBN2	17.8252	18.0245	-0.398685	65.0385	-1.01724	5.8334e-12	0.339521	7.30919e-12	0.710972	4137.47	1.54019e-12
NCOR2	18.184	18.3494	-0.330778	79.7494	-1.01655	1.18955e-12	0.339829	1.77408e-12	0.710972	6246.35	3.08816e-13
ACIN1	23.4822	23.5695	-0.17453	194.045	-1.01603	1.15234e-15	0.340059	9.46973e-15	0.710972	37375.6	2.86562e-16
CSRP2	20.5415	20.3908	0.301439	97.1894	1.01594	2.54389e-13	0.340099	4.76023e-13	0.710972	9586.44	5.80713e-14
ASNS	23.193	23.1089	0.168267	197.281	1.01576	1.01277e-15	0.340181	8.94506e-15	0.710972	39204.1	2.37818e-16
TANC1	19.8713	19.7304	0.281678	100.468	1.01421	1.96292e-13	0.340874	3.82218e-13	0.710972	10239	4.48923e-14
MRPL12	23.2592	23.1493	0.219841	151.067	1.01444	9.35201e-15	0.34092	3.71506e-14	0.710972	23039.1	2.20262e-15
COL6A1	19.1218	19.2782	-0.31277	88.3194	-1.01321	5.36535e-13	0.341322	8.90944e-13	0.710972	7674.79	1.38264e-13
EIF2B4	21.4829	21.6421	-0.318405	97.4436	-1.01372	3.0238e-13	0.341328	5.49923e-13	0.710972	9356.58	7.87967e-14
GRHL2	18.4477	18.8131	-0.730689	36.9036	-1.01351	5.49084e-10	0.341426	5.67909e-10	0.710972	1310.01	1.58205e-10
RPL32	23.8612	23.972	-0.22157	155.064	-1.01345	8.2881e-15	0.34145	3.42002e-14	0.710972	23823.7	2.11295e-15
IVD	23.4654	23.5634	-0.196009	172.203	-1.01289	2.92849e-15	0.341466	1.69004e-14	0.710972	29408.2	7.30941e-16
CDK1	22.6249	22.7172	-0.18453	176.227	-1.01221	2.44413e-15	0.341773	1.51126e-14	0.710972	30804.9	6.09549e-16
COPS4	22.8521	22.7485	0.207138	157.204	1.01218	5.96456e-15	0.341787	2.7082e-14	0.710972	24939.2	1.39096e-15
NFYC	20.3558	20.513	-0.314407	93.3668	-1.0119	3.47905e-13	0.34191	6.18463e-13	0.710972	8584.77	8.93301e-14
SURF1	19.6006	19.3883	0.424505	65.386	1.01231	6.62535e-12	0.341963	8.2213e-12	0.710972	4369.96	1.50072e-12
CCDC90B	19.4496	19.2594	0.380478	72.4309	1.0118	2.56974e-12	0.34198	3.49597e-12	0.710972	5350.9	5.7711e-13
SPINT2	19.8112	19.6391	0.344174	81.6442	1.01174	9.90829e-13	0.341985	1.50763e-12	0.710972	6783.62	2.23899e-13
HBA	24.4096	24.5363	-0.253413	138.602	-1.01222	1.9765e-14	0.342003	6.36249e-14	0.710972	19013.1	5.06067e-15
EXOSC5	20.7472	20.945	-0.395631	75.732	-1.01152	2.12689e-12	0.342318	2.95714e-12	0.710972	5628.02	5.63727e-13
SLC16A1	22.2659	22.5232	-0.514519	62.6201	-1.01151	9.25473e-12	0.342321	1.11606e-11	0.710972	3832.73	2.4931e-12
TUBA4A	21.202	20.9752	0.453648	66.1275	1.0113	6.07201e-12	0.342414	7.59383e-12	0.710972	4468.45	1.37672e-12
HNRNPU	27.4096	27.3313	0.156772	249.268	1.01102	1.91204e-16	0.342452	4.09289e-15	0.710972	62492.1	4.56804e-17
ZPR1	20.8542	21.0021	-0.295774	101.409	-1.00986	1.82587e-13	0.342829	3.5898e-13	0.710978	10140	4.66456e-14
KMT2A	20.5813	20.729	-0.295321	100.237	-1.00978	1.99933e-13	0.342863	3.8792e-13	0.710978	9905.26	5.11109e-14
TRUB1	20.5263	20.6409	-0.229352	128.476	-1.00944	2.88051e-14	0.343016	8.5288e-14	0.710978	16323.8	7.27056e-15
TBCB	21.0973	20.9651	0.264549	113.094	1.0091	7.79608e-14	0.343169	1.81544e-13	0.710978	12952.8	1.79415e-14
VPS39	17.6825	17.8862	-0.40748	62.5557	-1.00772	7.90094e-12	0.343792	9.66857e-12	0.711897	3825.09	2.09195e-12
TMF1	19.4364	19.2791	0.314687	87.2335	1.00684	5.90899e-13	0.344189	9.71495e-13	0.71235	7734.91	1.34118e-13
GMDS	19.9042	20.1097	-0.411032	69.6264	-1.0063	4.07516e-12	0.344665	5.25836e-12	0.712664	4749.77	1.08702e-12
NAE1	18.0344	17.757	0.554846	45.5335	1.00605	1.08554e-10	0.344781	1.16168e-10	0.712664	2139.09	2.37879e-11
CHD8	19.5306	19.6971	-0.333044	84.085	-1.00532	7.87139e-13	0.344878	1.2345e-12	0.712664	6951.75	2.03419e-13
RAP1B	24.6325	24.701	-0.136908	256.275	-1.0044	1.31355e-16	0.345293	3.59273e-15	0.713152	65313.8	3.24241e-17
CAMSAP2	18.1635	18.4139	-0.500718	52.2224	-1.00413	3.76616e-11	0.345648	4.18089e-11	0.713467	2654.03	1.03308e-11
UBE4A	19.9783	20.1687	-0.3809	75.13	-1.0033	2.26234e-12	0.346023	3.11993e-12	0.713467	5538.93	5.9964e-13
AHCY	25.4037	25.3151	0.177085	202.805	1.00315	1.03685e-15	0.346092	9.08135e-15	0.713467	41418.5	2.48172e-16
SRSF10	22.664	22.4905	0.347029	91.9114	1.00282	4.75366e-13	0.346243	8.0515e-13	0.713467	8579.05	1.10249e-13
FXR1	23.5746	23.4934	0.16231	205.003	1.00149	7.5044e-16	0.346612	7.77618e-15	0.713467	42317.8	1.76471e-16
SUPT6H	21.4047	21.5055	-0.201695	150.828	-1.00026	8.23683e-15	0.347172	3.40947e-14	0.713467	22536.7	2.06459e-15
MBP	20.759	20.6121	0.29378	99.2101	0.999866	2.16654e-13	0.347349	4.15966e-13	0.713467	9983.94	4.95569e-14
LAMC1	22.8884	22.7862	0.204467	157.575	0.999823	5.85589e-15	0.347369	2.68011e-14	0.713467	25053.7	1.36632e-15
CTSB	22.9639	23.0717	-0.215507	151.338	-0.999575	8.2227e-15	0.347507	3.4076e-14	0.713467	22690.3	2.06477e-15
EIF5	23.7839	23.8708	-0.173757	194.108	-0.999092	1.14942e-15	0.347701	9.46973e-15	0.713467	37404.7	2.85695e-16
DNAJB11	22.3051	22.1671	0.276099	113.4	0.998745	9.348e-14	0.348091	2.10423e-13	0.713467	13020.7	2.19206e-14
CHAF1B	20.0044	19.8607	0.287441	97.5284	0.99809	2.47475e-13	0.348157	4.65052e-13	0.713467	9650.45	5.65588e-14
FBRSL1	18.6906	18.8497	-0.318175	83.5958	-0.997772	8.23795e-13	0.348302	1.28527e-12	0.713467	6871.29	2.12872e-13
ST14	21.1039	21.2259	-0.24408	122.557	-0.996521	4.16263e-14	0.348872	1.13067e-13	0.713467	14848.4	1.05233e-14
ERCC6L	19.5015	19.3476	0.30778	88.5867	0.996474	5.24035e-13	0.348893	8.74564e-13	0.713467	7973.43	1.19129e-13
SNX1	18.2903	18.5581	-0.535673	48.8256	-0.996547	6.33195e-11	0.349092	6.88338e-11	0.713467	2316.12	1.74921e-11
H2BC26	25.606	25.4763	0.25927	138.446	0.996277	1.99382e-14	0.349215	6.39597e-14	0.713467	19363.3	4.71536e-15
RPL29	23.2126	23.346	-0.266634	123.203	-0.994968	4.91974e-14	0.349812	1.28126e-13	0.713467	15006.5	1.26521e-14
ARHGEF12	19.766	19.9068	-0.281688	99.3846	-0.994424	2.13621e-13	0.34983	4.11731e-13	0.713467	9738.53	5.45886e-14
COX4I1	25.0683	24.9387	0.259239	135.337	0.994782	2.37714e-14	0.349897	7.36588e-14	0.713467	18507.6	5.61733e-15
MSH2	22.8477	22.9559	-0.216291	149.198	-0.994015	8.96976e-15	0.350017	3.62615e-14	0.713467	22051.3	2.24879e-15
DNM1L	23.277	23.1936	0.166829	195.308	0.993365	1.09543e-15	0.350314	9.28992e-15	0.713467	38420.5	2.57319e-16
LLGL1	19.9768	20.1155	-0.277522	101.823	-0.993339	1.76803e-13	0.350326	3.49742e-13	0.713467	10226	4.51154e-14
PRRC2A	20.078	20.2385	-0.321022	88.4927	-0.992545	5.28588e-13	0.350689	8.80685e-13	0.713467	7707.74	1.36028e-13
RRAD	21.3204	21.4491	-0.257372	116.976	-0.992514	5.99093e-14	0.350704	1.48913e-13	0.713467	13520.3	1.51767e-14
HEATR5B	18.7591	18.9342	-0.350107	75.8596	-0.991857	1.75696e-12	0.351004	2.49765e-12	0.713467	5649.25	4.57033e-13
SNRNP40	23.1288	23.2502	-0.242711	134.429	-0.9923	2.5043e-14	0.351032	7.65908e-14	0.713467	17883.6	6.41508e-15
CKAP5	22.7564	22.6574	0.197893	160.562	0.991626	5.05513e-15	0.35111	2.42525e-14	0.713467	26006.4	1.18052e-15
NAA10	23.3213	23.2334	0.175897	185.198	0.991443	1.65879e-15	0.351194	1.17742e-14	0.713467	34559	3.89093e-16
MRPS17	22.0169	21.7809	0.472034	64.7286	0.991927	7.16386e-12	0.351203	8.82081e-12	0.713467	4281.58	1.6242e-12
TRIP13	22.5486	22.461	0.175243	179.694	0.991361	2.0993e-15	0.351232	1.36592e-14	0.713467	32543	4.91987e-16
CCDC25	19.6739	19.8202	-0.292722	94.9082	-0.991142	3.06063e-13	0.351332	5.55677e-13	0.713467	8875.53	7.84096e-14
EXOC3	18.1347	17.8935	0.482522	51.995	0.991446	3.89528e-11	0.351423	4.3146e-11	0.713467	2777.37	8.6663e-12
CALR	27.1528	27.2578	-0.209975	181.969	-0.991196	2.40072e-15	0.351538	1.49604e-14	0.713467	32858.6	6.08314e-16
GSR	23.4343	23.3251	0.218351	149.468	0.989385	1.10171e-14	0.352368	4.19408e-14	0.714018	22550.9	2.61354e-15
TOP2B	22.1265	22.2616	-0.270327	115.213	-0.989278	8.26783e-14	0.352418	1.90194e-13	0.714018	13113.8	2.13243e-14
USP25	20.3611	20.1336	0.455042	61.8884	0.989064	1.01353e-11	0.352516	1.21307e-11	0.714018	3917.71	2.29026e-12
RPS27A	28.0767	28.164	-0.174552	225.513	-0.988295	4.55752e-16	0.352869	5.7981e-15	0.714018	50541.9	1.14796e-16
CHD4	24.3265	24.2249	0.203265	166.431	0.987461	4.79229e-15	0.353253	2.33287e-14	0.714018	27932.6	1.14102e-15
NUP42	20.5702	20.7073	-0.274207	105.391	-0.986835	1.3514e-13	0.353311	2.82482e-13	0.714018	10961.2	3.4407e-14
NIPSNAP3A	22.4772	22.5927	-0.230841	136.594	-0.986873	1.82891e-14	0.353319	6.01374e-14	0.714018	18468.2	4.60877e-15
KIF15	17.6615	17.9117	-0.500401	49.9726	-0.987184	5.29236e-11	0.35338	5.79598e-11	0.714018	2428.47	1.45648e-11
RFC4	20.7812	20.887	-0.211612	137.698	-0.986457	1.67687e-14	0.353486	5.64917e-14	0.714018	18769.6	4.21596e-15
LBR	21.3491	21.1122	0.473819	62.176	0.986702	9.77833e-12	0.353602	1.17529e-11	0.714018	3953.59	2.21089e-12
PSMB7	21.2489	20.9513	0.595323	49.0607	0.985735	6.1014e-11	0.354047	6.64182e-11	0.714489	2476.31	1.35063e-11
COX7C	18.2739	18.0824	0.383121	65.7287	0.984737	5.37254e-12	0.354278	6.77008e-12	0.714489	4412.77	1.19799e-12
MT.CO2	24.4678	24.3851	0.165298	205.285	0.983977	7.42793e-16	0.35463	7.72272e-15	0.714489	42428.6	1.74767e-16
USP33	21.0818	21.2653	-0.367004	80.6507	-0.984221	1.30705e-12	0.354746	1.92838e-12	0.714489	6393.24	3.4417e-13
G3BP1	25.451	25.5287	-0.155558	228.272	-0.983562	3.24342e-16	0.354822	4.9911e-15	0.714489	51791.6	8.02407e-17
CUL5	19.5035	19.6652	-0.323562	84.5225	-0.983366	7.55912e-13	0.354912	1.19494e-12	0.714489	7027.47	1.94999e-13
NUP98	23.2838	23.2003	0.166936	192.992	0.981935	1.20233e-15	0.355574	9.68082e-15	0.714501	37515	2.82429e-16
GALM	17.7427	17.9138	-0.342151	72.6503	-0.981192	2.46127e-12	0.355918	3.37028e-12	0.714501	5178.22	6.41887e-13
THNSL1	21.6274	21.7367	-0.218551	138.008	-0.981178	1.64769e-14	0.355924	5.58866e-14	0.714501	18855.7	4.14132e-15
COL17A1	18.8743	19.0253	-0.302034	87.4006	-0.98112	5.82145e-13	0.355951	9.58289e-13	0.714501	7518.55	1.49819e-13
DDX19A	22.4709	22.3696	0.202409	153.324	0.980993	7.24634e-15	0.35601	3.11945e-14	0.714501	23721.9	1.69024e-15
PCID2	20.5645	20.7343	-0.33952	84.668	-0.98035	8.97282e-13	0.356535	1.37953e-12	0.714501	7052.25	2.35424e-13
ORC1	19.6013	19.7775	-0.352406	77.769	-0.979856	1.44783e-12	0.356537	2.10564e-12	0.714501	5941.21	3.75609e-13
GPR107	19.3828	19.5288	-0.291958	92.6605	-0.979543	3.69e-13	0.356682	6.50733e-13	0.714501	8458.56	9.4606e-14
TMEM245	19.9015	20.0583	-0.313615	88.5953	-0.979489	5.23834e-13	0.356707	8.74564e-13	0.714501	7727.36	1.34685e-13
TTC27	17.0933	17.3105	-0.434303	55.211	-0.979479	2.09163e-11	0.356712	2.39129e-11	0.714501	2972.74	5.59305e-12
LCP1	25.1999	25.2576	-0.115306	303.107	-0.978459	3.54289e-17	0.357185	2.57077e-15	0.71466	91455.2	8.71162e-18
H2AX	25.387	25.5682	-0.362294	97.6414	-0.978318	2.97672e-13	0.357478	5.42485e-13	0.71466	9399.7	7.74066e-14
DIABLO	23.632	23.4555	0.352872	91.8959	0.977581	4.75986e-13	0.35782	8.05857e-13	0.71466	8572.86	1.10557e-13
SNRPF	23.0986	22.9628	0.27162	116.825	0.977146	7.42433e-14	0.358022	1.75037e-13	0.71466	13810.6	1.7451e-14
OSBPL9	21.2449	21.359	-0.22815	129.235	-0.976127	2.75111e-14	0.358269	8.23058e-14	0.71466	16524.3	6.93223e-15
PARS2	21.2503	21.4165	-0.332299	88.9597	-0.97602	6.11991e-13	0.358546	9.99568e-13	0.71466	7791.98	1.60014e-13
CWF19L1	19.8128	19.9874	-0.349212	78.9755	-0.975685	1.36343e-12	0.35855	2.00264e-12	0.71466	6129.11	3.55244e-13
KPNA2	24.5806	24.4273	0.306691	109.929	0.97594	1.18918e-13	0.358583	2.55962e-13	0.71466	12237	2.78764e-14
PICALM	22.461	22.3593	0.203577	151.501	0.975379	7.95523e-15	0.358617	3.35925e-14	0.71466	23162.6	1.8552e-15
SLC27A4	21.0981	21.239	-0.281812	103.958	-0.975371	1.60645e-13	0.358697	3.24879e-13	0.71466	10664.9	4.11444e-14
USP5	22.774	22.6927	0.162657	192.324	0.974777	1.23533e-15	0.358898	9.83815e-15	0.71466	37254.6	2.90213e-16
[truncated: 1,983 more rows]

## Sheet: miR411ed vs scr MET inhibited
Gene ID	AveExpr	Coef.(Intercept)	Coef.group (log2FC)	t.(Intercept)	t.groupM	P.value.(Intercept)	P.value	P.value.adj.(Intercept)	P.value.adj.	F	F.p.value
KRT80	19.0186	17.4335	3.17003	62.9355	8.09204	4.07228e-12	3.91085e-05	6.07726e-12	0.152562	4746.58	4.46478e-13
SFXN1	23.9885	24.5719	-1.16675	188.041	-6.3136	6.18413e-16	0.00022475	1.44531e-14	0.438375	33720.3	1.69211e-16
KAT7	18.0922	19.122	-2.0595	64.8356	-4.93773	3.20755e-12	0.00112219	4.93595e-12	0.868079	3775.29	1.11965e-12
GARS1	24.1745	24.6855	-1.02212	162.892	-4.76917	2.20662e-15	0.00140706	2.36268e-14	0.868079	25457.9	5.94468e-16
SSB	24.5991	25.1171	-1.03605	157.91	-4.60578	2.82951e-15	0.00173869	2.73893e-14	0.868079	23928.1	7.6182e-16
NFKB2	19.2346	18.219	2.03135	58.3046	4.59673	8.18247e-12	0.00175939	1.11725e-11	0.868079	3799.58	1.20089e-12
DNMT1	24.0384	23.479	1.11865	135.757	4.57364	9.48663e-15	0.00181342	5.53928e-14	0.868079	19329	1.79006e-15
H3.3A..H3.3B	20.3847	21.3648	-1.96032	70.1829	-4.55349	1.85906e-12	0.00186205	3.11923e-12	0.868079	4494.42	6.13488e-13
ADAM10	21.9794	22.5533	-1.14786	118.817	-4.27606	2.47453e-14	0.00267186	1.04358e-13	0.868079	13417.3	6.86776e-15
MDC1	20.9556	21.7749	-1.6386	80.3446	-4.27522	6.30559e-13	0.00270011	1.26274e-12	0.868079	5987.76	1.94733e-13
TLN1	23.9899	23.461	1.05777	130.842	4.17135	1.27432e-14	0.00311098	6.64586e-14	0.868079	17908.9	2.42941e-15
IFIH1	16.9649	16.0632	1.80328	48.7628	3.87084	3.15133e-11	0.00469182	3.75829e-11	0.868079	2659.73	4.56791e-12
NDRG1	18.8843	20.2134	-2.65834	41.435	-3.85321	1.24996e-10	0.00484816	1.37008e-10	0.868079	1505.92	4.84969e-11
GOLGA4	18.6079	17.5945	2.02681	46.993	3.82783	4.57977e-11	0.00502601	5.31559e-11	0.868079	2477.39	6.63856e-12
SAP130	19.3826	18.3045	2.15627	45.4633	3.78696	5.96384e-11	0.00532724	6.78673e-11	0.868079	2324.74	8.55968e-12
STK4	18.3607	17.4068	1.90778	48.383	3.74962	3.62921e-11	0.00561936	4.28756e-11	0.868079	2611.54	5.37698e-12
STXBP1	18.3988	17.507	1.78358	51.7353	3.72694	2.12592e-11	0.00580512	2.61286e-11	0.868079	2963.11	3.24547e-12
PLEC	28.2381	28.546	-0.615912	244.047	-3.72332	8.67557e-17	0.00583531	1.01888e-14	0.868079	58287.7	2.15842e-17
WDR77	20.5149	21.1867	-1.34352	82.6043	-3.70397	5.05109e-13	0.00599991	1.06108e-12	0.868079	6404.49	1.48779e-13
RTRAF	21.2858	22.2726	-1.97372	59.1084	-3.70382	7.33455e-12	0.00600125	1.0121e-11	0.868079	3197.92	2.39258e-12
OAS2	21.3445	20.7703	1.14835	93.0781	3.63885	1.94398e-13	0.0065912	4.95999e-13	0.868079	9155.76	3.56076e-14
INTS13	17.9673	17.0121	1.91048	45.8135	3.638	5.60966e-11	0.00659929	6.40424e-11	0.868079	2347.82	8.22829e-12
STEAP3	19.1693	18.0785	2.18164	42.5047	3.62697	1.02008e-10	0.00670555	1.12953e-10	0.868079	2037.82	1.44892e-11
NMD3	19.3911	20.0904	-1.39853	73.5671	-3.62121	1.16344e-12	0.0067155	2.11547e-12	0.868079	5048.48	3.48534e-13
TAF15	20.0616	21.0467	-1.97013	53.9184	-3.56889	1.52827e-11	0.00729608	1.94575e-11	0.868079	2647.8	5.08863e-12
PRKCA	19.9343	21.3649	-2.86112	37.3258	-3.53451	2.87319e-10	0.00767159	3.05237e-10	0.868079	1219.13	1.12699e-10
FADS1	19.052	20.0651	-2.02616	48.6888	-3.47653	3.45122e-11	0.00835196	4.09216e-11	0.868079	2143.3	1.18434e-11
MX1	24.2728	23.9589	0.627812	186.74	3.46007	6.53912e-16	0.00850307	1.46226e-14	0.868079	35797.4	1.33074e-16
FERMT1	19.2097	19.9041	-1.38861	68.6315	-3.38568	2.0728e-12	0.00950539	3.4032e-12	0.868079	4393.13	6.22683e-13
NDUFA9	22.4121	22.8984	-0.972429	112.578	-3.38059	4.244e-14	0.0096221	1.54008e-13	0.868079	12147.1	1.14878e-14
RAB35	21.7947	22.2094	-0.829274	127.705	-3.37175	1.38602e-14	0.00969121	7.00371e-14	0.868079	15711	3.64256e-15
SAR1A	23.4334	23.121	0.6247	173.823	3.32091	1.16335e-15	0.0104536	1.86992e-14	0.868079	31041.9	2.35986e-16
CD70	19.4888	18.6147	1.74825	49.8836	3.31276	2.84398e-11	0.0106426	3.40946e-11	0.868079	2733.05	4.48324e-12
SBNO1	19.69	18.7815	1.81692	48.3764	3.30921	3.63315e-11	0.010699	4.29093e-11	0.868079	2577.63	5.66535e-12
TMED4	22.6073	22.9507	-0.686702	155.337	-3.28649	2.87193e-15	0.0110056	2.75945e-14	0.868079	23418.3	7.32427e-16
PPP2R1B	20.4411	19.6608	1.56049	58.3332	3.27386	8.15045e-12	0.0112787	1.11444e-11	0.868079	3683.56	1.35943e-12
CPNE2	17.9917	16.7313	2.5209	30.6802	3.26867	1.36714e-09	0.0113667	1.39504e-09	0.868079	1093.78	1.73739e-10
ANP32B	22.7756	23.3201	-1.08898	97.1304	-3.20722	1.38239e-13	0.0124633	3.78968e-13	0.868079	9004.05	3.80697e-14
TERF2IP	18.004	17.0381	1.93184	39.8303	3.19338	1.71252e-10	0.0127255	1.85159e-10	0.868079	1776.53	2.50671e-11
KRT2	20.5579	19.9516	1.21263	74.2766	3.19219	1.18153e-12	0.0127484	2.13981e-12	0.868079	5862.52	2.11915e-13
ANKMY2	18.4646	17.7708	1.38758	57.6601	3.18356	8.22001e-12	0.0128469	1.1212e-11	0.868079	3594.42	1.36361e-12
BIRC6	20.1614	19.4563	1.41017	62.1854	3.187	4.88958e-12	0.0128482	7.1062e-12	0.868079	4157.45	8.3786e-13
CYP51A1	22.4766	22.8565	-0.759832	135.285	-3.18012	8.72029e-15	0.0129136	5.22401e-14	0.868079	17703.8	2.25419e-15
SMPD4	19.9101	20.6067	-1.39322	66.5619	-3.18215	2.83922e-12	0.0129423	4.44632e-12	0.868079	4141.07	8.51199e-13
TMED2	23.4622	23.799	-0.67364	158.718	-3.17672	2.4156e-15	0.0129802	2.49292e-14	0.868079	24488.3	6.12052e-16
PSMG1	18.7242	17.9925	1.46329	55.1775	3.17312	1.27096e-11	0.0131195	1.65212e-11	0.868079	3302.24	2.1044e-12
OS9	22.2156	22.6053	-0.779374	128.368	-3.12951	1.32956e-14	0.0139406	6.82451e-14	0.868079	15919.9	3.45424e-15
SLC3A2	25.9972	26.274	-0.553646	207.92	-3.09804	2.83598e-16	0.0146384	1.14053e-14	0.868079	42329.4	6.99253e-17
HSPE1	27.9405	28.1685	-0.456178	267.109	-3.05874	3.68156e-17	0.0155222	1.01888e-14	0.868079	70201	8.88222e-18
PALLD	20.9616	20.4077	1.10778	79.1121	3.0366	7.13536e-13	0.0161316	1.39524e-12	0.868079	6607.68	1.31303e-13
ISG15	22.999	22.686	0.626101	154.225	3.00972	3.04259e-15	0.0167269	2.82599e-14	0.868079	24450.8	6.1583e-16
TMEM41A	17.1102	16.1717	1.87708	36.6828	3.01076	3.29964e-10	0.0167789	3.48643e-10	0.868079	1510.88	4.78639e-11
PTGFRN	19.9499	20.4767	-1.0536	82.5147	-3.00214	4.6291e-13	0.0169217	9.85705e-13	0.868079	6467.36	1.28881e-13
PFDN1	21.9887	21.5297	0.917899	99.1377	2.98869	1.17371e-13	0.0173533	3.33234e-13	0.868079	10256.2	2.26097e-14
TACSTD2	22.9928	23.3444	-0.703175	140.107	-2.98419	6.74947e-15	0.0174103	4.48051e-14	0.868079	19047.7	1.72635e-15
ALG2	17.8219	18.5143	-1.38469	56.4035	-2.9829	9.80905e-12	0.0174269	1.31315e-11	0.868079	2952.32	3.00464e-12
LSM12	21.6209	22.1181	-0.994448	93.7735	-2.98125	1.8316e-13	0.0175513	4.72245e-13	0.868079	8407	5.00961e-14
RMDN3	19.5004	20.5905	-2.18028	39.7812	-2.97857	1.72944e-10	0.0176233	1.86937e-10	0.868079	1423.85	6.06566e-11
TSN	22.5158	22.0859	0.859675	108.173	2.97729	5.8411e-14	0.0176577	1.9561e-13	0.868079	12165.7	1.14177e-14
PTPN13	19.3333	19.8833	-1.10001	75.9095	-2.96954	9.04596e-13	0.0177868	1.69655e-12	0.868079	5452.28	2.55875e-13
ATP5PF	21.6433	22.0649	-0.843137	109.676	-2.96341	4.70818e-14	0.0179546	1.67164e-13	0.868079	11577.9	1.24202e-14
EBP	21.0871	20.5487	1.07668	79.1895	2.93395	7.07975e-13	0.0188676	1.38924e-12	0.868079	6608.16	1.31265e-13
HMGA2	19.157	20.3824	-2.45074	34.4507	-2.92904	5.43898e-10	0.0190099	5.66252e-10	0.868079	1052.72	2.02379e-10
THOC6	19.8173	20.4361	-1.23747	68.0972	-2.91576	2.36609e-12	0.0194005	3.81095e-12	0.868079	4364.94	6.89577e-13
SLC30A1	19.3582	20.1122	-1.50818	54.251	-2.87665	1.45504e-11	0.0206006	1.86652e-11	0.868079	2730.74	4.49839e-12
ITGA6	23.4668	23.7869	-0.640282	150.041	-2.85581	4.10044e-15	0.0212417	3.38895e-14	0.868079	21914.6	1.03947e-15
GPAT3	18.3603	19.2717	-1.82295	42.1103	-2.81662	1.0988e-10	0.0225937	1.21205e-10	0.868079	1613.47	3.68201e-11
THBS1	20.7962	20.3082	0.97604	82.6642	2.80931	5.0219e-13	0.0228497	1.05609e-12	0.868079	7169.68	9.47202e-14
TRA2A	20.9036	21.3819	-0.956672	88.3308	-2.79456	2.95499e-13	0.0233753	6.88203e-13	0.868079	7461.05	8.07654e-14
H1.0	23.2876	23.6257	-0.676221	137.437	-2.7816	8.59714e-15	0.0238476	5.18353e-14	0.868079	18356.1	2.20106e-15
VPS33A	19.1238	18.4638	1.32014	54.748	2.76792	1.35282e-11	0.0243566	1.74747e-11	0.868079	3219.31	2.32965e-12
PGRMC1	23.9179	24.1955	-0.555327	168.718	-2.73818	1.47825e-15	0.0254055	2.01965e-14	0.868079	27820	3.66562e-16
STXBP2	22.7542	22.4489	0.610451	142.201	2.73428	5.84161e-15	0.0255593	4.10597e-14	0.868079	20778.6	1.18441e-15
MGLL	21.3999	21.8604	-0.921006	91.7376	-2.73298	2.18317e-13	0.0257083	5.41421e-13	0.868079	8068.7	5.90441e-14
CNN3	24.3156	24.0458	0.53948	171.956	2.72795	1.26886e-15	0.0258114	1.86992e-14	0.868079	30239.5	2.62176e-16
FGA	19.2797	19.9647	-1.37011	56.2534	-2.72976	1.08929e-11	0.0258365	1.44143e-11	0.868079	2954.73	3.28242e-12
BAP18	21.3873	20.9765	0.821564	98.4698	2.72707	1.14479e-13	0.0258684	3.26926e-13	0.868079	10083.5	2.21869e-14
THOC7	18.0415	19.1483	-2.21367	33.3331	-2.72485	7.07074e-10	0.0260336	7.30868e-10	0.868079	990.073	2.58477e-10
OSBPL8	22.2844	22.7023	-0.835789	104.634	-2.72386	7.62191e-14	0.0260734	2.3994e-13	0.868079	10552.7	2.01733e-14
RECQL	23.0658	22.6905	0.750495	116.05	2.71414	3.32836e-14	0.0264687	1.28809e-13	0.868079	13920.4	6.65897e-15
UAP1	22.3283	22.0171	0.622395	135.581	2.71014	8.56859e-15	0.0265346	5.18036e-14	0.868079	18909.3	1.72993e-15
NCSTN	21.5112	21.8803	-0.738045	113.184	-2.69961	3.65574e-14	0.0269715	1.37402e-13	0.868079	12385.9	9.47131e-15
ASPH	25.3401	25.709	-0.73788	132.269	-2.68437	1.16838e-14	0.027718	6.32874e-14	0.868079	17000.1	2.99239e-15
FN1	23.3932	23.9088	-1.03107	87.7691	-2.67644	3.1097e-13	0.028061	7.14425e-13	0.868079	7378.36	8.44482e-14
DSG2	25.2162	25.5301	-0.627679	152.801	-2.65642	3.68151e-15	0.0289463	3.15639e-14	0.868079	22781.1	9.27332e-16
ACOT7	22.6504	22.2763	0.748094	111.829	2.65554	4.47683e-14	0.0289855	1.60811e-13	0.868079	12932.8	8.9392e-15
DNAJB14	16.5141	17.5639	-2.09953	31.2684	-2.64296	1.17565e-09	0.0295573	1.20279e-09	0.868079	867.824	4.37075e-10
BRD3	19.3569	20.0676	-1.42148	52.6549	-2.63736	1.84689e-11	0.0298155	2.30404e-11	0.868079	2583.11	5.61747e-12
FDFT1	19.9608	20.4985	-1.07539	70.8671	-2.62891	1.72032e-12	0.0302093	2.92289e-12	0.868079	4765.58	4.85338e-13
TSR1	22.9025	23.3431	-0.881306	98.4319	-2.62778	1.24275e-13	0.0302624	3.48525e-13	0.868079	9329.95	3.30211e-14
ARPC1A	20.9252	21.3803	-0.910202	87.1889	-2.62464	3.27913e-13	0.0304101	7.45449e-13	0.868079	7285.16	8.88546e-14
KIDINS220	18.9344	18.4234	1.02209	66.7964	2.62034	2.52536e-12	0.0305087	4.03251e-12	0.868079	4716.16	4.58156e-13
SMYD2	18.5212	19.488	-1.93348	37.3431	-2.6198	2.86259e-10	0.0306399	3.04277e-10	0.868079	1263.02	9.78671e-11
LRRC1	19.0614	19.5116	-0.900468	80.1411	-2.61526	5.85175e-13	0.0307509	1.19205e-12	0.868079	6133.04	1.59509e-13
LAMA3	15.375	16.5091	-2.26826	26.9408	-2.61736	3.83564e-09	0.030756	3.86836e-09	0.868079	632.935	1.53573e-09
DDX3X	25.5156	25.2757	0.479827	194.818	2.61514	4.78291e-16	0.03078	1.3477e-14	0.868079	38681.5	1.00414e-16
NAA25	19.624	20.1022	-0.956415	77.334	-2.60171	7.79152e-13	0.0314069	1.50172e-12	0.868079	5702.78	2.13633e-13
PSMB3	22.271	22.8737	-1.20549	69.741	-2.59896	1.95534e-12	0.0316483	3.24724e-12	0.868079	4614.23	5.52213e-13
ZPR1	21.1574	20.7842	0.746282	102.258	2.59627	8.26418e-14	0.0316742	2.54649e-13	0.868079	10838.8	1.61897e-14
IFI16	24.3259	24.0393	0.573169	154	2.59637	3.45821e-15	0.0317762	3.01801e-14	0.868079	24288.2	7.17603e-16
NIPSNAP3A	21.9727	22.3333	-0.721175	113.52	-2.59207	3.9169e-14	0.0319757	1.44695e-13	0.868079	12477.4	1.0168e-14
MEAK7	19.9568	20.9496	-1.98547	38.2796	-2.56531	2.35e-10	0.0333493	2.51367e-10	0.868079	1333.03	7.89083e-11
EIF1AD	19.4703	19.0439	0.852814	80.9136	2.56216	5.41794e-13	0.0334038	1.12005e-12	0.868079	6846.75	1.02503e-13
NDUFA10	20.4214	20.8518	-0.860806	86.9572	-2.53835	3.03808e-13	0.0346677	7.00984e-13	0.868079	7255.84	8.11876e-14
PTPRF	21.0459	21.4428	-0.793659	96.8104	-2.53373	1.28284e-13	0.0349184	3.56435e-13	0.868079	9031.79	3.36886e-14
NOMO1	24.414	24.6899	-0.551741	160.456	-2.53546	2.48949e-15	0.0349356	2.54165e-14	0.868079	25177.1	6.2145e-16
CMPK1	24.308	24.044	0.528124	163.139	2.5338	2.11589e-15	0.0349976	2.32509e-14	0.868079	27205.4	4.41255e-16
NIPSNAP1	22.9639	23.2374	-0.546985	151.986	-2.52975	3.42197e-15	0.0351361	3.00656e-14	0.868079	22562.5	8.50636e-16
LRRFIP1	20.9779	21.6216	-1.28749	60.0896	-2.5301	6.43056e-12	0.0352282	9.03336e-12	0.868079	3402.15	1.86796e-12
RRN3	18.5526	17.9371	1.23101	51.5069	2.49954	2.20234e-11	0.0369466	2.70089e-11	0.868079	2841.28	3.83854e-12
AKAP8	19.0764	18.5052	1.14238	57.2498	2.49904	9.46742e-12	0.0369754	1.27178e-11	0.868079	3486.11	1.69447e-12
RNF20	18.4553	19.5519	-2.19331	31.4738	-2.49657	1.11604e-09	0.0371183	1.1433e-09	0.868079	885.706	4.02957e-10
ERRFI1	18.4381	17.8079	1.2605	49.8326	2.49419	2.86726e-11	0.0372559	3.43526e-11	0.868079	2665.29	4.95647e-12
ATAD3B	21.4313	21.8514	-0.840236	91.5737	-2.48988	2.21464e-13	0.0375073	5.46101e-13	0.868079	8069.48	5.9021e-14
PARP9	22.2541	21.9487	0.610834	126.33	2.48602	1.51202e-14	0.0376189	7.40941e-14	0.868079	16409.5	3.05838e-15
KRT10	21.1519	20.2616	1.78045	39.9384	2.4816	1.67595e-10	0.0379945	1.81456e-10	0.868079	1741.4	2.71491e-11
IMMT	25.7039	25.9088	-0.409812	221.692	-2.47956	1.64667e-16	0.0380006	1.04125e-14	0.868079	48376.2	3.96711e-17
UXS1	20.417	20.0113	0.811499	86.404	2.4776	3.19785e-13	0.0381166	7.32616e-13	0.868079	7774.55	6.15206e-14
SMARCD2	21.5523	22.0915	-1.07836	71.7649	-2.47706	1.55559e-12	0.0382645	2.68275e-12	0.868079	4904.94	4.3249e-13
ORMDL2	20.7489	21.2084	-0.919071	80.8336	-2.47695	6.00687e-13	0.0382709	1.21602e-12	0.868079	6257.05	1.63308e-13
HELZ2	20.1668	19.6261	1.08143	63.5189	2.47488	4.12694e-12	0.0383946	6.14474e-12	0.868079	4263.1	7.57857e-13
APEX1	22.7655	23.3489	-1.16675	69.8592	-2.46843	1.92905e-12	0.0387831	3.21042e-12	0.868079	4642.53	5.38873e-13
WAC	17.9926	17.5057	0.973909	62.6413	2.46426	4.22828e-12	0.0389199	6.27407e-12	0.868079	4148.31	7.66948e-13
RDH11	22.8745	22.5675	0.614126	128.143	2.46579	1.50563e-14	0.0389433	7.40941e-14	0.868079	16873.6	3.08321e-15
SARS2	21.8658	22.8126	-1.89349	41.971	-2.46333	1.12822e-10	0.0390924	1.24047e-10	0.868079	1621.42	3.61051e-11
UFM1	21.62	21.2946	0.650647	113.908	2.46101	3.47332e-14	0.0391178	1.32838e-13	0.868079	13377.5	6.9504e-15
KIF2A	20.0081	19.608	0.800279	85.2231	2.45952	3.57155e-13	0.0392088	7.94334e-13	0.868079	7565.46	6.86413e-14
FTL	20.2676	19.7308	1.0736	63.8533	2.45679	3.95736e-12	0.0394937	5.93756e-12	0.868079	4305.13	7.28693e-13
PMPCA	22.4308	22.7518	-0.642037	122.812	-2.45058	2.11551e-14	0.0398782	9.24342e-14	0.868079	14663.1	5.40832e-15
SFXN3	21.7785	22.175	-0.793057	96.7878	-2.44763	1.42203e-13	0.0400618	3.87926e-13	0.868079	9038.84	3.74867e-14
HSPA14	20.1068	19.5861	1.04155	64.9881	2.44372	3.43762e-12	0.040307	5.24653e-12	0.868079	4454.03	6.36045e-13
FNDC3B	20.8696	20.3814	0.976417	72.1267	2.44333	1.49429e-12	0.0403316	2.59538e-12	0.868079	5457.46	2.82193e-13
SNRPD3	24.714	24.9321	-0.436325	196.989	-2.43768	4.25612e-16	0.0405705	1.30304e-14	0.868079	38131.4	1.0324e-16
UQCC1	17.6983	18.5021	-1.60756	39.5838	-2.43192	1.79941e-10	0.0410564	1.94285e-10	0.868079	1436.65	5.85273e-11
STAT3	21.5776	21.9095	-0.663892	113.41	-2.42998	3.59758e-14	0.0410619	1.36122e-13	0.868079	12478.1	9.19312e-15
BANF1	24.0041	24.3366	-0.665001	125.464	-2.42419	1.78302e-14	0.0415543	8.26075e-14	0.868079	15317	4.54188e-15
TCOF1	22.9118	23.1783	-0.532864	148.473	-2.41361	4.12957e-15	0.0421263	3.3965e-14	0.868079	21543.2	1.02429e-15
SELENOT	19.1002	18.3836	1.43323	43.6773	2.40782	8.21065e-11	0.0426297	9.19867e-11	0.868079	2062.23	1.38162e-11
FADS3	17.4907	16.4366	2.10822	26.499	2.40335	4.37278e-09	0.0429281	4.40325e-09	0.868079	798.039	6.10385e-10
FGB	20.2922	20.9824	-1.38042	51.6146	-2.40113	2.16591e-11	0.0430776	2.66118e-11	0.868079	2494.57	6.45772e-12
TOE1	20.9778	20.5569	0.841707	82.6934	2.39419	5.00773e-13	0.0435465	1.05425e-12	0.868079	7123.92	9.71782e-14
PVR	19.3287	19.9659	-1.27437	52.9311	-2.38894	1.77132e-11	0.0439052	2.21828e-11	0.868079	2628.58	5.23895e-12
S100A11	25.8216	26.0651	-0.486987	180.382	-2.38307	9.7539e-16	0.0443091	1.72828e-14	0.868079	31935.6	2.39919e-16
LAP3	24.3743	24.6258	-0.503099	164.383	-2.37467	2.05143e-15	0.0448941	2.30624e-14	0.868079	26475.3	5.08174e-16
FYTTD1	19.9864	20.5399	-1.10701	62.2681	-2.37304	4.83789e-12	0.0450083	7.03939e-12	0.868079	3673.98	1.37367e-12
SNRPB2	21.4724	21.9514	-0.957927	76.8475	-2.3713	9.00076e-13	0.0451312	1.69133e-12	0.868079	5653.46	2.45047e-13
USP48	19.0033	18.1563	1.69412	35.9294	2.37058	3.89251e-10	0.045182	4.09401e-10	0.868079	1417	6.18358e-11
DDAH1	23.1582	23.5072	-0.697859	112.796	-2.36781	4.17881e-14	0.0453777	1.52351e-13	0.868079	12350.9	1.07477e-14
MGA	19.968	19.4502	1.03549	62.7608	2.36263	4.54259e-12	0.0457459	6.66691e-12	0.868079	4154.2	8.40486e-13
HIP1R	21.4409	22.1483	-1.41475	51.9551	-2.34667	2.05516e-11	0.0469003	2.53708e-11	0.868079	2532.41	6.08057e-12
COQ9	20.5653	21.2235	-1.31637	53.3377	-2.33927	1.66632e-11	0.0474456	2.10162e-11	0.868079	2673.93	4.89275e-12
MRPS5	21.5291	21.8586	-0.658931	109.438	-2.33276	4.79091e-14	0.0478046	1.68221e-13	0.868079	11621.1	1.22357e-14
PSAT1	24.7944	24.47	0.648682	124.215	2.32839	1.93168e-14	0.0482585	8.77238e-14	0.868079	15843.7	3.96702e-15
IMPDH1	21.9951	22.2573	-0.524295	139.64	-2.32594	6.76043e-15	0.0483179	4.48051e-14	0.868079	19045.3	1.6808e-15
RFC3	20.8472	21.2226	-0.750638	92.7098	-2.31869	1.81617e-13	0.0488685	4.70131e-13	0.868079	8296.47	4.73864e-14
SENP3	21.0317	21.459	-0.854767	82.3154	-2.31848	5.19462e-13	0.0490112	1.08395e-12	0.868079	6511.3	1.39253e-13
CCDC50	20.2618	19.875	0.773729	84.0389	2.31339	3.99632e-13	0.0492759	8.68987e-13	0.868079	7342.84	7.7392e-14
CSDE1	23.9852	24.3192	-0.668104	118.468	-2.30133	2.82206e-14	0.0503414	1.14437e-13	0.868079	13654.3	7.19356e-15
HUWE1	23.4465	23.6819	-0.470863	163.473	-2.29832	1.90537e-15	0.0504512	2.22779e-14	0.868079	26197.5	4.66697e-16
DBT	22.5365	22.8539	-0.634823	117.011	-2.29829	3.11578e-14	0.0505814	1.23023e-13	0.868079	13316.5	7.95214e-15
CUTA	19.4653	18.9376	1.05539	58.2737	2.29639	8.21727e-12	0.0507317	1.1212e-11	0.868079	3590.34	1.50617e-12
HNRNPLL	20.5194	20.0427	0.95331	68.1346	2.29155	2.35575e-12	0.0511159	3.79585e-12	0.868079	4868.38	4.45628e-13
MAK16	21.0075	21.4311	-0.847117	81.9482	-2.29047	5.38372e-13	0.0512029	1.11475e-12	0.868079	6455.31	1.44148e-13
LSM14B	19.4209	18.9204	1.00111	61.1163	2.28661	5.61638e-12	0.0515121	8.00786e-12	0.868079	3938.06	1.04072e-12
BPNT2	20.5691	21.053	-0.967916	70.0557	-2.27747	1.88622e-12	0.0522529	3.15664e-12	0.868079	4687.35	5.18558e-13
HSPA4L	21.8824	21.5805	0.603783	114.92	2.27354	3.2349e-14	0.0524449	1.2632e-13	0.868079	13581.4	6.54051e-15
STX12	20.712	21.072	-0.720144	93.9796	-2.27108	1.62817e-13	0.0526471	4.33846e-13	0.868079	8535.48	4.22765e-14
LSM5	21.6816	21.0489	1.26547	53.3462	2.26784	1.66419e-11	0.0530441	2.1003e-11	0.868079	3022.06	2.99968e-12
FTH1	22.7808	22.5019	0.557829	128.76	2.25709	1.44885e-14	0.053942	7.23685e-14	0.868079	16995.3	2.99581e-15
DHRS7	21.0587	21.4016	-0.685871	99.5085	-2.25497	1.02866e-13	0.0539899	3.01099e-13	0.868079	9589.7	2.64786e-14
FXR2	20.6455	20.9848	-0.678741	98.5543	-2.25403	1.11145e-13	0.0540695	3.19746e-13	0.868079	9403.88	2.86443e-14
MT.CO2	23.9204	24.2564	-0.672099	114.991	-2.25297	3.58162e-14	0.0542897	1.35681e-13	0.868079	12861.7	9.1388e-15
SLC39A10	19.5199	19.9508	-0.861908	73.6634	-2.25028	1.15128e-12	0.054387	2.09768e-12	0.868079	5196.94	3.10237e-13
SLC4A2	19.9288	19.505	0.847462	73.2511	2.25047	1.22399e-12	0.0543943	2.20429e-12	0.868079	5603.92	2.33332e-13
P3H1	21.9554	21.6476	0.615465	111.937	2.25036	4.0915e-14	0.0544094	1.50172e-13	0.868079	12891.3	8.27607e-15
SEC62	19.0474	19.5156	-0.936461	66.0057	-2.23962	2.83409e-12	0.0553304	4.44007e-12	0.868079	4152.71	7.80428e-13
TUBA4A	21.0087	21.8886	-1.75981	39.3193	-2.23532	1.89815e-10	0.0558066	2.04549e-10	0.868079	1426.71	6.01724e-11
CD9	21.1646	22.0074	-1.68572	41.0784	-2.22492	1.33915e-10	0.0567197	1.4629e-10	0.868079	1563.13	4.17886e-11
USP14	23.9136	23.6234	0.580269	127.973	2.22275	1.5217e-14	0.0569118	7.41094e-14	0.868079	16784.4	3.14934e-15
NOC4L	22.9473	23.186	-0.477529	152.18	-2.21623	3.38718e-15	0.0573603	2.98525e-14	0.868079	22686.6	8.32087e-16
SEC61A1	20.7611	21.4603	-1.39842	48.0655	-2.21473	3.82503e-11	0.0576287	4.49219e-11	0.868079	2164.65	1.13836e-11
CLIC4	20.903	20.4703	0.86543	73.8308	2.20715	1.23979e-12	0.0583144	2.2216e-12	0.868079	5686.32	2.39431e-13
BAG6	20.7426	20.2517	0.981881	64.3491	2.2061	3.72015e-12	0.0584098	5.61188e-12	0.868079	4346.43	7.01395e-13
CCDC137	18.487	19.3806	-1.78726	33.6247	-2.19262	6.59741e-10	0.0596509	6.83209e-10	0.868079	1031.17	2.19786e-10
DRAP1	17.8538	18.7689	-1.8303	31.7959	-2.1925	1.02927e-09	0.0596624	1.05469e-09	0.868079	917.195	3.50583e-10
PTPN14	18.4732	17.763	1.42048	38.7699	2.19229	2.1234e-10	0.0596811	2.27941e-10	0.868079	1628.11	3.55161e-11
ALCAM	23.3051	23.0329	0.544431	131.133	2.19175	1.25188e-14	0.0597315	6.58798e-14	0.868079	17607.1	2.60043e-15
SNRPA	23.5042	23.8418	-0.675151	109.434	-2.19128	5.32388e-14	0.0597755	1.81701e-13	0.868079	11641.4	1.36188e-14
LAMB3	21.1652	21.8158	-1.30105	51.9127	-2.18918	2.0686e-11	0.0599713	2.55125e-11	0.868079	2539	6.0178e-12
TARDBP	25.0513	25.4034	-0.704241	111.65	-2.18864	4.53463e-14	0.0600221	1.62439e-13	0.868079	12125	1.15718e-14
HPS3	18.3099	17.7689	1.08205	50.7718	2.18623	2.47019e-11	0.0602485	2.99354e-11	0.868079	2739.53	4.44095e-12
APOB	20.5311	20.0871	0.887935	69.5593	2.17422	1.99656e-12	0.0613867	3.30164e-12	0.868079	5057.1	3.82742e-13
MPHOSPH6	18.588	17.8432	1.48942	36.7742	2.17056	3.23491e-10	0.061738	3.42081e-10	0.868079	1469.93	5.34131e-11
BNIP1	19.6645	20.1363	-0.943693	65.4888	-2.17021	3.23311e-12	0.0617717	4.96941e-12	0.868079	4092.49	8.92327e-13
APP	20.916	21.4785	-1.12507	58.5545	-2.1688	7.90767e-12	0.0619084	1.08543e-11	0.868079	3253.73	2.23266e-12
RPIA	17.9885	17.0563	1.86441	28.0568	2.1686	2.77995e-09	0.0619276	2.81093e-09	0.868079	877.934	4.17362e-10
TOMM22	23.8073	24.0381	-0.461614	159.535	-2.1663	2.37942e-15	0.0620436	2.47524e-14	0.868079	24967.3	5.82417e-16
ACTR1A	22.6954	23.1141	-0.837453	84.4034	-2.16236	4.25155e-13	0.0625328	9.17705e-13	0.868079	6870.5	1.12333e-13
SEC23B	20.4103	19.8655	1.08967	55.6303	2.1577	1.19064e-11	0.0629885	1.56072e-11	0.868079	3269.14	2.19088e-12
SEC22A	17.3742	16.839	1.07048	47.9579	2.1558	3.66436e-11	0.0630688	4.32254e-11	0.868079	2450.82	6.46952e-12
TM9SF3	22.5012	22.8053	-0.608245	114.336	-2.15631	3.74912e-14	0.0631248	1.39422e-13	0.868079	12728.7	9.52672e-15
MRGBP	18.7716	18.0607	1.42162	38.6897	2.15341	2.15871e-10	0.0634107	2.31477e-10	0.868079	1619.36	3.6289e-11
WARS1	23.3838	23.1339	0.499837	140.863	2.1521	7.05969e-15	0.0635408	4.58234e-14	0.868079	20275.7	1.47826e-15
LIG1	19.9547	19.2119	1.48558	39.308	2.14927	1.90249e-10	0.0638215	2.04961e-10	0.868079	1669.22	3.21498e-11
CLCC1	20.8977	20.4136	0.96835	64.0613	2.14879	3.85582e-12	0.0638689	5.8053e-12	0.868079	4303.14	7.30042e-13
UBE2G2	20.5978	20.1452	0.905151	67.5805	2.14711	2.51463e-12	0.0640363	4.0194e-12	0.868079	4776.94	4.80738e-13
CHMP1B	20.2403	19.7532	0.97432	61.5414	2.14643	5.31372e-12	0.0641044	7.6293e-12	0.868079	3978.76	9.9879e-13
POLE	19.1133	18.348	1.53051	36.3872	2.14625	3.51922e-10	0.0641225	3.7104e-10	0.868079	1439.08	5.81336e-11
AVL9	18.3993	17.7004	1.3976	38.434	2.14585	2.27582e-10	0.0641621	2.437e-10	0.868079	1598.41	3.82252e-11
PGRMC2	22.133	21.7003	0.865429	76.0496	2.14461	9.78426e-13	0.0642868	1.82101e-12	0.868079	6018.79	1.90747e-13
ANO10	18.2407	17.4677	1.546	34.2564	2.14387	5.68937e-10	0.0643604	5.91373e-10	0.868079	1281.96	9.2223e-11
IGBP1	20.3664	19.7419	1.24889	47.8938	2.14238	3.93587e-11	0.0645099	4.61353e-11	0.868079	2443.51	7.01415e-12
PSMD7	23.1108	23.5056	-0.789692	90.1052	-2.14053	2.52037e-13	0.0646968	6.05044e-13	0.868079	7850.76	6.58803e-14
DNAJA1	24.1856	23.926	0.519166	139.435	2.1394	7.65955e-15	0.0648102	4.78497e-14	0.868079	19868.5	1.6033e-15
TMEM33	20.2683	20.7407	-0.944682	66.4237	-2.1393	2.88678e-12	0.0648208	4.50994e-12	0.868079	4215.72	7.92496e-13
MAD2L1	20.977	20.6609	0.632203	98.7524	2.13668	1.09366e-13	0.0649477	3.15795e-13	0.868079	10055	2.18887e-14
CHAF1B	19.9091	19.4012	1.01587	57.7413	2.13787	8.84239e-12	0.064965	1.1973e-11	0.868079	3513.2	1.64282e-12
DST	22.1412	21.8714	0.539721	122.418	2.13612	1.94675e-14	0.0650045	8.83055e-14	0.868079	15360.6	3.98811e-15
CTH	22.1127	21.7362	0.753126	87.1467	2.13511	3.29184e-13	0.0652448	7.4703e-13	0.868079	7862.25	6.5496e-14
PTGES2	23.3187	23.5435	-0.449582	157.893	-2.132	2.5189e-15	0.065424	2.55226e-14	0.868079	24458.6	6.15045e-16
LMAN2L	20.3528	20.8571	-1.00851	62.3714	-2.13255	4.77425e-12	0.0655055	6.95977e-12	0.868079	3706.63	1.32591e-12
BZW2	21.4787	21.8997	-0.842083	78.3138	-2.12931	7.73819e-13	0.0658367	1.49439e-12	0.868079	5901.76	2.06335e-13
ARHGAP10	18.6285	18.01	1.23701	43.6886	2.12184	8.1937e-11	0.0666076	9.1867e-11	0.868079	2044.29	1.43069e-11
MPP1	21.3673	21.0475	0.639494	98.4105	2.11428	1.15034e-13	0.0672877	3.28032e-13	0.868079	9983.34	2.30942e-14
LMNA	27.1744	27.4551	-0.561489	146.275	-2.11531	5.2208e-15	0.0672883	3.83547e-14	0.868079	20963.3	1.29354e-15
BAZ2A	17.8884	18.3266	-0.876277	62.408	-2.11002	4.35681e-12	0.0677053	6.44518e-12	0.868079	3712.98	1.19702e-12
RHOA	22.642	23.013	-0.742063	92.5909	-2.11116	2.02732e-13	0.0677242	5.12545e-13	0.868079	8301.1	5.27028e-14
EIF2AK2	24.3963	24.163	0.466565	154.383	2.10789	3.39007e-15	0.0680698	2.98525e-14	0.868079	24298.9	7.16339e-16
RSBN1L	17.8165	17.1801	1.27265	40.2023	2.1058	1.59024e-10	0.0682912	1.7256e-10	0.868079	1740.38	2.72123e-11
TACC2	15.6153	15.0762	1.07809	41.4916	2.098	1.14877e-10	0.0689848	1.26236e-10	0.868079	1849.06	1.96419e-11
SEC61B	21.8108	22.2198	-0.817996	80.4292	-2.09368	6.25273e-13	0.0695917	1.25473e-12	0.868079	6235.09	1.65621e-13
LMAN2	21.5786	22.6857	-2.21418	30.226	-2.08607	1.53913e-09	0.0704206	1.56848e-09	0.868079	828.793	5.25032e-10
CD44	24.8389	25.049	-0.420355	175.626	-2.08401	1.208e-15	0.070646	1.86992e-14	0.868079	30331.3	2.94888e-16
PSMG2	18.9366	18.4556	0.961872	56.5446	2.08384	1.04528e-11	0.0706647	1.38884e-11	0.868079	3368.27	1.94423e-12
ANP32A	22.9931	23.4881	-0.99016	69.8862	-2.08321	1.9231e-12	0.0707339	3.20188e-12	0.868079	4682.53	5.20696e-13
GPN1	19.1658	18.7224	0.886721	62.035	2.07753	4.98508e-12	0.0713615	7.23112e-12	0.868079	4034.92	9.44341e-13
CXADR	22.6849	23.0203	-0.670767	100.823	-2.07733	1.02561e-13	0.0713832	3.00819e-13	0.868079	9873.45	2.63268e-14
THOC5	20.049	20.6085	-1.11896	54.1033	-2.07719	1.48706e-11	0.0713995	1.902e-11	0.868079	2772.55	4.23331e-12
TWF1	23.118	23.3783	-0.520517	131.928	-2.07703	1.19278e-14	0.0714166	6.42687e-14	0.868079	17021.7	2.97726e-15
SMARCD1	18.0533	18.8455	-1.58437	34.8105	-2.0694	5.0073e-10	0.0722695	5.22705e-10	0.868079	1114.18	1.61395e-10
RPS6KA1	19.3524	19.7471	-0.789418	73.0481	-2.06489	1.23148e-12	0.072635	2.2112e-12	0.868079	5126.98	3.27593e-13
ASAH1	21.3988	21.9667	-1.13581	56.4974	-2.06564	1.05227e-11	0.0726929	1.3967e-11	0.868079	3031.18	2.96376e-12
SAE1	22.3676	22.1227	0.489819	131.717	2.06217	1.08099e-14	0.0729437	6.01561e-14	0.868079	17737.7	2.23693e-15
NPTN	20.4793	21.4389	-1.91931	32.5852	-2.06275	8.46946e-10	0.07302	8.73134e-10	0.868079	970.992	2.79329e-10
RHOC	19.6708	20.2738	-1.20594	49.0026	-2.06108	3.2787e-11	0.0732099	3.90064e-11	0.868079	2262.67	9.53729e-12
PPIG	20.5844	20.0772	1.01452	57.6511	2.05993	8.95353e-12	0.0733407	1.21025e-11	0.868079	3495.84	1.67569e-12
DBNL	20.2338	20.7852	-1.10269	54.8232	-2.0566	1.33807e-11	0.0737207	1.73128e-11	0.868079	2850.36	3.7899e-12
H2AX	25.2168	25.4996	-0.565597	131.123	-2.05655	1.25262e-14	0.0737271	6.58798e-14	0.868079	16816.2	3.1256e-15
SIAE	18.5645	19.0605	-0.991844	55.8525	-2.05512	1.15333e-11	0.0738903	1.51793e-11	0.868079	2961.4	3.25296e-12
MYO1E	22.9912	22.7908	0.400909	164.946	2.05169	1.77288e-15	0.0741425	2.14783e-14	0.868079	27689.9	3.73534e-16
RNGTT	19.683	19.2389	0.888249	62.797	2.05012	4.52168e-12	0.0744667	6.64373e-12	0.868079	4129.74	8.60574e-13
DSP	24.5506	24.3646	0.372037	189.728	2.04853	5.75586e-16	0.0745082	1.42873e-14	0.868079	36550.4	1.22394e-16
OPA1	24.4321	24.625	-0.385957	184.433	-2.04402	7.22614e-16	0.0750327	1.48724e-14	0.868079	33486.5	1.74009e-16
TMEM70	24.1206	23.8448	0.551592	124.982	2.04435	1.83885e-14	0.0751372	8.46913e-14	0.868079	15985.9	3.8277e-15
EDC3	16.0994	16.8854	-1.5719	31.0506	-2.04395	1.24279e-09	0.0751841	1.26981e-09	0.868079	878.565	4.16168e-10
ADSS2	21.7831	22.187	-0.807856	79.3428	-2.04281	6.97109e-13	0.0753172	1.37177e-12	0.868079	6070.24	1.84361e-13
METAP1D	17.9747	17.3259	1.29767	38.5684	2.04262	2.2134e-10	0.0753395	2.3721e-10	0.868079	1603.11	3.77802e-11
FASTKD1	18.3193	18.7401	-0.841595	64.2386	-2.03992	3.45474e-12	0.0755126	5.26854e-12	0.868079	3945.43	9.38012e-13
GNAQ	18.6778	19.2123	-1.06886	51.8029	-2.0379	2.10386e-11	0.0758931	2.58982e-11	0.868079	2538.4	6.02348e-12
HNRNPH3	24.748	25.0157	-0.535286	134.423	-2.03391	1.0267e-14	0.0763651	5.81299e-14	0.868079	17687	2.55376e-15
ADK	20.2919	20.8873	-1.1907	50.3375	-2.02906	2.64557e-11	0.0769413	3.18628e-11	0.868079	2393.54	7.61799e-12
CUX1	18.9847	19.7235	-1.4777	38.2797	-2.02794	2.34997e-10	0.0770751	2.51367e-10	0.868079	1359.66	7.29191e-11
RAB32	20.0584	19.7066	0.703727	80.0724	2.0219	5.89222e-13	0.0776565	1.19841e-12	0.868079	6644.63	1.15615e-13
CTDSPL2	17.0803	16.5727	1.01528	46.6696	2.02167	4.47908e-11	0.0776847	5.20336e-11	0.868079	2315.57	7.9656e-12
GLO1	24.427	24.156	0.542036	127.383	2.02115	1.57909e-14	0.0778915	7.60499e-14	0.868079	16594.5	3.29603e-15
PFN1	28.2756	27.9438	0.663556	120.363	2.02101	2.48549e-14	0.0779084	1.04606e-13	0.868079	14835.3	5.16138e-15
CCT6A	27.1128	26.948	0.329663	233.412	2.01907	1.08839e-16	0.0779991	1.01888e-14	0.868079	55151.6	2.34249e-17
LRRC8A	19.5644	19.1501	0.828654	65.9588	2.01819	3.05348e-12	0.0782508	4.72684e-12	0.868079	4542.89	5.87723e-13
GBA1	21.0445	21.397	-0.70518	86.4008	-2.01349	3.52613e-13	0.0788228	7.87826e-13	0.868079	7223.13	9.1947e-14
SCARB1	22.3661	22.0852	0.561824	111.702	2.00931	4.51773e-14	0.0793357	1.61982e-13	0.868079	12798.9	9.31959e-15
SLC25A13	24.0233	24.2129	-0.379317	181.133	-2.00649	8.3547e-16	0.0795382	1.59361e-14	0.868079	32299.1	2.01182e-16
SPINT2	19.8258	20.2908	-0.929992	61.9361	-2.00729	5.04904e-12	0.0795843	7.30847e-12	0.868079	3664.29	1.38824e-12
MOB1B	22.0549	21.8233	0.463191	133.63	2.00552	9.62746e-15	0.0796579	5.5888e-14	0.868079	18239.9	1.99955e-15
SDHB	23.4836	23.7034	-0.439717	152.73	-2.00342	3.3712e-15	0.0799477	2.9821e-14	0.868079	22897.9	8.22953e-16
GPX1	19.0633	19.5105	-0.89427	61.8405	-2.00428	5.11178e-12	0.0799556	7.39339e-12	0.868079	3652.98	1.40552e-12
XPOT	21.3063	21.0128	0.586999	101.403	2.00304	8.84019e-14	0.0799646	2.67953e-13	0.868079	10573.9	1.78818e-14
ACAD9	23.1395	23.3493	-0.41951	157.615	-2.0024	2.55483e-15	0.0800445	2.57529e-14	0.868079	24400.1	6.20995e-16
DLGAP5	19.5815	19.232	0.698948	77.8917	2.00168	7.35475e-13	0.0801335	1.43025e-12	0.868079	6291.62	1.43963e-13
NUCB1	21.3985	21.8501	-0.90314	68.4105	-1.99945	2.28086e-12	0.0805574	3.69811e-12	0.868079	4490.55	6.15605e-13
PRPS1	23.2377	22.8186	0.838191	76.9729	1.99929	8.88416e-13	0.0805763	1.67183e-12	0.868079	6146.46	1.75384e-13
SSH3	16.8203	16.2223	1.1959	38.2755	1.9952	2.352e-10	0.0810894	2.51512e-10	0.868079	1577	4.03407e-11
DYNC2H1	22.0272	21.5732	0.90808	66.9738	1.99343	2.70259e-12	0.0813123	4.26316e-12	0.868079	4678.28	5.22592e-13
CDH1	23.0683	23.3677	-0.598709	110.028	-1.99336	5.09816e-14	0.0813201	1.75688e-13	0.868079	11799.9	1.29014e-14
ARMC6	18.9685	18.4024	1.13237	45.7897	1.99236	5.63302e-11	0.0814463	6.42714e-11	0.868079	2229.68	1.01137e-11
POLR2L	22.3203	21.8881	0.864432	71.3374	1.99217	1.63171e-12	0.0814711	2.79671e-12	0.868079	5293.97	3.18702e-13
HECTD3	20.258	19.7321	1.05181	52.7351	1.9877	1.82459e-11	0.0820368	2.28059e-11	0.868079	2933.18	3.37988e-12
ENO1	28.7974	29.0333	-0.47181	172.469	-1.98183	1.3968e-15	0.0827861	1.95582e-14	0.868079	29266	3.40256e-16
TRAPPC11	21.0652	20.5478	1.03482	55.6443	1.98155	1.18826e-11	0.0828217	1.55908e-11	0.868079	3256.15	2.22605e-12
SLC25A20	17.7636	17.2474	1.03234	46.813	1.9813	4.72227e-11	0.0828539	5.47121e-11	0.868079	2326.55	8.5331e-12
SMAP	20.7927	20.3972	0.791089	72.0997	1.9773	1.49878e-12	0.083368	2.60201e-12	0.868079	5403.89	2.93552e-13
LUC7L	19.7281	19.1322	1.19185	44.8829	1.97708	6.60764e-11	0.0833972	7.4801e-11	0.868079	2143.88	1.18308e-11
PCYT1A	19.5493	20.2083	-1.31806	42.8582	-1.97663	9.54883e-11	0.0834554	1.06035e-10	0.868079	1720.93	2.8462e-11
PFDN6	23.1625	22.8957	0.533698	119.909	1.97642	2.56175e-14	0.0834816	1.06653e-13	0.868079	14717.3	5.32908e-15
EIF4G1	25.6248	25.4648	0.319924	222.309	1.97492	1.61028e-16	0.0835299	1.04125e-14	0.868079	50046.3	3.46124e-17
RIGI	19.5955	19.0244	1.14226	46.4791	1.97332	4.99982e-11	0.0838836	5.76709e-11	0.868079	2293.91	9.0287e-12
TNC	21.7307	22.0617	-0.661924	93.0114	-1.97329	1.95515e-13	0.083887	4.98175e-13	0.868079	8395.46	5.03724e-14
MIA3	20.1928	20.6228	-0.860072	66.788	-1.96956	2.76328e-12	0.0843724	4.34484e-12	0.868079	4278.49	7.47012e-13
HNRNPA2B1	27.3402	27.6311	-0.581908	132.25	-1.96941	1.16971e-14	0.0843923	6.32874e-14	0.868079	17125.6	2.9056e-15
RPL19	24.3047	24.7465	-0.883587	77.9942	-1.96916	7.99546e-13	0.0844246	1.52894e-12	0.868079	5869.77	2.10871e-13
GRSF1	23.5421	23.9274	-0.770676	86.4539	-1.969	3.50886e-13	0.084446	7.84417e-13	0.868079	7237.41	9.12232e-14
OLA1	24.9134	24.7044	0.418123	164.479	1.96845	2.04186e-15	0.0845176	2.3033e-14	0.868079	27515	4.35564e-16
NUP85	20.0742	20.8048	-1.4612	39.5884	-1.96606	1.79774e-10	0.0848304	1.94158e-10	0.868079	1461.03	5.47243e-11
AP3M1	20.5977	20.2373	0.720947	78.0369	1.96579	7.96049e-13	0.0848665	1.52374e-12	0.868079	6310.57	1.57837e-13
NDUFA5	20.4385	21.1313	-1.38553	42.3406	-1.96306	1.05204e-10	0.0852256	1.16228e-10	0.868079	1679.03	3.14058e-11
NOL11	22.8541	22.6499	0.408433	153.516	1.95746	3.15738e-15	0.0858192	2.85114e-14	0.868079	23995.9	6.64107e-16
GINS4	19.1492	18.6602	0.977931	52.834	1.9579	1.7975e-11	0.0859086	2.2489e-11	0.868079	2941.55	3.34159e-12
LRRC20	18.0955	17.6753	0.84037	58.1947	1.95646	7.63347e-12	0.0859522	1.05149e-11	0.868079	3551.46	1.43104e-12
CAMSAP2	18.315	18.7665	-0.9031	57.4711	-1.95563	9.17999e-12	0.0862102	1.23682e-11	0.868079	3147.81	2.54853e-12
F3	21.8631	21.6168	0.492596	121.19	1.95276	2.11112e-14	0.086446	9.24342e-14	0.868079	15025.4	4.35788e-15
S100A10	25.4892	26.1672	-1.35601	53.3181	-1.95373	1.67122e-11	0.0864633	2.10712e-11	0.868079	2699.32	4.71137e-12
RAB5C	25.2488	25.406	-0.314284	223.181	-1.95222	1.56046e-16	0.0865191	1.04125e-14	0.868079	49197.2	3.70767e-17
UCK2	21.4749	21.2093	0.531145	110.169	1.95088	4.54149e-14	0.0866983	1.62535e-13	0.868079	12444.9	9.29197e-15
CRNKL1	21.2731	21.5536	-0.561028	105.895	-1.94905	6.24112e-14	0.0869439	2.04938e-13	0.868079	10925.6	1.56792e-14
ATXN10	20.7645	20.4669	0.595243	94.6755	1.947	1.53449e-13	0.0872211	4.12263e-13	0.868079	9227.92	3.09027e-14
BRD4	21.5872	21.8581	-0.541873	111.034	-1.94637	4.26482e-14	0.0873052	1.5436e-13	0.868079	12026.7	1.066e-14
GRPEL1	24.0686	24.5371	-0.937001	72.0593	-1.94577	1.5055e-12	0.0875337	2.61136e-12	0.868079	4998.05	4.01154e-13
SEMA3C	19.546	19.1272	0.837606	62.8144	1.94506	4.51169e-12	0.0876305	6.63404e-12	0.868079	4122.22	8.66869e-13
KIF20B	18.6394	17.9291	1.4207	34.7037	1.9445	5.13126e-10	0.0877066	5.35215e-10	0.868079	1303.56	8.62729e-11
RAP2B	23.3572	23.1029	0.508466	124.917	1.94402	1.84649e-14	0.0877715	8.49429e-14	0.868079	15951.4	3.86093e-15
H1.10	21.7306	22.0316	-0.602079	100.503	-1.94209	1.05207e-13	0.0880326	3.05366e-13	0.868079	9828.54	2.68114e-14
GGH	22.2296	22.4858	-0.512382	120.458	-1.94091	2.35077e-14	0.0881258	1.00113e-13	0.868079	14183.2	5.85655e-15
RPS17	25.9759	26.1257	-0.299431	239.362	-1.93986	8.89027e-17	0.0881899	1.01888e-14	0.868079	56641	2.10457e-17
ARL1	22.9842	22.7448	0.478757	130.38	1.94056	1.31094e-14	0.0882412	6.78279e-14	0.868079	17360.5	2.75148e-15
MRPL51	19.3511	19.8413	-0.98047	55.4849	-1.93875	1.2158e-11	0.0884881	1.58996e-11	0.868079	2930.2	3.39365e-12
PARP14	23.1767	22.8536	0.646145	96.8222	1.93569	1.418e-13	0.0889084	3.87368e-13	0.868079	9643.32	2.89322e-14
CPT2	23.6046	23.8721	-0.534977	121.985	-1.93303	2.23293e-14	0.0892743	9.62076e-14	0.868079	14550.7	5.57743e-15
CTSZ	18.8888	19.5493	-1.32113	40.4224	-1.93161	1.52251e-10	0.0894693	1.65532e-10	0.868079	1527.28	4.58449e-11
CBX5	23.4745	23.8355	-0.722048	90.1242	-1.93049	2.51613e-13	0.0896241	6.04397e-13	0.868079	7880.04	6.49063e-14
CMC1	18.9848	18.5723	0.825073	61.4182	1.92934	5.28315e-12	0.0897464	7.5938e-12	0.868079	3943.49	1.0101e-12
EPDR1	21.3953	21.6372	-0.483961	121.731	-1.92528	2.03683e-14	0.0901991	9.09425e-14	0.868079	14490.7	5.0409e-15
TOP2A	26.0444	26.235	-0.381198	187.273	-1.92411	7.22522e-16	0.0905112	1.48724e-14	0.868079	34565.4	1.74786e-16
MTCH2	22.5793	22.3591	0.440372	137.636	1.91682	7.59287e-15	0.0913855	4.76969e-14	0.868079	19320.6	1.58663e-15
DPP4	23.5371	23.7921	-0.510022	126.292	-1.91432	1.69162e-14	0.0918881	7.95512e-14	0.868079	15611.4	4.20869e-15
EPN2	20.5172	20.8089	-0.583477	96.4668	-1.91266	1.32001e-13	0.0919758	3.6417e-13	0.868079	9048.56	3.34384e-14
PSMD12	24.5378	24.3641	0.347343	189.457	1.90987	5.82235e-16	0.0923727	1.42873e-14	0.868079	36409.2	1.24313e-16
ARMH3	18.6586	19.1238	-0.930398	55.5168	-1.90987	1.21022e-11	0.0925211	1.58319e-11	0.868079	2935.82	3.36776e-12
SPTY2D1	19.4856	19.0522	0.866789	59.3322	1.90873	7.11643e-12	0.0926836	9.86889e-12	0.868079	3684.11	1.35862e-12
IFIT1	20.5291	20.1244	0.809444	67.0641	1.90739	2.67364e-12	0.0928755	4.22776e-12	0.868079	4682.14	5.20871e-13
NME7	18.3952	18.0102	0.770065	63.0408	1.90597	4.01797e-12	0.0929303	6.00783e-12	0.868079	4147.7	7.67397e-13
HDDC2	17.0629	16.3609	1.40393	31.2434	1.89576	1.18314e-09	0.0945554	1.21012e-09	0.868079	1063.51	1.94318e-10
RAB11FIP5	20.1388	19.7576	0.762493	69.4157	1.89428	2.02982e-12	0.0947702	3.34529e-12	0.868079	5008.08	3.97948e-13
RPL11	24.4531	24.7725	-0.638734	103.871	-1.89379	8.08153e-14	0.0948426	2.50494e-13	0.868079	10514.6	2.04669e-14
TIMMDC1	19.8233	20.5564	-1.46615	37.4695	-1.88971	2.78656e-10	0.0954401	2.96276e-10	0.868079	1307.4	8.52664e-11
USP15	21.0999	20.7704	0.658997	84.2162	1.88938	4.32771e-13	0.0954877	9.317e-13	0.868079	7320.96	8.71287e-14
LRRC57	19.5127	19.1311	0.763099	66.8646	1.88591	2.67721e-12	0.0959618	4.22996e-12	0.868079	4652.76	5.20948e-13
PRKCD	20.5323	20.1751	0.714439	75.2598	1.88451	1.06361e-12	0.096207	1.95529e-12	0.868079	5868.16	2.11102e-13
CTPS1	24.0855	23.8605	0.450063	141.229	1.88366	6.91465e-15	0.0963332	4.53345e-14	0.868079	20325.3	1.46387e-15
RPS6	24.0868	24.3367	-0.499863	129.692	-1.88359	1.36764e-14	0.0963434	6.9559e-14	0.868079	16478	3.39031e-15
POFUT2	17.363	17.8432	-0.960304	49.4938	-1.88353	3.02778e-11	0.0963523	3.61867e-11	0.868079	2321.34	8.60979e-12
PHRF1	18.4647	17.9214	1.08668	43.9104	1.8827	7.86934e-11	0.0964753	8.84167e-11	0.868079	2048.58	1.41877e-11
GTF2H3	18.6433	18.1651	0.956391	50.5569	1.88219	2.55528e-11	0.0965504	3.08707e-11	0.868079	2694.12	4.74785e-12
DNAJA3	22.6452	23.0369	-0.783393	78.1915	-1.88018	7.8355e-13	0.0968497	1.50721e-12	0.868079	5909.54	2.05251e-13
GOT2	25.8145	26.0092	-0.389405	177.339	-1.87744	1.1177e-15	0.0972597	1.84815e-14	0.868079	30981.9	2.70872e-16
PPP1R2	19.6194	19.1348	0.969206	52.4147	1.87728	1.91557e-11	0.0972823	2.37711e-11	0.868079	2889.98	3.58642e-12
CHAF1A	19.1676	18.8086	0.71788	69.5147	1.8761	1.83348e-12	0.0973094	3.08028e-12	0.868079	5020.26	3.56472e-13
SFPQ	26.0016	26.193	-0.382806	180.996	-1.87045	9.49238e-16	0.0983094	1.72828e-14	0.868079	32284.3	2.29714e-16
TBL1XR1	22.2572	22.4843	-0.454137	130.805	-1.86818	1.14303e-14	0.0985033	6.22758e-14	0.868079	16768	2.80399e-15
AIMP1	22.1202	21.8492	0.542027	106.522	1.86858	6.60575e-14	0.0985937	2.14207e-13	0.868079	11632	1.36629e-14
MCL1	19.4602	18.8683	1.18383	42.0896	1.86732	1.10312e-10	0.0987842	1.21561e-10	0.868079	1886.17	1.97343e-11
TMUB1	19.401	19.7139	-0.625741	83.15	-1.86625	4.35258e-13	0.0987966	9.35718e-13	0.868079	6697.95	1.11962e-13
REEP6	18.8167	19.2378	-0.842183	60.2759	-1.86586	6.27345e-12	0.0990062	8.84131e-12	0.868079	3477.61	1.71109e-12
SDF2	19.1257	19.7853	-1.31925	39.5467	-1.86457	1.8129e-10	0.0992021	1.95687e-10	0.868079	1463.14	5.44108e-11
NDC1	20.6052	20.2055	0.799347	66.5502	1.86165	2.84322e-12	0.0996481	4.4508e-12	0.868079	4607.6	5.55399e-13
CHMP2A	18.5983	17.7282	1.74024	26.7995	1.86018	3.99887e-09	0.0998735	4.02986e-09	0.868079	792.176	6.28576e-10
RBM17	21.5842	21.3371	0.494271	113.203	1.85426	3.65098e-14	0.100635	1.37402e-13	0.868079	13115.1	7.52612e-15
INPPL1	19.4258	19.0581	0.735486	67.8813	1.85238	2.21904e-12	0.100927	3.61288e-12	0.868079	4789.13	4.30757e-13
PDIA6	25.1277	25.4862	-0.716995	93.0699	-1.85142	1.94534e-13	0.101227	4.95999e-13	0.868079	8421.75	4.97459e-14
CTSC	23.4911	23.772	-0.561782	110.631	-1.84869	4.87982e-14	0.101651	1.70118e-13	0.868079	11953.4	1.22508e-14
NAA35	19.9673	19.6452	0.644203	79.6593	1.84708	6.14209e-13	0.101752	1.23507e-12	0.868079	6557.1	1.21941e-13
EPPK1	17.1123	16.5236	1.17752	36.592	1.84389	3.36537e-10	0.102403	3.55396e-10	0.868079	1437.8	5.8341e-11
PTGES3	22.4805	23.0141	-1.06714	56.2089	-1.84297	1.0962e-11	0.102548	1.45008e-11	0.868079	3016.33	3.02251e-12
ZYX	22.485	22.2886	0.392707	147.66	1.83964	4.31589e-15	0.102922	3.43948e-14	0.868079	22191	9.09333e-16
ALDH7A1	21.5681	22.0381	-0.939961	60.9902	-1.83942	5.7098e-12	0.103107	8.12028e-12	0.868079	3564.53	1.55025e-12
CEMIP2	21.0839	20.6759	0.815953	65.8836	1.8385	3.08144e-12	0.103254	4.76284e-12	0.868079	4515.33	6.02204e-13
ZC3HAV1L	18.7992	19.1579	-0.717428	69.3662	-1.83681	1.86523e-12	0.10337	3.12689e-12	0.868079	4634.86	4.91296e-13
MYO9B	20.5128	20.1155	0.794549	65.7726	1.83704	3.12327e-12	0.103485	4.81957e-12	0.868079	4500.28	6.10298e-13
VEZT	19.8967	19.4462	0.900945	55.9856	1.83411	1.13162e-11	0.103951	1.49187e-11	0.868079	3282.96	2.15423e-12
FLYWCH2	19.4853	19.0335	0.903538	54.6357	1.83395	1.37519e-11	0.103976	1.77284e-11	0.868079	3130.13	2.60658e-12
KIF11	19.2242	18.8594	0.729552	66.9947	1.83254	2.46599e-12	0.104051	3.95065e-12	0.868079	4665.28	4.78557e-13
NIP7	22.58	22.9204	-0.680625	87.2455	-1.83195	3.26216e-13	0.104295	7.43758e-13	0.868079	7389.09	8.39588e-14
ACTR3	22.8048	23.1012	-0.592782	100.738	-1.82783	1.0326e-13	0.104956	3.01711e-13	0.868079	9891.02	2.61402e-14
IQGAP3	20.5922	20.238	0.708493	73.7767	1.8263	1.24708e-12	0.105202	2.23057e-12	0.868079	5636.89	2.47941e-13
SLC35F2	19.4537	19.8623	-0.817074	62.7577	-1.82551	4.54436e-12	0.10533	6.667e-12	0.868079	3779.85	1.22616e-12
MET	25.7114	25.8549	-0.286922	232.243	-1.82242	1.1332e-16	0.105678	1.01888e-14	0.868079	53341.5	2.67872e-17
SURF4	21.8706	21.5111	0.718918	77.0397	1.82061	8.82277e-13	0.106124	1.66269e-12	0.868079	6136.79	1.76493e-13
GOLGA3	20.7099	20.3689	0.682064	76.8047	1.81857	9.04101e-13	0.106455	1.69644e-12	0.868079	6099.79	1.80814e-13
PLG	19.8341	19.1312	1.40582	34.9892	1.81805	4.80739e-10	0.106541	5.03048e-10	0.868079	1317.51	8.26857e-11
TMED10	23.8603	24.0575	-0.394307	156.714	-1.81626	2.91951e-15	0.106795	2.7778e-14	0.868079	24160.1	7.10004e-16
POGLUT3	22.4178	22.1951	0.445448	127.762	1.81312	1.38109e-14	0.107196	6.98787e-14	0.868079	16653.9	2.88196e-15
THOC1	19.9652	20.3869	-0.843517	61.9782	-1.81328	5.02172e-12	0.107321	7.27972e-12	0.868079	3685.65	1.35635e-12
PPT1	22.8646	23.1647	-0.600113	98.9469	-1.81257	1.19194e-13	0.107439	3.36938e-13	0.868079	9540.14	3.02048e-14
RPL26	25.8562	25.6677	0.377038	174.12	1.80856	1.29423e-15	0.1081	1.86992e-14	0.868079	30766.4	2.78548e-16
TMPO.1	24.9649	25.2102	-0.49055	131.297	-1.80653	1.23944e-14	0.108435	6.58726e-14	0.868079	16906.6	3.05918e-15
SDHA	24.8808	25.0365	-0.311413	205.241	-1.80514	3.06028e-16	0.108514	1.17156e-14	0.868079	41603.2	7.27359e-17
ERCC3	19.891	19.5315	0.719148	69.3126	1.8046	2.05406e-12	0.108756	3.37812e-12	0.868079	4984.39	4.05568e-13
SLC4A1AP	19.1753	19.5512	-0.751822	66.3444	-1.80398	2.79873e-12	0.10879	4.38996e-12	0.868079	4235.57	7.43874e-13
EIF3D	23.3456	23.1187	0.45368	129.772	1.80075	1.36086e-14	0.109399	6.93951e-14	0.868079	17174.6	2.87261e-15
BSDC1	17.2862	17.8141	-1.05581	42.9208	-1.79876	9.43832e-11	0.109732	1.04897e-10	0.868079	1736.25	2.74721e-11
TXNDC17	24.0802	23.8969	0.366496	165.687	1.7968	1.71018e-15	0.109909	2.10454e-14	0.868079	27876.3	3.636e-16
TMF1	19.5485	19.1722	0.752677	64.7475	1.7974	3.54105e-12	0.109959	5.37914e-12	0.868079	4360.06	6.92668e-13
XAB2	20.136	20.5047	-0.737534	70.6221	-1.79619	1.76861e-12	0.110163	2.99191e-12	0.868079	4811.32	4.67147e-13
STIM2	19.4048	18.7613	1.28691	37.0277	1.79595	3.06268e-10	0.110203	3.24396e-10	0.868079	1468.32	5.36481e-11
GALNT2	24.0619	24.2669	-0.409938	150.286	-1.79518	4.20453e-15	0.110334	3.39891e-14	0.868079	22207.5	1.02699e-15
TAGLN	18.4982	17.9194	1.15754	39.2708	1.79377	1.91691e-10	0.110571	2.06456e-10	0.868079	1645.04	3.4079e-11
MRPL37	22.0725	22.3871	-0.629182	90.1832	-1.79221	2.50299e-13	0.110836	6.02476e-13	0.868079	7907.64	6.40048e-14
VAMP7	21.1369	21.5075	-0.741336	73.5016	-1.79146	1.28489e-12	0.110963	2.28229e-12	0.868079	5219.48	3.37289e-13
RABGGTA	18.7508	18.3396	0.822519	56.4423	1.78997	1.06051e-11	0.111215	1.40572e-11	0.868079	3331.81	2.0307e-12
SNRNP70	23.2065	23.5912	-0.769392	77.5566	-1.78855	8.36337e-13	0.111456	1.58994e-12	0.868079	5822.05	2.17869e-13
PRPS2	22.7658	22.9733	-0.414936	139.819	-1.7857	6.69127e-15	0.11179	4.47708e-14	0.868079	19199.3	1.62728e-15
AIFM2	17.6083	17.0262	1.16416	36.9165	1.78484	3.13688e-10	0.11209	3.31985e-10	0.868079	1459.2	5.49993e-11
FKBP1A	21.9191	22.5868	-1.33553	42.6025	-1.78123	1.00155e-10	0.11271	1.11028e-10	0.868079	1710.83	2.91388e-11
MRPS10	20.9616	21.3525	-0.78185	68.7268	-1.77945	2.19829e-12	0.113016	3.59029e-12	0.868079	4553.58	5.82223e-13
DYNC1H1	26.3941	26.251	0.286067	230.784	1.77833	1.19208e-16	0.113057	1.0334e-14	0.868079	53844.9	2.57948e-17
NCEH1	24.7602	24.9763	-0.432155	145.395	-1.77887	5.47929e-15	0.113116	3.94367e-14	0.868079	20777	1.3406e-15
ZNF644	16.278	15.6142	1.32765	29.5673	1.77771	1.83349e-09	0.113317	1.86213e-09	0.868079	951.718	3.02572e-10
CPSF2	21.6919	21.3827	0.618323	86.9126	1.77713	3.36345e-13	0.113416	7.57116e-13	0.868079	7775.39	6.84731e-14
EXOSC5	20.8792	20.4054	0.947647	54.1032	1.77668	1.48708e-11	0.113494	1.902e-11	0.868079	3066.25	2.83053e-12
SAMD9	22.066	21.7835	0.565049	96.7361	1.77433	1.42812e-13	0.113903	3.89314e-13	0.868079	9603.77	2.9412e-14
MRPL10	20.2394	20.5916	-0.704364	73.2609	-1.77201	1.31903e-12	0.114306	2.33464e-12	0.868079	5186.71	3.45894e-13
ASCC2	19.8664	20.2279	-0.722942	70.0263	-1.7697	1.89255e-12	0.114709	3.1607e-12	0.868079	4731.56	4.99449e-13
PLIN2	19.8392	19.4888	0.700858	69.5889	1.76958	1.98977e-12	0.11473	3.29321e-12	0.868079	5019.9	3.94214e-13
IFIT3	19.4881	19.0862	0.80383	59.3913	1.76869	7.06002e-12	0.114885	9.8081e-12	0.868079	3679.02	1.36616e-12
ATL3	22.545	22.8252	-0.560371	101.83	-1.76776	9.47223e-14	0.115049	2.82285e-13	0.868079	10117.9	2.3872e-14
FKBP10	23.5041	23.7143	-0.420355	140.924	-1.76636	7.03508e-15	0.115296	4.57397e-14	0.868079	19510.8	1.72424e-15
NUP88	22.0708	21.7646	0.612457	88.76	1.76615	2.84262e-13	0.115332	6.68016e-13	0.868079	8103.15	5.8046e-14
ATP6V1A	22.8128	23.0299	-0.434147	132.47	-1.76583	1.13801e-14	0.115369	6.2089e-14	0.868079	17220.6	2.79874e-15
MAP2K4	21.1756	20.7801	0.79094	65.5847	1.76516	3.19552e-12	0.115506	4.92327e-12	0.868079	4468.18	6.28023e-13
PCM1	18.2399	17.7661	0.947747	46.7683	1.76416	4.75837e-11	0.115682	5.50813e-11	0.868079	2307.07	8.82468e-12
RAB31	20.7012	21.0637	-0.725042	72.4526	-1.76347	1.4414e-12	0.115804	2.52034e-12	0.868079	5071.79	3.78326e-13
TMEM245	19.3712	19.9897	-1.23702	40.186	-1.75844	1.59539e-10	0.116694	1.7307e-10	0.868079	1518.07	4.69654e-11
SYNJ2BP	19.5663	19.9553	-0.777875	63.7756	-1.75789	3.99604e-12	0.116792	5.98416e-12	0.868079	3911.87	1.06886e-12
SYNE1	21.6406	21.2976	0.685933	77.121	1.75634	8.7487e-13	0.117068	1.65112e-12	0.868079	6142.29	1.75862e-13
STAG1	17.0551	17.602	-1.09362	39.9512	-1.75518	1.67168e-10	0.117276	1.81044e-10	0.868079	1500.01	4.92641e-11
FGB.1	16.684	17.1825	-0.997028	42.7626	-1.75456	9.72043e-11	0.117385	1.07909e-10	0.868079	1725.61	2.81548e-11
ZNG1F	18.8343	18.1396	1.38942	32.3474	1.75197	8.97744e-10	0.117849	9.23793e-10	0.868079	1129.57	1.52802e-10
TJP1	23.8271	24.0907	-0.527344	113.046	-1.74978	4.10558e-14	0.118243	1.50358e-13	0.868079	12502.7	1.02351e-14
WBP2	19.7081	20.068	-0.719737	68.9747	-1.74922	2.13591e-12	0.118343	3.49504e-12	0.868079	4589.94	5.63995e-13
SLC25A19	19.7396	19.3303	0.818538	58.4078	1.74886	8.06769e-12	0.118408	1.10545e-11	0.868079	3558.99	1.55993e-12
TAOK1	17.8794	17.3362	1.0865	39.4243	1.74714	1.85822e-10	0.118719	2.00413e-10	0.868079	1654.74	3.32878e-11
EYA3	16.7557	16.0385	1.43444	27.6249	1.74705	3.14396e-09	0.118735	3.17653e-09	0.868079	834.443	5.11012e-10
POLR3B	19.1575	18.7451	0.824626	56.1326	1.7461	1.10816e-11	0.118907	1.4644e-11	0.868079	3292.53	2.12932e-12
MPRIP	22.9914	23.2323	-0.48182	118.963	-1.74458	2.7294e-14	0.119183	1.11725e-13	0.868079	13861.8	6.77239e-15
SEC11A	21.2324	20.8846	0.695646	74.0477	1.74405	1.21106e-12	0.119278	2.18672e-12	0.868079	5668.73	2.42416e-13
MRPS18B	19.008	19.871	-1.72606	28.3847	-1.74343	2.53513e-09	0.119391	2.56605e-09	0.868079	738.745	8.301e-10
MTMR1	19.0014	18.5643	0.874327	52.2939	1.74153	1.9512e-11	0.119736	2.41716e-11	0.868079	2866.48	3.70542e-12
PHF6	20.7804	21.2674	-0.973999	53.7045	-1.73916	1.57756e-11	0.120168	1.99873e-11	0.868079	2755.11	4.34142e-12
UBASH3B	19.0685	19.4089	-0.680705	70.0787	-1.73792	1.71833e-12	0.120242	2.92079e-12	0.868079	4741.81	4.48284e-13
EEF1B2	25.6742	25.5236	0.301253	207.95	1.73553	2.75419e-16	0.120679	1.14053e-14	0.868079	43756.5	5.93838e-17
SLC2A1	23.4615	23.7416	-0.560086	103.973	-1.7344	8.01863e-14	0.12104	2.49248e-13	0.868079	10558.3	2.01302e-14
NT5DC2	20.3778	19.9605	0.834538	58.6559	1.73409	7.79906e-12	0.121098	1.07278e-11	0.868079	3587.37	1.51117e-12
XAF1	18.4603	18.1271	0.666314	66.6645	1.73272	2.56574e-12	0.121196	4.08863e-12	0.868079	4610.52	5.01793e-13
PSMC3	24.4394	24.2812	0.316422	188.029	1.73263	6.18729e-16	0.121213	1.44531e-14	0.868079	35818.6	1.32757e-16
LTV1	20.2633	19.9832	0.560231	87.2103	1.72884	2.96798e-13	0.121913	6.90404e-13	0.868079	7821.86	6.00393e-14
EXOSC7	21.9645	21.607	0.715112	73.8658	1.72866	1.2351e-12	0.122101	2.21524e-12	0.868079	5639.72	2.47442e-13
RNF213	22.1529	21.9217	0.462292	115.867	1.72776	3.21009e-14	0.122197	1.25728e-13	0.868079	13711.1	6.7079e-15
PDLIM5	22.3576	22.0954	0.524309	102.942	1.72729	8.68378e-14	0.122356	2.64239e-13	0.868079	10851.6	1.804e-14
ATP5IF1	21.6825	22.1799	-0.994852	54.4289	-1.72629	1.41747e-11	0.122541	1.82193e-11	0.868079	2832.61	3.88574e-12
PTPA	22.2424	21.9926	0.499537	107.477	1.7262	6.15046e-14	0.122557	2.02561e-13	0.868079	11816.7	1.28279e-14
WDR74	20.2659	20.869	-1.20615	42.2356	-1.7261	1.07308e-10	0.122577	1.18451e-10	0.868079	1683.72	3.10579e-11
STOML2	23.181	23.6543	-0.946621	60.9455	-1.72462	5.74335e-12	0.122852	8.16502e-12	0.868079	3568.69	1.54305e-12
DRG1	23.1445	22.9541	0.380803	146.86	1.72278	4.50838e-15	0.123042	3.49646e-14	0.868079	21928.7	9.53832e-16
EIF1AY	21.6275	22.2473	-1.23959	43.6783	-1.72088	8.20912e-11	0.123551	9.19867e-11	0.868079	1804.45	2.35534e-11
AK1	23.4966	23.2352	0.522831	108.026	1.7188	5.90507e-14	0.123941	1.96886e-13	0.868079	11935.1	1.23264e-14
CWC15	16.887	17.2867	-0.799473	52.5073	-1.7171	1.74149e-11	0.124108	2.18442e-11	0.868079	2632.46	4.7608e-12
PLGRKT	19.7186	20.0963	-0.755511	64.6122	-1.71761	3.60079e-12	0.124166	5.45926e-12	0.868079	4020.73	9.5774e-13
STAT5A	17.484	16.8607	1.24672	32.8263	1.71633	7.98711e-10	0.124406	8.24496e-10	0.868079	1160.19	1.37336e-10
ATPAF2	20.137	20.4473	-0.620602	79.9251	-1.71532	5.97997e-13	0.124444	1.21184e-12	0.868079	6197.08	1.5299e-13
GALM	18.2315	17.8561	0.750652	57.7044	1.71532	8.16949e-12	0.124444	1.11626e-11	0.868079	3472.72	1.56584e-12
SF3A2	21.9298	22.4299	-1.00025	54.3918	-1.71513	1.42522e-11	0.124632	1.83129e-11	0.868079	2829.48	3.90296e-12
MECP2	18.3566	19.0542	-1.39503	33.1067	-1.71394	7.46467e-10	0.124858	7.71178e-10	0.868079	1018.75	2.30667e-10
PNP	24.201	24.0428	0.316345	183.838	1.7104	7.4161e-16	0.125377	1.49125e-14	0.868079	34244.2	1.59045e-16
RPS23	25.9296	25.5583	0.742539	83.2153	1.70952	4.76198e-13	0.125697	1.01014e-12	0.868079	7128.89	9.69072e-14
DDX60	20.9622	20.7241	0.476327	105.096	1.70806	6.6322e-14	0.125823	2.1454e-13	0.868079	11302.1	1.36838e-14
LDHB	28.4795	28.3264	0.306041	223.346	1.70628	1.76383e-16	0.126316	1.0735e-14	0.868079	50425.4	3.85502e-17
GPRC5A	20.9384	21.2834	-0.689941	74.4176	-1.70581	1.16375e-12	0.126406	2.11547e-12	0.868079	5361.36	3.02977e-13
SLAIN2	19.4558	19.1089	0.69392	66.3907	1.70478	2.83397e-12	0.126566	4.44007e-12	0.868079	4570.7	5.59418e-13
SSU72	19.4577	18.9886	0.938147	48.7812	1.70418	3.39934e-11	0.126718	4.03433e-11	0.868079	2500.08	6.401e-12
ST14	21.1647	21.4022	-0.475091	108.516	-1.70332	5.12808e-14	0.126731	1.76252e-13	0.868079	11517.1	1.26856e-14
SNRPF	22.8453	23.0244	-0.358157	154.69	-1.7015	2.96987e-15	0.12708	2.79168e-14	0.868079	23559.6	7.14934e-16
GNAI1	18.7546	19.2946	-1.08008	43.0053	-1.70226	9.29145e-11	0.127088	1.03388e-10	0.868079	1748.82	2.66915e-11
DYNC1LI1	22.2491	22.0042	0.489757	108.122	1.70167	5.86293e-14	0.127201	1.95983e-13	0.868079	11953.5	1.22504e-14
PI4KA	18.1293	17.3572	1.54411	27.0466	1.70136	3.71832e-09	0.127261	3.75101e-09	0.868079	799.488	6.0599e-10
PPP1CC	19.8291	20.2908	-0.92328	52.8064	-1.69905	1.805e-11	0.127706	2.25755e-11	0.868079	2664.52	4.96217e-12
FBL	24.4265	24.7099	-0.566696	104.738	-1.69852	7.56159e-14	0.12781	2.38655e-13	0.868079	10721.4	1.89327e-14
ST7	18.6836	18.2291	0.908914	48.1077	1.69612	3.79834e-11	0.128275	4.46574e-11	0.868079	2432.62	7.14049e-12
WDR43	22.9084	22.6533	0.510297	106.394	1.69471	6.66975e-14	0.128549	2.15387e-13	0.868079	11577.5	1.39218e-14
B4GALT1	22.0928	21.8556	0.474377	110.214	1.69154	5.0297e-14	0.129167	1.74352e-13	0.868079	12413.6	1.05322e-14
EIF2S3	24.5198	24.3156	0.408357	142.387	1.69087	6.47718e-15	0.129298	4.40968e-14	0.868079	20617.3	1.38264e-15
HLA.C	20.4895	21.1569	-1.33476	37.824	-1.68735	2.58518e-10	0.129987	2.75541e-10	0.868079	1343.25	7.65412e-11
MTHFD1	24.9405	24.7982	0.284678	207.764	1.68651	2.77403e-16	0.129998	1.14053e-14	0.868079	43664.3	5.98892e-17
NAA10	23.3144	23.1401	0.348564	158.27	1.68578	2.47099e-15	0.130142	2.53361e-14	0.868079	25429.7	5.25957e-16
EIF3K	21.6176	22.0164	-0.797687	65.7525	-1.68455	3.13091e-12	0.130539	4.82946e-12	0.868079	4169.58	8.28156e-13
RPS16	25.9274	25.6016	0.651626	93.3878	1.68076	1.893e-13	0.131288	4.85191e-13	0.868079	8946.08	3.90664e-14
ISOC2	20.4081	21.2814	-1.74662	28.9601	-1.68067	2.16186e-09	0.131306	2.19221e-09	0.868079	772.677	6.94173e-10
ARF6	23.3531	23.165	0.376192	146.296	1.67994	4.77027e-15	0.131331	3.62039e-14	0.868079	21753	1.01285e-15
RNF114	19.4086	19.0686	0.679907	66.5261	1.67729	2.68881e-12	0.131877	4.24314e-12	0.868079	4586.33	5.29993e-13
CDK8	17.9164	17.4556	0.921614	44.9274	1.6773	6.55563e-11	0.131977	7.42552e-11	0.868079	2127.85	1.21908e-11
PXN	21.2739	21.0235	0.500789	99.4949	1.67585	1.0298e-13	0.132112	3.01143e-13	0.868079	10137.8	2.11789e-14
FKBP14	18.1001	17.3903	1.41955	29.022	1.67516	2.12551e-09	0.132404	2.1559e-09	0.868079	913.837	3.55746e-10
FEZ2	17.327	16.8681	0.917755	43.5185	1.67424	8.4527e-11	0.132586	9.45084e-11	0.868079	1999.7	1.56248e-11
PAPOLA	21.1406	20.8763	0.52855	93.424	1.67253	1.76651e-13	0.132827	4.61254e-13	0.868079	8951.83	3.62393e-14
ABHD11	22.9746	23.1644	-0.379574	144.326	-1.67227	5.18524e-15	0.132828	3.82375e-14	0.868079	20491.5	1.25251e-15
DLAT	24.2482	24.4075	-0.318727	181.079	-1.67205	8.37451e-16	0.132873	1.59361e-14	0.868079	32364.3	1.99557e-16
STX3	23.0507	22.8181	0.465219	115.998	1.67229	3.34038e-14	0.132979	1.28976e-13	0.868079	13732.6	7.03097e-15
SOD2	24.7559	25.1097	-0.7076	83.8454	-1.67075	4.48317e-13	0.133288	9.58818e-13	0.868079	6834.74	1.14703e-13
USP8	18.4982	18.1471	0.702084	61.0408	1.66989	5.20425e-12	0.133308	7.50002e-12	0.868079	3872.92	1.01055e-12
VAMP3	18.9049	19.4383	-1.06698	43.005	-1.66917	9.2919e-11	0.133606	1.03388e-10	0.868079	1750.7	2.65773e-11
GSN	22.0377	22.3504	-0.625414	84.3551	-1.66909	4.27106e-13	0.133623	9.21028e-13	0.868079	6919.45	1.09187e-13
RAB21	20.4338	21.309	-1.75047	28.7173	-1.6681	2.31124e-09	0.133822	2.34064e-09	0.868079	759.722	7.42525e-10
RPS28	22.6553	23.2459	-1.18104	46.4055	-1.66714	5.06348e-11	0.134016	5.83243e-11	0.868079	2046.84	1.4236e-11
H3.7	23.3841	24.018	-1.26791	44.6425	-1.66642	6.89686e-11	0.134161	7.78716e-11	0.868079	1890.52	1.95533e-11
PPFIA1	19.1827	18.7916	0.78218	56.6007	1.6659	1.03703e-11	0.134265	1.37881e-11	0.868079	3339.76	2.01144e-12
BTF3	21.2612	21.6661	-0.809791	62.9448	-1.66355	4.43756e-12	0.134743	6.5423e-12	0.868079	3816.73	1.17946e-12
RPL21	24.8263	24.564	0.524499	110.087	1.66213	5.0762e-14	0.135031	1.75241e-13	0.868079	12380.7	1.06446e-14
SSBP1	25.2019	25.4465	-0.48927	122.157	-1.66082	2.20801e-14	0.135298	9.57048e-14	0.868079	14638.1	5.44538e-15
NAA50	22.185	21.9961	0.377795	136.686	1.66005	8.02756e-15	0.135302	4.93936e-14	0.868079	19006.8	1.69455e-15
TCF25	19.858	20.2992	-0.882543	54.0045	-1.66024	1.50893e-11	0.135417	1.92616e-11	0.868079	2792.44	4.11404e-12
PSMD1	24.6585	24.473	0.371112	154.761	1.65945	3.32444e-15	0.135578	2.96765e-14	0.868079	24316.9	7.14219e-16
BCAR1	19.9514	19.6671	0.568759	81.0682	1.65777	5.33553e-13	0.135769	1.10653e-12	0.868079	6764.85	1.0758e-13
GLRX3	24.2682	24.0716	0.393179	143.585	1.65836	6.05696e-15	0.135801	4.2118e-14	0.868079	20956.2	1.29531e-15
ALAS1	19.2247	18.8048	0.839775	52.4745	1.65702	1.89822e-11	0.136076	2.35752e-11	0.868079	2879.28	3.63999e-12
TOMM40	22.9701	23.4497	-0.959148	57.2266	-1.65513	9.49803e-12	0.136464	1.27545e-11	0.868079	3143.68	2.56195e-12
PFDN2	22.9414	22.7531	0.376737	141.178	1.65291	6.19072e-15	0.136766	4.27434e-14	0.868079	20263.9	1.31e-15
RAB3D	21.9938	21.5564	0.874664	57.6299	1.65347	8.97991e-12	0.136805	1.21297e-11	0.868079	3458.7	1.74882e-12
CSTF3	22.6778	22.4779	0.399665	131.268	1.65037	1.11108e-14	0.13729	6.08754e-14	0.868079	17540.3	2.33984e-15
HMMR	17.8265	17.3963	0.860471	47.1328	1.64849	4.47255e-11	0.137834	5.19732e-11	0.868079	2334.1	8.42335e-12
IFI44L	22.5209	22.2559	0.530077	97.8773	1.64839	1.30022e-13	0.137855	3.59984e-13	0.868079	9810.85	2.70054e-14
SDSL	17.0418	16.5162	1.05121	36.5853	1.64654	3.37031e-10	0.13824	3.55821e-10	0.868079	1426.39	6.02264e-11
SETD2	18.9077	18.4048	1.0057	42.5923	1.6457	1.00346e-10	0.138413	1.11208e-10	0.868079	1915.94	1.85374e-11
GTF3C2	19.7237	20.618	-1.78869	26.8184	-1.64515	3.97665e-09	0.138528	4.00851e-09	0.868079	659.536	1.30372e-09
PARP12	20.099	19.8051	0.587844	78.2392	1.64208	7.09653e-13	0.139015	1.39113e-12	0.868079	6305.75	1.42671e-13
GDI2	24.5104	24.3304	0.359985	156.989	1.64244	2.96508e-15	0.139095	2.79168e-14	0.868079	25012.8	6.37945e-16
TRAPPC4	18.9254	18.5837	0.683297	63.0838	1.64014	3.99609e-12	0.139424	5.98416e-12	0.868079	4128.57	7.81775e-13
RPL18	24.5871	24.3356	0.502956	112.169	1.63925	4.36952e-14	0.139764	1.57683e-13	0.868079	12844.6	9.18751e-15
MYL6B	18.7663	18.3542	0.824092	51.6118	1.6386	2.16686e-11	0.139899	2.6615e-11	0.868079	2786.07	4.15179e-12
SND1	25.3339	25.5078	-0.347861	169.871	-1.63809	1.57721e-15	0.140008	2.03732e-14	0.868079	28465.4	3.80213e-16
PLXNA1	19.7079	19.4025	0.610863	73.5027	1.63634	1.17164e-12	0.140221	2.12783e-12	0.868079	5575.42	2.33921e-13
HLA.A	23.5686	24.0506	-0.964053	57.6249	-1.63331	8.98612e-12	0.141016	1.21339e-11	0.868079	3190.19	2.41584e-12
STAT6	19.3127	19.993	-1.36053	33.8989	-1.63118	6.18457e-10	0.141468	6.40967e-10	0.868079	1073.6	1.87135e-10
PRKRA	19.8722	19.4091	0.926222	48.3147	1.63032	3.67034e-11	0.141651	4.32829e-11	0.868079	2448.37	6.9587e-12
RPL35A	24.9361	24.6998	0.472467	120.526	1.63021	2.45866e-14	0.141674	1.03801e-13	0.868079	14807.1	5.20087e-15
SNX3	23.2784	23.0552	0.44647	118.965	1.62903	2.72909e-14	0.141927	1.11725e-13	0.868079	14429.3	5.76759e-15
SETD3	20.8852	20.5968	0.576741	82.2605	1.62876	5.2224e-13	0.141983	1.08828e-12	0.868079	6958.93	1.06729e-13
FAM210A	21.5972	21.2937	0.607032	80.7482	1.62772	6.0579e-13	0.142206	1.22318e-12	0.868079	6708.79	1.23563e-13
MRPS2	22.2919	22.4866	-0.3894	132.75	-1.62552	1.0152e-14	0.142522	5.76464e-14	0.868079	17320.1	2.46171e-15
EIF2B1	20.146	20.4252	-0.558231	83.9921	-1.6232	4.01425e-13	0.14302	8.71916e-13	0.868079	6864.49	1.01443e-13
PSMD5	22.2634	21.9822	0.562271	89.588	1.62035	2.63915e-13	0.143787	6.2738e-13	0.868079	8233.92	5.44444e-14
DHX57	20.4178	20.1233	0.58901	78.2567	1.61968	7.78345e-13	0.143931	1.5009e-12	0.868079	6305.99	1.58297e-13
PAPSS2	21.4168	21.9613	-1.08912	46.1161	-1.61717	5.32259e-11	0.144473	6.10689e-11	0.868079	2023.85	1.48932e-11
ARID1A	20.3129	20.7347	-0.843605	56.1905	-1.61655	1.09907e-11	0.144609	1.45289e-11	0.868079	3031.52	2.96242e-12
RANBP6	19.8764	19.607	0.538815	83.0156	1.61315	4.40948e-13	0.145194	9.44613e-13	0.868079	7083.58	8.94146e-14
RRP1B	21.4504	21.2071	0.486556	99.4667	1.61367	1.11394e-13	0.145195	3.19756e-13	0.868079	10123.2	2.31591e-14
SLC25A11	23.0134	22.7566	0.513666	101.056	1.61295	1.00687e-13	0.145391	2.96213e-13	0.868079	10445.4	2.10151e-14
ZNF217	17.9559	17.427	1.05785	37.533	1.61101	2.74925e-10	0.145813	2.92469e-10	0.868079	1496.83	4.9683e-11
VAPA	25.0407	24.8771	0.327269	173.058	1.60984	1.35918e-15	0.146069	1.92107e-14	0.868079	30345.7	2.94329e-16
CAD	24.7524	24.549	0.406769	137.346	1.60921	8.64312e-15	0.146206	5.19519e-14	0.868079	19179	1.84674e-15
ARL6IP5	21.921	22.277	-0.712126	71.1814	-1.60898	1.66052e-12	0.146257	2.83737e-12	0.868079	4907.41	4.31621e-13
TUBGCP3	17.4295	16.9868	0.885542	43.6443	1.60883	8.26027e-11	0.14629	9.24629e-11	0.868079	2006.71	1.54077e-11
RUVBL1	24.689	24.411	0.556072	99.8681	1.60863	1.10677e-13	0.146333	3.1887e-13	0.868079	10203.4	2.30818e-14
ETF1	23.5135	23.3491	0.328746	161.447	1.60733	2.10623e-15	0.146466	2.32509e-14	0.868079	26434.8	4.50084e-16
MRM3	20.971	21.6143	-1.28677	38.1712	-1.60686	2.40367e-10	0.146722	2.56897e-10	0.868079	1372.88	7.01558e-11
SRBD1	20.0287	19.6763	0.704655	63.3707	1.60474	4.20471e-12	0.147188	6.24147e-12	0.868079	4162.24	8.34012e-13
TOLLIP	18.4976	18.8574	-0.719565	59.4519	-1.60413	6.8537e-12	0.147285	9.56234e-12	0.868079	3402.23	1.82399e-12
SNRPD2	22.8202	23.1769	-0.713391	73.6703	-1.60343	1.26156e-12	0.147478	2.25336e-12	0.868079	5262.83	3.26314e-13
EXOSC3	18.8686	19.221	-0.704788	61.828	-1.60307	5.12003e-12	0.147557	7.40024e-12	0.868079	3685.1	1.35716e-12
MAPK1	22.126	22.3875	-0.522969	96.9938	-1.60214	1.39805e-13	0.147763	3.82721e-13	0.868079	9190.6	3.50706e-14
UTP15	22.7196	22.4553	0.528687	96.2266	1.60199	1.48974e-13	0.147796	4.03036e-13	0.868079	9480.14	3.09771e-14
CANX	25.8447	26.1751	-0.66069	89.6873	-1.60076	2.61584e-13	0.148068	6.23741e-13	0.868079	7843.35	6.613e-14
DIS3	23.1164	22.8941	0.444555	116.542	1.60018	3.21752e-14	0.148196	1.25893e-13	0.868079	13848.3	6.79866e-15
SNX1	19.3811	19.0311	0.700016	61.4778	1.599	5.35779e-12	0.14846	7.67056e-12	0.868079	3921.1	1.05883e-12
TXNDC9	21.6286	21.2917	0.673795	71.4388	1.59859	1.61328e-12	0.14855	2.76998e-12	0.868079	5267.57	3.25141e-13
BLMH	18.6239	18.3119	0.623964	66.2261	1.59566	2.7053e-12	0.149049	4.26571e-12	0.868079	4537.88	5.34838e-13
RBFOX2	19.5418	19.0727	0.938199	45.8846	1.59601	5.54073e-11	0.149124	6.33826e-11	0.868079	2211.51	1.045e-11
CC2D1B	19.1835	19.5946	-0.822041	53.7981	-1.59591	1.55579e-11	0.149145	1.97434e-11	0.868079	2775.36	4.21619e-12
PLOD3	23.1503	22.9595	0.381753	135.683	1.59525	9.5283e-15	0.149292	5.54775e-14	0.868079	18718.4	2.03543e-15
FUS	24.6515	24.881	-0.458946	122.261	-1.59466	2.19293e-14	0.149425	9.51572e-14	0.868079	14674.6	5.39131e-15
ATP11C	19.5128	19.1685	0.688611	62.6697	1.59195	4.59565e-12	0.150032	6.72707e-12	0.868079	4071.11	9.11217e-13
TMEM214	20.8531	21.091	-0.475646	99.732	-1.5904	1.01029e-13	0.150225	2.96996e-13	0.868079	9724.69	2.50325e-14
CTSB	22.365	22.7389	-0.747636	68.4181	-1.59066	2.27882e-12	0.15032	3.69633e-12	0.868079	4529.66	5.94618e-13
CNDP2	23.2555	23.0702	0.370497	139.958	1.58934	7.43328e-15	0.150617	4.69971e-14	0.868079	19905.4	1.59144e-15
KIF22	17.905	17.379	1.05203	37.1133	1.58861	3.00684e-10	0.150782	3.18828e-10	0.868079	1463.3	5.43862e-11
RAB27B	20.2888	20.5424	-0.507358	90.903	-1.58754	2.1272e-13	0.150869	5.31936e-13	0.868079	8061.79	5.31766e-14
HMGB2	23.0586	22.8142	0.488683	104.809	1.58747	7.52077e-14	0.151039	2.37559e-13	0.868079	11222.8	1.57683e-14
GNG12	21.5174	22.0439	-1.05298	46.9675	-1.5864	4.59973e-11	0.151281	5.33716e-11	0.868079	2103.09	1.27746e-11
TMEM126B	20.3485	20.0041	0.688796	65.1445	1.58612	3.3722e-12	0.151344	5.16286e-12	0.868079	4392.45	6.72461e-13
STAT2	18.5578	18.2189	0.677811	60.1979	1.58363	5.81848e-12	0.151754	8.25678e-12	0.868079	3761.11	1.13669e-12
PRPF19	24.2519	24.5041	-0.504325	108.838	-1.58394	5.56132e-14	0.151836	1.88486e-13	0.868079	11604.5	1.37928e-14
LEO1	20.5741	20.9551	-0.762084	61.5713	-1.58335	5.29315e-12	0.151972	7.60536e-12	0.868079	3655.66	1.4014e-12
BICRA	15.8259	15.3008	1.05014	32.6155	1.58286	8.40707e-10	0.152081	8.6716e-10	0.868079	1139.29	1.47668e-10
ATP5PD	24.0834	24.458	-0.749302	73.0599	-1.5827	1.34834e-12	0.152117	2.37896e-12	0.868079	5176.72	3.48572e-13
FAHD1	22.0488	22.2487	-0.399821	124.484	-1.58183	1.70185e-14	0.152163	7.97945e-14	0.868079	15220.3	4.13797e-15
CAT	22.4518	22.6631	-0.422549	119.876	-1.58043	2.56745e-14	0.152635	1.06663e-13	0.868079	14104.8	6.3173e-15
DHX40	18.0591	17.4066	1.30511	29.7949	1.57965	1.72517e-09	0.152812	1.75441e-09	0.868079	956.79	2.96228e-10
ITPRID2	19.0735	18.6468	0.853507	48.805	1.57962	3.38614e-11	0.152818	4.01989e-11	0.868079	2493.45	6.46928e-12
PDIA3	27.3115	27.4468	-0.270532	226.619	-1.57946	1.55968e-16	0.152847	1.04125e-14	0.868079	50852.4	3.70093e-17
POFUT1	21.8402	22.0672	-0.454037	108.465	-1.57804	5.7164e-14	0.15318	1.92571e-13	0.868079	11525.1	1.41772e-14
PCNA	24.9801	24.8175	0.325163	170.264	1.57744	1.54828e-15	0.153317	2.01965e-14	0.868079	29372.3	3.35356e-16
FETUB	22.1912	21.904	0.574406	84.9882	1.57594	4.02312e-13	0.15366	8.73207e-13	0.868079	7414.89	8.27963e-14
NSA2	20.8706	20.6031	0.535016	85.8225	1.57587	3.72074e-13	0.153675	8.20962e-13	0.868079	7559.25	7.66491e-14
C7orf50	18.1108	18.543	-0.864279	47.8075	-1.57563	3.99293e-11	0.15373	4.6762e-11	0.868079	2181.51	1.10361e-11
ARL8B	19.6202	20.0285	-0.816747	54.5752	-1.57369	1.38741e-11	0.154177	1.78618e-11	0.868079	2859.47	3.74188e-12
PRORP	19.6966	19.9802	-0.567129	78.2968	-1.57149	7.05472e-13	0.15453	1.38503e-12	0.868079	5958.84	1.79081e-13
RPA2	22.5149	22.3298	0.370215	133.7	1.56742	9.58684e-15	0.15547	5.57351e-14	0.868079	18174.5	2.02862e-15
POLDIP3	22.3826	22.0577	0.649798	75.1768	1.56598	1.07303e-12	0.155957	1.97077e-12	0.868079	5820.49	2.18104e-13
RAB11FIP1	21.9579	22.223	-0.530183	92.7994	-1.5655	1.99118e-13	0.156068	5.05373e-13	0.868079	8408.72	5.00551e-14
ETS1	21.5965	21.3807	0.431627	109.62	1.56481	4.72735e-14	0.156075	1.67381e-13	0.868079	12261.6	9.86286e-15
MBP	20.4987	20.2046	0.588329	76.0215	1.56528	9.81322e-13	0.156119	1.82466e-12	0.868079	5950	1.99724e-13
CLMN	19.1335	18.847	0.573134	72.6841	1.56293	1.28187e-12	0.156514	2.27817e-12	0.868079	5446.07	2.57048e-13
DUSP12	19.7172	19.3711	0.692167	61.8381	1.56242	5.11339e-12	0.156786	7.39339e-12	0.868079	3963.02	1.01475e-12
XPNPEP1	21.9628	21.7797	0.366223	131.345	1.56167	1.10587e-14	0.156807	6.07048e-14	0.868079	17543.9	2.33792e-15
PRTFDC1	21.5205	21.3237	0.393534	119.619	1.56101	2.34434e-14	0.156962	9.99482e-14	0.868079	14575.3	4.92438e-15
EDC4	22.8957	22.7237	0.344055	145.791	1.56086	4.78102e-15	0.156996	3.62151e-14	0.868079	21579.3	1.01743e-15
NELFE	18.9652	18.4809	0.968431	42.1096	1.56031	1.09895e-10	0.157279	1.21205e-10	0.868079	1868.57	2.04873e-11
PPA2	23.3419	24.0594	-1.43503	36.9938	-1.56024	3.08508e-10	0.157296	3.26681e-10	0.868079	1289.35	9.01314e-11
EDF1	21.5973	21.3387	0.517275	90.9616	1.55918	2.3367e-13	0.157542	5.70786e-13	0.868079	8477.01	4.84611e-14
MLYCD	18.7992	19.2339	-0.86952	48.7428	-1.55814	3.4208e-11	0.157786	4.05732e-11	0.868079	2270.88	9.40018e-12
PPAT	20.8606	20.4402	0.840718	53.5373	1.55706	1.61735e-11	0.15804	2.04514e-11	0.868079	2986.56	3.14478e-12
BCAP31	24.9455	25.3317	-0.772477	72.2096	-1.55704	1.48063e-12	0.158044	2.57395e-12	0.868079	5057.65	3.82576e-13
NOP16	19.7123	20.1023	-0.779984	56.6783	-1.55504	1.02573e-11	0.158516	1.36659e-11	0.868079	3090.21	2.74382e-12
RBM10	21.199	21.5051	-0.61218	77.1997	-1.55395	8.67764e-13	0.158773	1.6393e-12	0.868079	5792.55	2.22343e-13
MYLK	18.9585	18.4414	1.03419	39.1838	1.5538	1.9511e-10	0.158807	2.09965e-10	0.868079	1623.89	3.58863e-11
TOMM7	22.5386	22.7897	-0.502314	99.6359	-1.55288	1.12757e-13	0.159026	3.23193e-13	0.868079	9710.91	2.81348e-14
OTUD7A	18.6494	18.2835	0.731718	54.856	1.55237	1.33169e-11	0.159147	1.72531e-11	0.868079	3132.02	2.60028e-12
PTP4A1	20.8105	20.191	1.23902	35.766	1.55195	4.03636e-10	0.159246	4.2373e-10	0.868079	1360.12	7.28217e-11
CYB5B	22.6179	23.4423	-1.64888	31.1406	-1.54882	1.21453e-09	0.159987	1.24158e-09	0.868079	903.928	3.71544e-10
CDK9	21.2724	21.0298	0.485228	94.8756	1.54793	1.64697e-13	0.160181	4.37957e-13	0.868079	9211.47	3.42696e-14
CHORDC1	22.5289	22.2474	0.563086	86.3221	1.54491	3.55194e-13	0.160919	7.90875e-13	0.868079	7642.49	7.33629e-14
BCKDHA	20.117	20.4738	-0.713589	62.6796	-1.54476	4.58985e-12	0.160956	6.7211e-12	0.868079	3794.18	1.20774e-12
UACA	22.184	22.3817	-0.395551	123.472	-1.54298	1.8172e-14	0.161227	8.39916e-14	0.868079	14978.3	4.41323e-15
SLC25A6	24.2722	23.9885	0.567373	92.2742	1.54323	2.08366e-13	0.161321	5.23911e-13	0.868079	8718.3	4.33134e-14
MIDEAS	19.0732	18.5667	1.01295	39.9969	1.54299	1.6565e-10	0.161378	1.79501e-10	0.868079	1689.41	3.06425e-11
RRM1	22.5874	22.8394	-0.504126	98.7309	-1.54096	1.21296e-13	0.161865	3.41584e-13	0.868079	9535.01	3.02699e-14
GMPR2	17.6254	17.1341	0.982487	37.9253	1.53773	2.53069e-10	0.162644	2.69954e-10	0.868079	1523.17	4.63408e-11
TUT1	17.1156	16.3459	1.53943	23.0818	1.53711	1.3038e-08	0.162791	1.30884e-08	0.868079	585.307	2.09622e-09
MMAB	18.3196	17.9109	0.817263	47.5715	1.53488	4.15375e-11	0.16333	4.85289e-11	0.868079	2368.67	7.94271e-12
ORM1	20.824	20.456	0.735926	60.2641	1.53305	6.28321e-12	0.163774	8.85186e-12	0.868079	3764.77	1.24591e-12
MYD88	18.5175	18.0531	0.928712	42.1445	1.53304	1.09171e-10	0.163777	1.20474e-10	0.868079	1869.88	2.043e-11
SCYL1	20.9907	20.7327	0.51599	87.0852	1.53255	3.31049e-13	0.163896	7.49085e-13	0.868079	7774.92	6.84894e-14
LRRC8D	21.1368	20.8421	0.589336	76.6472	1.53251	9.19056e-13	0.163907	1.72119e-12	0.868079	6043.26	1.87676e-13
RSL24D1	20.7141	21.0528	-0.677389	67.2702	-1.53051	2.60888e-12	0.164393	4.13877e-12	0.868079	4382.01	6.78891e-13
ZFAND1	21.5355	21.2478	0.575314	79.8674	1.52913	6.61324e-13	0.164728	1.31204e-12	0.868079	6553.85	1.35671e-13
CALU	24.8154	25.2961	-0.961347	56.858	-1.52793	1.00013e-11	0.165022	1.33659e-11	0.868079	3112.3	2.66677e-12
TRIM56	18.2021	18.5298	-0.655389	61.0552	-1.52699	5.19436e-12	0.1651	7.49378e-12	0.868079	3598.23	1.35782e-12
FOXJ3	19.6459	19.3301	0.631649	66.0923	1.52714	3.00454e-12	0.165215	4.66614e-12	0.868079	4513.26	6.0331e-13
DNAJC3	19.9754	20.4773	-1.00397	44.0495	-1.52711	7.67328e-11	0.165222	8.63133e-11	0.868079	1847.56	2.14339e-11
GALNT3	20.8551	20.5737	0.562875	78.8686	1.52577	7.31347e-13	0.16555	1.42364e-12	0.868079	6392.76	1.49874e-13
NDUFA4	21.7069	22.0872	-0.760605	62.6091	-1.52455	4.63128e-12	0.16585	6.7716e-12	0.868079	3787.24	1.21661e-12
PIN4	20.1442	20.6693	-1.0502	42.4319	-1.52449	1.03412e-10	0.165864	1.1441e-10	0.868079	1711.31	2.91063e-11
CPSF3	21.357	21.1215	0.471014	96.6563	1.52413	1.41921e-13	0.165932	3.87428e-13	0.868079	9553.1	2.96205e-14
SMPDL3B	21.0349	21.5606	-1.05151	44.1856	-1.52377	7.48669e-11	0.166042	8.4263e-11	0.868079	1859.48	2.08904e-11
IDH3G	20.6466	21.1543	-1.01558	44.799	-1.52079	6.70699e-11	0.166775	7.58816e-11	0.868079	1912.91	1.86549e-11
SPNS1	16.7101	17.1375	-0.8548	43.1155	-1.52067	9.1037e-11	0.166803	1.01496e-10	0.868079	1768.54	2.55229e-11
ZCCHC8	21.539	21.2812	0.515764	88.7325	1.52063	2.84968e-13	0.166814	6.68869e-13	0.868079	8066.58	5.9106e-14
SVIL	23.1071	23.2941	-0.374104	133.818	-1.51966	1.06441e-14	0.167053	5.96587e-14	0.868079	17622	2.59161e-15
TAF5	19.0993	19.3926	-0.586685	71.0082	-1.51901	1.54587e-12	0.167061	2.66833e-12	0.868079	4891.93	3.9554e-13
TIMM9	21.7077	21.9842	-0.553044	85.4126	-1.51934	3.86599e-13	0.167132	8.44886e-13	0.868079	7114.09	9.77166e-14
NDUFB4	18.8927	18.4896	0.806161	49.2466	1.51829	3.15123e-11	0.167393	3.75829e-11	0.868079	2533.28	6.07229e-12
CTSS	21.4774	21.8983	-0.841796	55.8283	-1.51753	1.15733e-11	0.167581	1.52268e-11	0.868079	2999.29	3.09175e-12
LBR	21.6768	22.0656	-0.777649	60.8662	-1.5168	5.80346e-12	0.167762	8.23847e-12	0.868079	3576.43	1.52974e-12
ARHGDIA	21.344	21.914	-1.13998	41.2034	-1.51563	1.30709e-10	0.168052	1.42988e-10	0.868079	1611.7	3.69821e-11
SNRPE	22.131	22.4972	-0.732288	65.8423	-1.51546	3.09694e-12	0.168094	4.78272e-12	0.868079	4196.39	8.07199e-13
ILF2	26.595	26.4333	0.323335	175.155	1.51499	1.23426e-15	0.168212	1.86992e-14	0.868079	31056.9	2.68265e-16
NME2	26.2091	26.0302	0.357696	155.761	1.5135	3.15735e-15	0.168582	2.85114e-14	0.868079	24597.3	6.8219e-16
SF3B1	25.0679	25.3806	-0.625242	86.8622	-1.51308	3.37909e-13	0.168686	7.5976e-13	0.868079	7361.46	8.52269e-14
LRIF1	19.0224	18.5571	0.930436	42.6344	1.51154	9.95595e-11	0.16907	1.10461e-10	0.868079	1911.11	1.87253e-11
ERLIN2	22.584	22.7927	-0.417493	116.661	-1.511	3.19138e-14	0.169206	1.25247e-13	0.868079	13362.8	7.84258e-15
OSBPL11	19.2853	18.985	0.600631	67.4989	1.51001	2.32198e-12	0.169301	3.75037e-12	0.868079	4702.52	4.63515e-13
MRPL45	23.5957	23.7492	-0.306973	165.135	-1.5093	1.75667e-15	0.16948	2.13482e-14	0.868079	26919.2	4.18407e-16
FXN	20.6785	20.9513	-0.545551	81.9729	-1.50931	5.37076e-13	0.169627	1.11325e-12	0.868079	6546.87	1.36251e-13
HDGFL2	24.3158	24.5008	-0.370005	141.119	-1.50695	6.95761e-15	0.170219	4.55397e-14	0.868079	19616.2	1.68744e-15
ACAT2	20.8079	20.3699	0.876132	49.5403	1.50669	3.00516e-11	0.170285	3.59274e-11	0.868079	2562.07	5.80408e-12
ITGA3	24.5675	24.7115	-0.288131	182.613	-1.50559	7.82578e-16	0.170411	1.5266e-14	0.868079	32960.8	1.85435e-16
LIMA1	24.5277	24.7672	-0.479036	110.111	-1.50593	5.06744e-14	0.170476	1.75094e-13	0.868079	11892.1	1.25054e-14
WRNIP1	18.8613	18.4555	0.811455	48.4215	1.50543	3.60624e-11	0.170602	4.26301e-11	0.868079	2450	6.94021e-12
SEPTIN7	24.1775	23.9884	0.378195	135.034	1.50537	9.90071e-15	0.170617	5.71341e-14	0.868079	18524	2.12231e-15
EBNA1BP2	20.5683	20.8459	-0.555254	79.8973	-1.50483	6.59348e-13	0.170754	1.30963e-12	0.868079	6215.81	1.67686e-13
DCBLD2	21.3695	21.6169	-0.494824	92.8756	-1.50329	1.97814e-13	0.171141	5.02763e-13	0.868079	8430.69	4.95353e-14
UBE2M	23.1786	22.9679	0.42145	115.759	1.50198	3.39587e-14	0.171472	1.30773e-13	0.868079	13648.3	7.20634e-15
DPY30	19.8017	20.2389	-0.874391	49.1618	-1.50186	3.19488e-11	0.171502	3.80673e-11	0.868079	2314.72	8.70866e-12
TRMT1L	19.9506	20.5775	-1.2538	34.8111	-1.49982	5.00661e-10	0.172021	5.22705e-10	0.868079	1140.23	1.47182e-10
HNRNPR	26.4162	26.5365	-0.240712	233.724	-1.49914	1.07674e-16	0.172041	1.01888e-14	0.868079	54133.7	2.5246e-17
LACTB	19.3511	19.6874	-0.672601	62.0487	-1.49895	4.97632e-12	0.172241	7.22195e-12	0.868079	3720.75	1.3059e-12
EP300	16.2438	16.6855	-0.883468	39.9766	-1.49672	1.66321e-10	0.172806	1.80177e-10	0.868079	1515.75	4.72527e-11
EIF2B5	21.2788	21.0278	0.501968	88.5945	1.49546	2.88537e-13	0.17313	6.76026e-13	0.868079	8038.59	5.99339e-14
JUNB	19.1568	19.4615	-0.609359	67.383	-1.49188	2.35423e-12	0.173894	3.79499e-12	0.868079	4400.52	6.05104e-13
RBMX2	17.5611	17.167	0.788077	45.9551	1.49174	5.47323e-11	0.174081	6.26498e-11	0.868079	2211.05	1.04587e-11
CCDC134	19.4957	19.758	-0.524691	79.2941	-1.48897	6.37298e-13	0.17464	1.27427e-12	0.868079	6122.79	1.60584e-13
SPAG7	18.7429	18.3195	0.846784	45.5631	1.48922	5.8604e-11	0.174727	6.67682e-11	0.868079	2174.18	1.11856e-11
NUDCD1	21.6366	21.3285	0.616241	72.8761	1.48888	1.37576e-12	0.174813	2.42077e-12	0.868079	5466.6	2.80312e-13
TRIO	21.015	20.7432	0.543491	80.3316	1.48829	6.31374e-13	0.174967	1.26372e-12	0.868079	6624.46	1.29978e-13
SPINT1	19.7441	20.1516	-0.815035	52.0343	-1.48813	2.0303e-11	0.175008	2.50798e-11	0.868079	2600.28	5.47066e-12
RPS6KA4	21.1112	20.909	0.404328	108.748	1.48699	5.04057e-14	0.17515	1.74475e-13	0.868079	12057.1	1.05525e-14
FSCN1	21.8584	21.5916	0.533731	85.036	1.48637	4.00507e-13	0.175462	8.70406e-13	0.868079	7412.07	8.29221e-14
IPO11	20.1349	19.8497	0.570532	73.0866	1.48542	1.3444e-12	0.175706	2.37307e-12	0.868079	5497.4	2.74082e-13
PFKL	21.1612	21.4192	-0.51606	87.1787	-1.48522	3.2822e-13	0.175757	7.45711e-13	0.868079	7419.22	8.26031e-14
PRPF4	22.0582	22.4305	-0.744652	63.2531	-1.48484	4.26763e-12	0.175855	6.32523e-12	0.868079	3870.33	1.11548e-12
ATP5MK	20.7775	21.2073	-0.859636	51.7912	-1.48447	2.10766e-11	0.175953	2.59287e-11	0.868079	2575.8	5.6814e-12
RPL36	21.1496	21.3513	-0.403259	111.106	-1.48383	4.24258e-14	0.175967	1.54008e-13	0.868079	12113.7	1.03559e-14
SHPK	21.6944	21.4837	0.421469	106.86	1.48237	5.93876e-14	0.176378	1.97343e-13	0.868079	11645.3	1.24464e-14
ERGIC1	22.4218	22.5875	-0.331444	142.753	-1.4812	5.66256e-15	0.17665	3.9873e-14	0.868079	20081.7	1.35844e-15
SBDS	22.0374	21.8604	0.353885	129.298	1.48006	1.25464e-14	0.176946	6.58798e-14	0.868079	16990.7	2.65919e-15
IARS2	24.9123	25.0612	-0.297727	175.859	-1.4773	1.19527e-15	0.177817	1.86992e-14	0.868079	30561.2	2.86111e-16
RPL5	26.26	26.1161	0.287735	189.351	1.47515	6.61448e-16	0.178378	1.46226e-14	0.868079	36251	1.44457e-16
IFRD1	17.3641	16.9315	0.865343	40.7985	1.47442	1.41417e-10	0.178569	1.54269e-10	0.868079	1751.76	2.65132e-11
AGT	18.6873	18.1584	1.05771	35.788	1.47404	4.01668e-10	0.178669	4.21778e-10	0.868079	1357.56	7.33711e-11
LTA4H	23.1474	23.3195	-0.344274	141.044	-1.47239	6.79011e-15	0.179064	4.48648e-14	0.868079	19601.9	1.64078e-15
RPS7	26.9674	26.8077	0.319534	174.642	1.47195	1.26359e-15	0.17922	1.86992e-14	0.868079	30865.5	2.74983e-16
DCTD	20.3299	20.066	0.527776	79.0753	1.47067	6.65469e-13	0.179439	1.31788e-12	0.868079	6419.53	1.35907e-13
UBQLN4	19.4751	19.7546	-0.558874	73.3789	-1.46792	1.18761e-12	0.180131	2.14883e-12	0.868079	5234.28	3.01442e-13
GBP1	21.0166	20.8185	0.396374	108.998	1.46744	4.94845e-14	0.180258	1.72203e-13	0.868079	12109	1.0372e-14
CLASP1	20.7723	20.4453	0.653981	64.8521	1.46683	3.49566e-12	0.18057	5.32055e-12	0.868079	4342.48	7.03949e-13
AACS	22.1837	21.9138	0.539892	84.1535	1.46604	4.35357e-13	0.180779	9.35718e-13	0.868079	7258.44	9.01707e-14
RAB34	20.2605	20.6194	-0.717801	59.5393	-1.46561	6.92101e-12	0.180894	9.65279e-12	0.868079	3423.68	1.82144e-12
TIMM50	21.4551	21.9369	-0.963572	47.1858	-1.46556	4.43262e-11	0.180906	5.15553e-11	0.868079	2130.84	1.21225e-11
COPS3	21.6953	21.5089	0.372731	119.54	1.4648	2.35682e-14	0.180959	1.00261e-13	0.868079	14539.7	4.97305e-15
MRPL38	20.8012	21.0688	-0.535145	81.5109	-1.46397	5.61911e-13	0.181328	1.15248e-12	0.868079	6477.41	1.4219e-13
TP53BP1	21.9131	22.1721	-0.517881	88.5664	-1.46277	2.89271e-13	0.181647	6.77339e-13	0.868079	7662.93	7.25832e-14
ZMPSTE24	23.3585	23.6585	-0.599892	81.5518	-1.46219	5.5966e-13	0.181801	1.15089e-12	0.868079	6484.2	1.41596e-13
SNTB2	21.2934	21.0289	0.529038	82.1754	1.46183	5.26582e-13	0.181899	1.09616e-12	0.868079	6924.82	1.08848e-13
USP39	22.2552	22.4337	-0.357028	129.841	-1.46116	1.21306e-14	0.181928	6.52712e-14	0.868079	16592.5	2.92506e-15
MRRF	22.1239	21.9428	0.36223	125.101	1.46029	1.63556e-14	0.18216	7.78724e-14	0.868079	15910.7	3.46228e-15
TRAP1	25.8665	26.0214	-0.309952	173.337	-1.45995	1.3418e-15	0.1824	1.91042e-14	0.868079	29689.8	3.2123e-16
PLEKHF2	18.2226	17.876	0.693049	53.2533	1.45991	1.68752e-11	0.182412	2.12493e-11	0.868079	2948	3.31249e-12
MRPL58	20.4787	20.8736	-0.789789	54.5597	-1.45972	1.39057e-11	0.18246	1.78853e-11	0.868079	2866.26	3.70657e-12
RPL7L1	23.3428	23.1599	0.365751	130.716	1.4597	1.28419e-14	0.182468	6.68841e-14	0.868079	17358.7	2.75261e-15
LSM4	22.0624	21.7875	0.549881	81.7492	1.45892	5.48943e-13	0.182676	1.13243e-12	0.868079	6853.73	1.13436e-13
MYO1B	25.3579	25.2034	0.308845	168.347	1.45872	1.69519e-15	0.182729	2.10141e-14	0.868079	28690.2	3.68428e-16
CSTF1	21.105	21.3583	-0.50651	86.868	-1.45669	3.37727e-13	0.183273	7.5976e-13	0.868079	7369.22	8.48681e-14
NCBP3	21.6283	21.4083	0.440104	100.144	1.45574	1.08257e-13	0.183527	3.13287e-13	0.868079	10237.2	2.27786e-14
LAS1L	19.7966	20.1069	-0.620612	66.6859	-1.45544	2.79729e-12	0.183609	4.38947e-12	0.868079	4311.87	7.24153e-13
PPP4C	20.2562	19.9757	0.560911	73.2946	1.45529	1.31419e-12	0.18365	2.32713e-12	0.868079	5525.07	2.68632e-13
NAA15	23.6344	23.4724	0.32398	149.07	1.45491	4.48696e-15	0.183751	3.49315e-14	0.868079	22530.7	9.69281e-16
SRGAP2	19.1178	18.7565	0.722521	53.3993	1.45452	1.65104e-11	0.183857	2.08505e-11	0.868079	2963.44	3.24402e-12
HNRNPK	26.8616	27.062	-0.400763	138.883	-1.45433	7.90658e-15	0.183907	4.8958e-14	0.868079	19004.9	1.91538e-15
KRT15	20.9462	21.4712	-1.04984	42.052	-1.45391	1.111e-10	0.184019	1.2236e-10	0.868079	1684.02	3.10359e-11
BAX	20.2476	19.8335	0.82821	49.2344	1.45377	3.15746e-11	0.184058	3.76329e-11	0.868079	2527.37	6.12924e-12
NPC1	21.7678	21.9924	-0.449198	100.65	-1.45366	1.03986e-13	0.184089	3.02948e-13	0.868079	9925.53	2.57783e-14
AGA	16.9966	16.4484	1.0965	30.838	1.45364	1.31255e-09	0.184092	1.33968e-09	0.868079	1016.49	2.32717e-10
JMJD1C	18.4402	18.1163	0.647816	57.4769	1.45332	8.76287e-12	0.184098	1.18777e-11	0.868079	3423.84	1.73035e-12
GAA	22.6046	22.7931	-0.37699	124.288	-1.45358	1.92261e-14	0.184108	8.76146e-14	0.868079	15194.1	4.69069e-15
STK26	19.8594	20.2681	-0.817535	50.9313	-1.45265	2.4091e-11	0.184358	2.92587e-11	0.868079	2491.48	6.48979e-12
DAPK3	18.196	17.7247	0.94277	38.5967	1.45166	2.20048e-10	0.184628	2.35891e-10	0.868079	1571.05	4.09534e-11
NME1	26.8382	26.6543	0.367854	148.464	1.44882	4.63573e-15	0.185396	3.54664e-14	0.868079	22347.7	1.00143e-15
SEC24B	20.2585	19.9669	0.583104	70.1149	1.44787	1.87352e-12	0.185652	3.13673e-12	0.868079	5061.77	3.81333e-13
RPUSD4	18.0289	17.6675	0.722828	50.0282	1.44731	2.77899e-11	0.185806	3.33461e-11	0.868079	2607.32	5.41186e-12
SMURF2	19.4363	19.066	0.740718	52.6504	1.44637	1.84816e-11	0.18606	2.30488e-11	0.868079	2881.85	3.62704e-12
EWSR1	21.9746	22.335	-0.720758	63.3033	-1.44449	4.24065e-12	0.186571	6.28764e-12	0.868079	3880.07	1.10432e-12
WDR48	20.1085	20.4329	-0.64883	64.2658	-1.443	3.75884e-12	0.186979	5.66586e-12	0.868079	4001.03	9.76745e-13
NDUFC2	17.94	18.5771	-1.27422	29.7452	-1.44267	1.7482e-09	0.187068	1.77736e-09	0.868079	826.169	5.31708e-10
NOB1	21.9139	21.6799	0.467988	94.4858	1.44221	1.72401e-13	0.187195	4.53193e-13	0.868079	9122.36	3.61322e-14
BPHL	19.9971	20.2388	-0.483359	85.3322	-1.44106	3.53504e-13	0.187359	7.89084e-13	0.868079	7109.76	8.80994e-14
EXOC7	20.0272	19.6423	0.769758	52.0076	1.44117	2.03864e-11	0.18748	2.51749e-11	0.868079	2812.86	3.99593e-12
RAB18	24.0578	23.9277	0.260042	187.375	1.43992	6.36292e-16	0.187671	1.46226e-14	0.868079	35493.2	1.37718e-16
RAB11B	25.1117	25.2345	-0.245744	209.101	-1.43989	2.63465e-16	0.18768	1.14053e-14	0.868079	43299.5	6.19431e-17
PSME2	23.8257	24.1079	-0.564282	87.0268	-1.44037	3.32829e-13	0.187697	7.51368e-13	0.868079	7398.47	8.35337e-14
C1GALT1	18.2075	18.6066	-0.798229	47.4674	-1.43993	4.22703e-11	0.18782	4.93111e-11	0.868079	2158.57	1.15123e-11
GTPBP4	23.8021	23.644	0.316181	152.255	1.4397	3.78845e-15	0.187883	3.19886e-14	0.868079	23493.7	8.19777e-16
NUMA1	24.5471	24.7113	-0.328258	153.163	-1.43867	3.61234e-15	0.188166	3.11076e-14	0.868079	23149.5	8.69669e-16
GRAMD2B	19.5336	19.2323	0.602633	64.8314	1.43646	3.50461e-12	0.188773	5.33139e-12	0.868079	4336.88	7.07595e-13
PPP6C	21.9141	21.6569	0.514299	85.5229	1.4361	3.82628e-13	0.18887	8.38607e-13	0.868079	7489.92	7.95274e-14
NFU1	20.9759	20.7098	0.532096	79.0317	1.43582	7.19358e-13	0.188948	1.40311e-12	0.868079	6408.55	1.48402e-13
RPS26	23.7208	24.0712	-0.700801	69.7195	-1.43528	1.96017e-12	0.189098	3.25388e-12	0.868079	4721.35	5.03782e-13
BLVRA	20.8151	20.4712	0.687687	60.4129	1.43503	6.16063e-12	0.189166	8.71062e-12	0.868079	3774.39	1.23327e-12
ME2	23.4076	23.5424	-0.269583	177.066	-1.43371	1.00275e-15	0.189382	1.74405e-14	0.868079	30995.4	2.37411e-16
CCNK	21.3576	21.5655	-0.415744	105.156	-1.43346	6.60188e-14	0.18945	2.14207e-13	0.868079	10846.8	1.6142e-14
HARS1	21.9565	22.3448	-0.776614	58.3063	-1.43294	8.18056e-12	0.189744	1.11725e-11	0.868079	3283.52	2.15276e-12
MDH2	28.6453	28.4947	0.301101	191.646	1.43196	6.00643e-16	0.190014	1.42873e-14	0.868079	37118.3	1.31413e-16
HBD	20.3874	20.7124	-0.650069	64.5114	-1.43169	3.64598e-12	0.190089	5.51279e-12	0.868079	4033.15	9.46002e-13
NUTF2	24.145	24.0076	0.274846	176.673	1.4302	1.0208e-15	0.190355	1.76117e-14	0.868079	31572.8	2.20437e-16
NRBP1	21.2579	21.8119	-1.10794	39.8335	-1.43073	1.71145e-10	0.190357	1.85146e-10	0.868079	1508.15	4.82104e-11
RALA	22.4473	22.2634	0.367645	122.455	1.42987	2.10666e-14	0.190556	9.24342e-14	0.868079	15244.9	4.49203e-15
PPIF	23.0743	22.709	0.730672	62.8425	1.42976	4.49563e-12	0.190626	6.61291e-12	0.868079	4078.29	9.04823e-13
HNRNPA1	26.6618	27.0412	-0.758945	72.0405	-1.4297	1.50864e-12	0.190641	2.61449e-12	0.868079	5046.22	3.86053e-13
HMGCR	16.7022	17.0372	-0.670056	51.2935	-1.42646	2.10066e-11	0.191395	2.58688e-11	0.868079	2529.58	5.58675e-12
BICD2	16.8299	17.3879	-1.11598	31.4415	-1.42692	1.12517e-09	0.191416	1.15204e-09	0.868079	927.158	3.35807e-10
NUP62	20.9726	21.5451	-1.14495	37.9686	-1.42675	2.50777e-10	0.191462	2.67656e-10	0.868079	1367.04	7.136e-11
PPP5C	21.5776	21.3803	0.394522	109.306	1.42622	4.83769e-14	0.191463	1.69369e-13	0.868079	12170.3	1.01637e-14
EIF2A	23.4105	23.2488	0.323454	144.96	1.42609	5.45239e-15	0.19161	3.9407e-14	0.868079	21307.9	1.17449e-15
PFKM	22.0503	22.2698	-0.438946	102.281	-1.42553	9.14322e-14	0.191804	2.74926e-13	0.868079	10257.3	2.26007e-14
ARCN1	24.1228	23.9189	0.407662	118.223	1.42477	2.86923e-14	0.192016	1.16229e-13	0.868079	14216.8	6.12041e-15
BCAS2	22.0352	22.3952	-0.720099	62.644	-1.4243	4.61072e-12	0.192148	6.74407e-12	0.868079	3800.12	1.20021e-12
SERPINB5	20.7809	20.5601	0.441581	93.719	1.4233	1.6649e-13	0.192277	4.42288e-13	0.868079	8973.92	3.45699e-14
GYG1	20.915	20.5611	0.707861	58.4508	1.42291	8.0204e-12	0.192536	1.09935e-11	0.868079	3536.14	1.60062e-12
CSNK1G3	20.2156	19.8229	0.785375	50.7643	1.42218	2.47312e-11	0.192742	2.99616e-11	0.868079	2681.14	4.8404e-12
POLR1C	22.9552	22.7249	0.460526	99.2276	1.4219	1.16522e-13	0.192819	3.31415e-13	0.868079	10047.7	2.4547e-14
FAM114A2	16.9554	16.5596	0.791623	42.0429	1.42117	1.11293e-10	0.193024	1.22504e-10	0.868079	1854.12	2.11324e-11
MCAM	22.8247	22.969	-0.288543	159.683	-1.41844	2.30073e-15	0.193644	2.41918e-14	0.868079	25180.2	5.47212e-16
ATXN2L	21.5821	21.9143	-0.664407	66.1539	-1.41823	2.98225e-12	0.193852	4.64051e-12	0.868079	4245.66	7.70381e-13
ASL	19.0003	19.308	-0.615309	62.871	-1.41675	4.47934e-12	0.19427	6.59393e-12	0.868079	3828.8	1.16465e-12
SF3B5	19.6147	20.1855	-1.14163	35.3955	-1.41553	4.38529e-10	0.194614	4.59618e-10	0.868079	1183.99	1.26651e-10
RAB43	18.5859	18.1717	0.828472	43.8154	1.41252	8.00638e-11	0.195467	8.99305e-11	0.868079	2009.31	1.53282e-11
NIPSNAP2	22.9956	23.2466	-0.502044	92.381	-1.41075	2.06447e-13	0.195971	5.20559e-13	0.868079	8351.93	5.1431e-14
ALDH4A1	20.8167	21.0631	-0.492894	85.2101	-1.40996	3.94006e-13	0.196195	8.58669e-13	0.868079	7092.85	9.88928e-14
PRPSAP1	19.095	18.7325	0.724857	51.4497	1.40774	2.22198e-11	0.196828	2.7232e-11	0.868079	2751.48	4.36437e-12
UHRF1	20.7321	20.4555	0.553188	73.565	1.40676	1.27607e-12	0.19711	2.27199e-12	0.868079	5560.14	2.61917e-13
PSMB4	23.8999	24.119	-0.438292	109.474	-1.4067	5.30809e-14	0.197127	1.81321e-13	0.868079	11768.8	1.30383e-14
NEMF	20.4045	20.1324	0.544293	73.534	1.40576	1.28037e-12	0.197395	2.27675e-12	0.868079	5555.41	2.6281e-13
COX7A2	22.0514	22.2764	-0.45009	98.2901	-1.40426	1.25717e-13	0.197824	3.51305e-13	0.868079	9467.72	3.114e-14
HNMT	18.6444	19.0533	-0.817834	46.2615	-1.40411	5.1906e-11	0.19787	5.96949e-11	0.868079	2050.24	1.41419e-11
MGAT2	20.7605	20.4837	0.553609	73.43	1.40331	1.29495e-12	0.198099	2.29514e-12	0.868079	5539.66	2.65813e-13
GRB10	17.7443	17.3217	0.845127	40.6661	1.40297	1.45128e-10	0.198196	1.58141e-10	0.868079	1736.38	2.74634e-11
ELOB	20.9479	21.4084	-0.921017	46.1123	-1.40276	5.32614e-11	0.198255	6.10917e-11	0.868079	2036.83	1.45174e-11
HADH	22.7988	23.2946	-0.991746	46.5878	-1.4025	4.9075e-11	0.198332	5.66898e-11	0.868079	2079.99	1.33509e-11
ATP6V0D1	21.5262	21.8901	-0.727782	59.6364	-1.402	6.83155e-12	0.198474	9.53484e-12	0.868079	3440.22	1.78667e-12
DNAJB11	22.1452	22.389	-0.48758	91.0436	-1.40199	2.3199e-13	0.198477	5.68107e-13	0.868079	8110.39	5.78389e-14
YEATS4	18.5693	18.2506	0.63723	56.7562	1.40125	1.01455e-11	0.19869	1.35354e-11	0.868079	3335.7	2.02126e-12
DNAJB12	21.0188	21.2178	-0.398015	105.51	-1.39951	6.42644e-14	0.199043	2.09612e-13	0.868079	10925.4	1.56802e-14
RAN	25.6309	25.8498	-0.437694	116.93	-1.39999	3.13311e-14	0.199054	1.23582e-13	0.868079	13443.1	7.65683e-15
SF3B6	21.9259	22.2153	-0.578906	75.896	-1.39849	9.9437e-13	0.199487	1.84716e-12	0.868079	5612.05	2.5236e-13
ANXA7	21.5713	21.4015	0.339597	124.568	1.39769	1.69258e-14	0.19957	7.95512e-14	0.868079	15765.5	3.59223e-15
COG2	19.1065	18.7486	0.715645	51.7981	1.39806	2.10542e-11	0.19961	2.59093e-11	0.868079	2787.41	4.14382e-12
OCIAD1	23.441	23.0704	0.741311	61.5041	1.39745	5.33954e-12	0.199789	7.65511e-12	0.868079	3906.25	1.07502e-12
EHMT1	18.9705	18.4781	0.984882	37.0553	1.39657	3.04455e-10	0.200043	3.22564e-10	0.868079	1448.23	5.66813e-11
TUBGCP2	19.2543	18.9726	0.563538	66.4216	1.39506	2.64203e-12	0.200334	4.18456e-12	0.868079	4544.82	5.31566e-13
ATP5F1A	27.0701	27.2007	-0.261221	205.477	-1.39533	3.4384e-16	0.200403	1.1766e-14	0.868079	41817.4	8.15494e-17
PEX3	21.5644	21.7772	-0.425561	100.808	-1.39297	1.02682e-13	0.201089	3.00948e-13	0.868079	9965.69	2.53652e-14
DNTTIP2	22.9387	23.1023	-0.32729	138.966	-1.3921	7.20195e-15	0.201225	4.64377e-14	0.868079	19040	1.72772e-15
SH3GL1	20.2208	20.6565	-0.871369	46.6801	-1.39239	4.83061e-11	0.201257	5.58678e-11	0.868079	2089.05	1.3121e-11
ALDH1B1	24.1871	24.0495	0.275193	171.616	1.38859	1.28916e-15	0.20222	1.86992e-14	0.868079	29791.1	2.78401e-16
AGPS	24.3648	24.6206	-0.511729	94.51	-1.38901	1.72049e-13	0.202245	4.52876e-13	0.868079	8748.42	4.27198e-14
TECR	22.5944	22.9108	-0.632792	71.1002	-1.3886	1.67575e-12	0.202365	2.85962e-12	0.868079	4917.54	4.28076e-13
ANXA2	30.0802	29.9856	0.189178	311.092	1.38782	1.08117e-17	0.202446	9.57149e-15	0.868079	97390.5	2.38278e-18
PCBP2	24.9505	25.1284	-0.355731	138.66	-1.38801	8.00898e-15	0.202536	4.93936e-14	0.868079	18956.3	1.93513e-15
NOP14	21.6073	21.9238	-0.633046	67.9545	-1.38747	2.4061e-12	0.202695	3.86741e-12	0.868079	4486.4	6.17883e-13
ANKZF1	18.5545	18.8808	-0.652537	56.7658	-1.38725	1.01318e-11	0.202758	1.35217e-11	0.868079	3112.91	2.66469e-12
PRKAR2A	22.0743	22.2818	-0.415001	105.292	-1.38669	7.24935e-14	0.202924	2.31611e-13	0.868079	10881.8	1.78405e-14
SMAD3	18.2121	17.8288	0.766511	45.6045	1.3864	5.81813e-11	0.203008	6.63253e-11	0.868079	2171.11	1.12489e-11
PEX1	18.9894	18.6749	0.629046	58.1761	1.38565	8.32801e-12	0.203229	1.13395e-11	0.868079	3500.38	1.66702e-12
ATG3	19.7703	20.0805	-0.620386	63.4048	-1.38515	4.18669e-12	0.203377	6.22213e-12	0.868079	3897.88	1.08428e-12
FAT1	19.516	19.1159	0.800134	46.779	1.38453	4.74971e-11	0.203557	5.49973e-11	0.868079	2281.79	9.22197e-12
NCAPD2	23.254	23.4086	-0.309171	148.086	-1.383	4.21706e-15	0.203862	3.39891e-14	0.868079	21641.8	1.00568e-15
NUP210	22.9496	23.1412	-0.383214	118.117	-1.3831	2.88977e-14	0.203979	1.16577e-13	0.868079	13722.6	7.05149e-15
NIPBL	17.6	17.1913	0.81728	41.1149	1.38212	1.3297e-10	0.204269	1.45299e-10	0.868079	1772.7	2.5284e-11
CLPB	21.2174	21.5992	-0.76368	55.2752	-1.38194	1.25314e-11	0.204322	1.63112e-11	0.868079	2949.23	3.30696e-12
HNRNPL	25.9771	26.1118	-0.269406	189.306	-1.38109	6.62694e-16	0.204573	1.46226e-14	0.868079	35469.1	1.57631e-16
PIGG	18.8527	18.3714	0.9625	37.2756	1.38092	2.90416e-10	0.204623	3.08359e-10	0.868079	1464.17	5.42574e-11
ZZZ3	17.6305	17.0574	1.14617	29.0522	1.38038	2.10802e-09	0.204781	2.13928e-09	0.868079	902.652	3.73643e-10
IDE	20.5721	20.7741	-0.404	100.274	-1.37889	9.67275e-14	0.205075	2.86728e-13	0.868079	9861.17	2.36693e-14
RRP8	20.6951	21.2688	-1.14738	36.1516	-1.37905	3.70604e-10	0.205177	3.90104e-10	0.868079	1238.34	1.05885e-10
ANKRD17	18.7523	18.3925	0.719699	49.8362	1.37892	2.86564e-11	0.205213	3.43437e-11	0.868079	2582.73	5.62072e-12
MRPL12	23.3215	23.4605	-0.278105	164.43	-1.37828	1.81805e-15	0.205256	2.17413e-14	0.868079	26718.7	4.3117e-16
HSCB	19.5101	19.9005	-0.780747	49.6843	-1.37832	2.93634e-11	0.205392	3.51478e-11	0.868079	2373.58	7.87721e-12
CCDC47	22.825	22.9786	-0.307346	145.589	-1.37694	4.83468e-15	0.205654	3.65505e-14	0.868079	20914.5	1.15377e-15
PSMD14	23.38	23.2318	0.296443	152.366	1.37478	3.35402e-15	0.206298	2.98042e-14	0.868079	23513.6	7.20579e-16
TXLNA	19.2387	19.8532	-1.22897	31.4064	-1.37472	1.1352e-09	0.206462	1.16201e-09	0.868079	927.195	3.35754e-10
ACVR1B	18.5063	18.0795	0.853504	41.1698	1.3743	1.31563e-10	0.206587	1.43802e-10	0.868079	1776.85	2.5049e-11
GCC2	19.9642	19.7266	0.47517	80.6104	1.37301	5.58373e-13	0.206826	1.14885e-12	0.868079	6656.45	1.14793e-13
LYRM7	20.9386	20.7479	0.381427	105.61	1.37287	6.37733e-14	0.206867	2.08533e-13	0.868079	11360.5	1.34032e-14
MIGA1	20.8955	21.1678	-0.54446	75.5066	-1.37329	1.03612e-12	0.206889	1.91288e-12	0.868079	5556.49	2.62607e-13
PRKCSH	25.1079	25.4175	-0.619222	79.6669	-1.37238	6.74753e-13	0.207159	1.33189e-12	0.868079	6194.07	1.70053e-13
HDAC2	22.0378	22.2467	-0.417734	103.29	-1.37144	8.45272e-14	0.20744	2.58686e-13	0.868079	10470.4	2.08155e-14
PDIA4	26.504	26.7175	-0.426957	121.277	-1.37041	2.33952e-14	0.207749	9.98518e-14	0.868079	14474.9	5.6953e-15
TBCD	19.7347	19.3837	0.70194	53.5184	1.37041	1.62192e-11	0.207749	2.0497e-11	0.868079	2969.82	3.21626e-12
KIF21A	20.4821	20.1378	0.688672	56.6635	1.37022	1.02787e-11	0.207806	1.36851e-11	0.868079	3322.44	2.05371e-12
DYNC1I2	21.608	22.2286	-1.24122	34.6773	-1.3692	5.1625e-10	0.208113	5.3833e-10	0.868079	1137.24	1.4873e-10
UBN2	15.8751	16.4597	-1.16927	27.2562	-1.36913	3.49753e-09	0.208134	3.53011e-09	0.868079	692	1.07681e-09
RPL9..RPL9P7..RPL9P8..RPL9P9	25.4097	25.6474	-0.47533	104.342	-1.36741	7.7942e-14	0.20865	2.43826e-13	0.868079	10687.4	1.91747e-14
VPS4B	22.3068	22.1039	0.405951	105.209	1.36629	7.2953e-14	0.208987	2.32698e-13	0.868079	11274	1.54835e-14
SUCLA2	22.7367	22.8832	-0.292817	150.894	-1.36533	3.62629e-15	0.20913	3.11589e-14	0.868079	22479.4	8.63349e-16
HDLBP	24.5755	24.6961	-0.241156	197.598	-1.36439	4.1517e-16	0.209413	1.29566e-14	0.868079	38665.7	9.76245e-17
RBM3	21.6407	22.3458	-1.41034	30.5792	-1.36471	1.40343e-09	0.209463	1.43094e-09	0.868079	877.935	4.1736e-10
MFF	16.5568	17.4371	-1.76062	19.1073	-1.3642	5.77661e-08	0.209616	5.78699e-08	0.868079	330.088	2.03294e-08
RAB5A	20.5825	20.3572	0.450508	87.1232	1.36334	2.99191e-13	0.20973	6.9429e-13	0.868079	7760.28	6.19762e-14
UNC13D	19.9775	20.558	-1.16112	34.1163	-1.36252	5.87793e-10	0.210122	6.10159e-10	0.868079	1100.04	1.6983e-10
DCUN1D5	19.585	19.3038	0.562328	66.1455	1.36249	2.98527e-12	0.210134	4.64336e-12	0.868079	4504.53	6.07998e-13
SEPHS1	21.0796	20.7052	0.748909	53.2644	1.3623	1.68472e-11	0.210189	2.12208e-11	0.868079	2941.57	3.3415e-12
LDHA	29.0788	28.9436	0.27044	206.093	1.36165	3.35704e-16	0.210385	1.17156e-14	0.868079	42873	7.38047e-17
GNAS	21.7652	21.9362	-0.342054	123.406	-1.36068	1.82496e-14	0.210534	8.41509e-14	0.868079	14993.5	4.3952e-15
APMAP	23.8296	23.9599	-0.260426	176.996	-1.36035	1.00592e-15	0.210636	1.74405e-14	0.868079	30989	2.37608e-16
MTX2	22.6302	22.8126	-0.364726	120.361	-1.36071	2.48577e-14	0.210672	1.04606e-13	0.868079	14257.1	6.05159e-15
LRATD2	21.8188	21.5537	0.530246	78.2008	1.36035	7.82804e-13	0.210779	1.50652e-12	0.868079	6267.66	1.62205e-13
FASTKD2	21.9218	22.0956	-0.347568	122.252	-1.3598	1.96818e-14	0.210801	8.87722e-14	0.868079	14712.2	4.7428e-15
FLII	22.4782	22.662	-0.367626	118.542	-1.35977	2.80799e-14	0.210957	1.14223e-13	0.868079	13826.1	6.84264e-15
GINS2	20.4885	20.1798	0.617376	62.8533	1.35971	4.48945e-12	0.210975	6.60632e-12	0.868079	4073.25	9.0931e-13
RCOR1	21.7447	21.9788	-0.468149	90.2601	-1.35944	2.48597e-13	0.211056	5.99738e-13	0.868079	7975.21	6.18624e-14
CALR	27.4312	27.564	-0.265536	199.458	-1.35868	4.3623e-16	0.211287	1.30979e-14	0.868079	39402.1	1.03476e-16
RANBP3	21.8965	21.6076	0.577922	71.8397	1.35867	1.54269e-12	0.211292	2.66521e-12	0.868079	5300.82	3.17057e-13
LNPEP	22.7687	22.579	0.379216	114.362	1.35815	3.74235e-14	0.211448	1.39303e-13	0.868079	13300.2	7.99136e-15
SPTAN1	26.9852	27.171	-0.371612	140.432	-1.35811	7.23491e-15	0.211459	4.65733e-14	0.868079	19453.3	1.74472e-15
NCAPG	22.5364	22.701	-0.329131	132.168	-1.35499	1.05171e-14	0.212266	5.92023e-14	0.868079	17216.9	2.52153e-15
MBNL1	21.2079	21.5058	-0.595863	69.0954	-1.35371	2.10626e-12	0.212802	3.45522e-12	0.868079	4643.73	5.38317e-13
PAK1IP1	21.5017	21.3143	0.374883	108.784	1.35293	5.02716e-14	0.212894	1.74352e-13	0.868079	12044	1.05986e-14
ASF1A	18.7847	18.3583	0.85276	41.1961	1.35312	1.30894e-10	0.212984	1.43111e-10	0.868079	1777.78	2.49969e-11
TOPBP1	20.1128	19.8608	0.504041	75.3735	1.35261	1.0066e-12	0.21307	1.8672e-12	0.868079	5827.17	2.0702e-13
PHB2	26.9897	27.0944	-0.209422	247.385	-1.35207	6.82063e-17	0.213158	1.01888e-14	0.868079	60727.9	1.59057e-17
MAP4K4	21.6754	21.5098	0.331062	124.109	1.3507	1.74361e-14	0.213578	8.13614e-14	0.868079	15641.9	3.70764e-15
RPP30	22.4681	22.1817	0.572635	73.9773	1.35041	1.2203e-12	0.213813	2.19988e-12	0.868079	5615.74	2.51698e-13
TPT1	23.6532	23.8995	-0.492626	92.6245	-1.35002	2.02146e-13	0.213933	5.11727e-13	0.868079	8404.28	5.01612e-14
RSF1	20.0651	20.5722	-1.01429	38.7212	-1.34994	2.14476e-10	0.213958	2.30171e-10	0.868079	1427.23	6.00845e-11
GOLPH3L	20.4713	20.6974	-0.452173	87.334	-1.34914	2.9344e-13	0.214058	6.84634e-13	0.868079	7462.41	7.25292e-14
ADSL	21.2844	21.5022	-0.435519	94.1617	-1.3486	1.77207e-13	0.214369	4.62397e-13	0.868079	8688.65	4.39078e-14
COX15	18.6973	19.0763	-0.757934	47.9773	-1.3479	3.88148e-11	0.214584	4.55251e-11	0.868079	2212.19	1.04372e-11
CDC123	18.1359	17.8542	0.56344	60.3811	1.34739	5.67833e-12	0.214596	8.08142e-12	0.868079	3762.74	1.13471e-12
CHD7	21.8928	21.6824	0.420794	98.2106	1.34774	1.26534e-13	0.214634	3.53029e-13	0.868079	9834.32	2.67485e-14
NUDC	23.7495	24.0315	-0.563876	81.2148	-1.34748	5.78508e-13	0.214713	1.18031e-12	0.868079	6442.89	1.45263e-13
SEPTIN8	19.298	18.9542	0.687605	52.5094	1.34697	1.88816e-11	0.214873	2.34801e-11	0.868079	2859.08	3.74392e-12
U2AF1	21.1404	21.3638	-0.446684	91.0685	-1.3464	2.31484e-13	0.215046	5.67223e-13	0.868079	8121.88	5.75122e-14
ACTA1	27.3175	28.2948	-1.9547	27.5438	-1.3455	3.21815e-09	0.215326	3.25065e-09	0.868079	708.062	9.82824e-10
LGALS1	24.2322	23.947	0.570368	79.8901	1.34549	6.59821e-13	0.215326	1.3099e-12	0.868079	6536.26	1.37138e-13
N6AMT1	17.6623	17.2329	0.858676	38.1853	1.3454	2.39661e-10	0.215356	2.56212e-10	0.868079	1532.59	4.52145e-11
CAV1	25.247	25.6339	-0.773852	63.0213	-1.34529	4.3947e-12	0.215391	6.48891e-12	0.868079	3853.59	1.13498e-12
RBM12	22.9962	22.824	0.344328	125.951	1.34359	1.72861e-14	0.215916	8.0758e-14	0.868079	16104.7	3.71591e-15
UCHL5	20.248	20.5997	-0.703276	55.6423	-1.34325	1.18859e-11	0.216022	1.55908e-11	0.868079	2992.17	3.12126e-12
MSN	26.1205	26.3374	-0.433863	115.293	-1.34298	3.50721e-14	0.216105	1.3361e-13	0.868079	13075.4	8.55557e-15
PEA15	21.8102	22.4639	-1.30738	32.6137	-1.34216	8.41074e-10	0.216359	8.67309e-10	0.868079	1003.55	2.44911e-10
SET	23.9094	24.6433	-1.46776	31.8313	-1.34059	1.02021e-09	0.216846	1.04567e-09	0.868079	954.678	2.9885e-10
CTNNA1	26.1423	26.253	-0.221421	224.46	-1.33864	1.49035e-16	0.217306	1.04125e-14	0.868079	49959.4	3.48551e-17
RUVBL2	24.3838	24.5205	-0.273463	169.763	-1.33875	1.48564e-15	0.217341	2.01965e-14	0.868079	28499.9	3.52819e-16
OCLN	20.8929	21.2337	-0.681519	58.9864	-1.33872	7.45666e-12	0.217428	1.02822e-11	0.868079	3369.52	1.94136e-12
ALDH1A1	24.2756	24.4057	-0.260034	177.488	-1.33719	9.8376e-16	0.217761	1.72867e-14	0.868079	31168	2.32171e-16
CDIPT	17.8818	17.4456	0.87224	37.8357	1.33763	2.57882e-10	0.217767	2.74938e-10	0.868079	1504.91	4.86274e-11
LNPK	19.8207	20.118	-0.594553	64.0059	-1.33755	3.88259e-12	0.217792	5.83436e-12	0.868079	3977.47	1.00009e-12
PPWD1	18.6619	19.0056	-0.687355	52.2973	-1.33741	1.95018e-11	0.217836	2.41666e-11	0.868079	2637.89	5.1655e-12
SLC7A5	20.9291	21.5236	-1.18896	34.2373	-1.33733	5.71459e-10	0.217859	5.93837e-10	0.868079	1109.23	1.64286e-10
VAMP8	21.6987	21.9639	-0.53026	78.338	-1.33733	7.71911e-13	0.217861	1.49218e-12	0.868079	5990.47	1.94381e-13
STK11IP	19.2385	18.8586	0.759845	46.8812	1.33567	4.66768e-11	0.218378	5.41117e-11	0.868079	2288.19	9.11927e-12
FLOT2	21.1149	21.5432	-0.85659	47.4869	-1.33513	4.21319e-11	0.218549	4.91644e-11	0.868079	2167.13	1.13317e-11
AP2S1	21.9885	21.7554	0.466104	88.1118	1.33485	3.01427e-13	0.218634	6.9743e-13	0.868079	7931.8	6.32283e-14
ANKRD13A	20.3561	20.6819	-0.65166	59.8465	-1.33338	6.64225e-12	0.219095	9.31061e-12	0.868079	3470.53	1.7251e-12
MAPK8	18.6322	18.3722	0.519989	66.5334	1.33155	2.60661e-12	0.219527	4.13685e-12	0.868079	4553.76	5.2739e-13
CTSL	21.0929	21.7712	-1.35662	30.225	-1.33177	1.53954e-09	0.219602	1.56849e-09	0.868079	858.398	4.56516e-10
DNAJC2	20.1381	20.5577	-0.839256	46.11	-1.33107	5.32821e-11	0.219821	6.10974e-11	0.868079	2041.11	1.43963e-11
GEMIN5	22.259	22.0256	0.466812	88.7795	1.33049	2.83763e-13	0.220002	6.67647e-13	0.868079	8050.62	5.95764e-14
NAXE	21.9848	22.1526	-0.335744	124.009	-1.32899	1.7549e-14	0.220332	8.17904e-14	0.868079	15147	4.21901e-15
PLCB3	20.3573	20.1165	0.481516	78.4556	1.3279	7.44762e-13	0.220782	1.44759e-12	0.868079	6304.38	1.54349e-13
MRPS14	19.583	19.86	-0.553931	67.3198	-1.32771	2.59356e-12	0.220879	4.12621e-12	0.868079	4407.31	6.63442e-13
GGCT	20.5081	20.9226	-0.828909	47.3775	-1.32724	4.29143e-11	0.221028	5.00176e-11	0.868079	2157.46	1.15358e-11
CMAS	19.7121	19.4524	0.519452	70.2593	1.32667	1.72223e-12	0.221101	2.92486e-12	0.868079	5069.96	3.51463e-13
CENPB	19.7817	20.0821	-0.600933	62.7126	-1.32696	4.57058e-12	0.221118	6.70088e-12	0.868079	3816.94	1.1792e-12
DDX56	22.8955	22.7102	0.370741	114.907	1.32643	3.60259e-14	0.221285	1.36179e-13	0.868079	13421	7.70732e-15
BRD8	18.1594	18.496	-0.673205	51.5351	-1.32635	2.19274e-11	0.221309	2.69159e-11	0.868079	2560.96	5.81412e-12
ZBTB11	18.8636	19.4327	-1.13826	32.0045	-1.32558	9.77128e-10	0.221554	1.0031e-09	0.868079	966.046	2.85074e-10
GLG1	20.3838	20.5868	-0.405941	94.9892	-1.32444	1.49425e-13	0.221769	4.03555e-13	0.868079	8846.79	3.66095e-14
FGD4	16.9068	16.4328	0.947972	32.4069	1.32192	8.84721e-10	0.222713	9.10632e-10	0.868079	1112.54	1.62348e-10
MRPL28	21.558	22.2009	-1.28584	32.246	-1.32062	9.20424e-10	0.223127	9.46382e-10	0.868079	981.326	2.67785e-10
DAG1	20.5742	21.0036	-0.858792	45.651	-1.31986	5.77096e-11	0.223368	6.58069e-11	0.868079	2000.55	1.55983e-11
SNX6	20.7786	21.083	-0.608744	64.6325	-1.31959	3.59173e-12	0.223456	5.44765e-12	0.868079	4058.49	9.22606e-13
STT3A	23.0652	23.2654	-0.400546	108.369	-1.31926	5.75713e-14	0.223562	1.93608e-13	0.868079	11543.3	1.40876e-14
NDUFV2	19.6609	20.1865	-1.05123	35.8151	-1.31883	3.99254e-10	0.223699	4.19357e-10	0.868079	1217.66	1.13243e-10
MCFD2	21.1653	22.4064	-2.48204	16.8365	-1.31879	1.5558e-07	0.223712	1.5566e-07	0.868079	253.807	5.73768e-08
UBE2N	23.7273	23.945	-0.435395	102.515	-1.31808	8.97742e-14	0.223937	2.7106e-13	0.868079	10320	2.20556e-14
S100A16	21.2823	21.4872	-0.409812	97.6958	-1.31755	1.2863e-13	0.224072	3.57143e-13	0.868079	9364.17	3.16453e-14
ROCK2	20.1785	19.9519	0.453275	81.9951	1.3172	4.86998e-13	0.224076	1.02746e-12	0.868079	6877.67	1.00664e-13
IMPA1	22.5747	22.3619	0.425661	97.8894	1.31757	1.29894e-13	0.224099	3.59884e-13	0.868079	9766.46	2.74999e-14
EXOSC9	20.3964	20.185	0.42273	88.9365	1.31704	2.53568e-13	0.224126	6.07225e-13	0.868079	8077.09	5.27729e-14
ADGRE5	20.3625	20.1524	0.42015	89.272	1.31607	2.46015e-13	0.224438	5.93877e-13	0.868079	8137.38	5.12197e-14
PPP3R1	19.7257	19.4826	0.486135	74.5745	1.31579	1.04308e-12	0.224528	1.923e-12	0.868079	5701.86	2.13772e-13
ALKBH5	18.6118	18.9808	-0.738074	47.8485	-1.31564	3.96566e-11	0.224716	4.64566e-11	0.868079	2202.19	1.06278e-11
PBDC1	21.1258	20.9492	0.353145	110.319	1.31499	4.4921e-14	0.224785	1.61211e-13	0.868079	12377.1	9.49816e-15
MON2	19.3109	18.9813	0.659189	53.5639	1.31535	1.61095e-11	0.22481	2.03772e-11	0.868079	2970.46	3.21348e-12
CEBPZOS	17.3734	16.4852	1.77641	17.2442	1.31395	1.29054e-07	0.225261	1.29154e-07	0.868079	331.133	2.00769e-08
EIF3H	24.086	23.9015	0.369072	120.321	1.31375	2.49241e-14	0.225325	1.0466e-13	0.868079	14702.4	5.35065e-15
HELQ	20.3953	19.9604	0.869709	42.6257	1.31329	9.97223e-11	0.225473	1.1061e-10	0.868079	1897.84	1.9254e-11
REEP5	22.257	22.6115	-0.709015	59.225	-1.31316	7.21997e-12	0.225514	9.98409e-12	0.868079	3399.34	1.87414e-12
EXOSC2	22.0535	21.8737	0.359495	112.923	1.31232	4.03181e-14	0.225749	1.48659e-13	0.868079	12963	8.60103e-15
TFIP11	20.7532	20.5366	0.433331	87.9201	1.31179	2.78091e-13	0.22581	6.54905e-13	0.868079	7894.78	5.78422e-14
PITPNB	21.3522	21.9234	-1.14229	35.6119	-1.31204	4.17755e-10	0.225873	4.38081e-10	0.868079	1203.85	1.18516e-10
PRPF8	26.1062	26.2242	-0.235896	206.151	-1.31126	3.16251e-16	0.22606	1.17156e-14	0.868079	42117.7	7.45076e-17
CD99	17.2829	18.0084	-1.45097	23.0166	-1.31132	1.33327e-08	0.226106	1.33773e-08	0.868079	488.798	4.28912e-09
YBX1	24.5048	24.8539	-0.698354	65.9915	-1.31115	3.04142e-12	0.226159	4.71003e-12	0.868079	4234.23	7.78735e-13
NFS1	21.8984	21.6186	0.559647	71.6108	1.31084	1.58256e-12	0.226259	2.72218e-12	0.868079	5262.58	3.26375e-13
METAP2	20.2143	20.6781	-0.927555	41.3241	-1.31074	1.27695e-10	0.226291	1.39809e-10	0.868079	1632.8	3.51103e-11
RCN1	24.8872	25.31	-0.84556	55.4644	-1.31024	1.21939e-11	0.226453	1.59305e-11	0.868079	2975.24	3.19288e-12
EEA1	23.0381	23.2214	-0.366664	117.326	-1.30996	3.04942e-14	0.226543	1.21262e-13	0.868079	13549.8	7.41826e-15
SLC12A2	18.3339	17.8983	0.871176	38.0577	1.30985	2.46142e-10	0.22658	2.62925e-10	0.868079	1520.6	4.66543e-11
CNOT4	18.5115	18.2672	0.488557	69.2185	1.30903	1.89742e-12	0.2267	3.16558e-12	0.868079	4921.06	3.8622e-13
MTA1	22.4095	22.2139	0.391096	105.048	1.30776	7.38527e-14	0.227254	2.34991e-13	0.868079	11231	1.57222e-14
PBRM1	20.8304	20.6319	0.396949	96.049	1.30669	1.36684e-13	0.227458	3.74968e-13	0.868079	9404.61	2.86353e-14
WDR82	22.3012	22.005	0.592418	68.5915	1.30576	2.23317e-12	0.227904	3.63286e-12	0.868079	4833.17	4.58757e-13
EEF1A1	29.6323	29.4918	0.280992	193.782	1.30555	5.49634e-16	0.227971	1.42873e-14	0.868079	37911.1	1.20753e-16
TMEM109	21.8769	22.1349	-0.515934	79.132	-1.30423	7.12103e-13	0.2284	1.39499e-12	0.868079	6117.62	1.78716e-13
NUDT21	24.2568	23.99	0.533435	82.933	1.30395	4.89319e-13	0.228488	1.03124e-12	0.868079	7032.51	1.02331e-13
HSPA5	28.2434	28.4766	-0.466287	112.616	-1.30392	4.23271e-14	0.228501	1.53884e-13	0.868079	12476.3	1.03217e-14
UFD1	21.1793	21.5478	-0.736934	53.8753	-1.30287	1.53807e-11	0.228841	1.95631e-11	0.868079	2804.98	4.04103e-12
ILKAP	21.8507	21.5826	0.536303	74.1424	1.30274	1.19874e-12	0.228882	2.16695e-12	0.868079	5635.39	2.48205e-13
YTHDC1	21.8017	21.6088	0.385813	103.18	1.30264	8.52529e-14	0.228914	2.60228e-13	0.868079	10837.8	1.81319e-14
SFN	22.1183	22.7293	-1.22195	34.2616	-1.30245	5.68251e-10	0.228978	5.90817e-10	0.868079	1112.44	1.62401e-10
RPL28	23.4515	23.6592	-0.41545	104.876	-1.3022	7.48254e-14	0.229058	2.37065e-13	0.868079	10807.5	1.83362e-14
EHD1	24.4191	24.5775	-0.316935	142.705	-1.30124	6.36234e-15	0.229372	4.35845e-14	0.868079	20103.9	1.52948e-15
CIAO1	19.5682	19.3498	0.436792	81.3477	1.29846	5.19005e-13	0.230137	1.08395e-12	0.868079	6768.51	1.07346e-13
SLC25A22	20.8454	21.0327	-0.374543	103.106	-1.29831	7.73317e-14	0.230187	2.42475e-13	0.868079	10443.3	1.87976e-14
CISD2	22.5063	22.6498	-0.286976	144.907	-1.29825	5.02048e-15	0.230207	3.73732e-14	0.868079	20733.7	1.19473e-15
RPSA	26.0675	26.2513	-0.367445	131.036	-1.29694	1.25928e-14	0.230778	6.60274e-14	0.868079	16931.9	3.04097e-15
PDZD8	18.8086	18.5016	0.614053	55.1651	1.29463	1.27324e-11	0.231534	1.65454e-11	0.868079	3145.87	2.55482e-12
PTBP2	20.1884	19.8724	0.631953	57.5528	1.29415	9.07642e-12	0.231692	1.22474e-11	0.868079	3419.33	1.83071e-12
CBR1	22.913	22.7572	0.311553	133.291	1.29033	1.06806e-14	0.232918	5.97776e-14	0.868079	18011.4	2.30301e-15
GAK	19.13	19.4132	-0.566237	62.5524	-1.29012	4.66495e-12	0.23302	6.81827e-12	0.868079	3800.34	1.19993e-12
CD47	19.8969	20.4332	-1.07268	34.7342	-1.28936	5.09555e-10	0.233272	5.31633e-10	0.868079	1144.79	1.44856e-10
DHX37	21.5956	21.4045	0.382251	102.092	1.2892	9.27985e-14	0.233327	2.77826e-13	0.868079	10610.5	1.97369e-14
CLIP1	20.7881	20.5753	0.425562	88.1126	1.28866	2.7325e-13	0.233361	6.45038e-13	0.868079	7926.07	5.69303e-14
SMARCC2	22.8843	22.6579	0.452784	91.1774	1.28838	2.29282e-13	0.233597	5.62535e-13	0.868079	8481.1	4.83677e-14
PRCP	21.1426	20.9246	0.436047	87.4318	1.28834	3.20695e-13	0.23361	7.34173e-13	0.868079	7805.29	6.74296e-14
NADK2	20.3917	20.621	-0.458504	81.9162	-1.28792	5.01356e-13	0.233639	1.0549e-12	0.868079	6562.72	1.24392e-13
RPL36A	22.4515	22.6337	-0.364403	113.137	-1.288	4.07911e-14	0.233723	1.49978e-13	0.868079	12595.6	9.93618e-15
PRKAA1	21.3781	21.1568	0.442566	86.9947	1.28679	3.33813e-13	0.234125	7.52916e-13	0.868079	7728.05	7.01668e-14
NAGK	20.6297	20.9319	-0.60431	63.0218	-1.28655	4.39439e-12	0.234203	6.48891e-12	0.868079	3858.74	1.12894e-12
CTHRC1	19.0374	19.5675	-1.06028	33.5773	-1.28652	6.6719e-10	0.234212	6.90557e-10	0.868079	1068	1.91079e-10
RBBP6	20.9178	20.7312	0.373214	100.94	1.28494	9.17126e-14	0.234596	2.75127e-13	0.868079	10374	1.93069e-14
PMPCB	23.4632	23.6158	-0.305131	140.606	-1.28461	7.16375e-15	0.234847	4.62818e-14	0.868079	19516.1	1.72234e-15
EMG1	22.8804	23.2028	-0.64473	65.3454	-1.28392	3.29025e-12	0.235077	5.05325e-12	0.868079	4153.02	8.41444e-13
CCT8	26.5619	26.4652	0.193492	248.257	1.28344	6.63036e-17	0.235097	1.01888e-14	0.868079	62083.7	1.4555e-17
GBE1	22.5079	22.6977	-0.379674	108.531	-1.28371	5.6885e-14	0.235146	1.91962e-13	0.868079	11583.6	1.38925e-14
CDYL	19.1671	18.7524	0.829336	41.0441	1.28354	1.34808e-10	0.235204	1.47224e-10	0.868079	1760.77	2.59753e-11
UBQLN1	22.7579	23.0394	-0.562997	74.2601	-1.28315	1.18363e-12	0.235335	2.14263e-12	0.868079	5381.45	2.98478e-13
MMTAG2	16.7015	16.1109	1.18128	24.7332	1.28233	7.54971e-09	0.235609	7.58861e-09	0.868079	658.229	1.31405e-09
WWP1	16.6022	16.1934	0.817474	35.886	1.28099	3.93014e-10	0.236055	4.13136e-10	0.868079	1354.46	7.40434e-11
DUSP14	17.2607	17.719	-0.91653	35.0206	-1.2809	4.7732e-10	0.236083	4.99604e-10	0.868079	1164.64	1.35254e-10
COQ5	20.4273	20.7433	-0.632145	59.4295	-1.28063	7.02388e-12	0.236173	9.76832e-12	0.868079	3425.87	1.81678e-12
PDCD6IP	23.7403	23.6223	0.235879	181.183	1.27929	8.33619e-16	0.236483	1.59361e-14	0.868079	33156.6	1.81073e-16
MIPEP	20.405	20.6392	-0.468496	79.6999	-1.27925	6.7252e-13	0.236636	1.32903e-12	0.868079	6209.53	1.68366e-13
NSDHL	23.477	23.7537	-0.553386	77.6061	-1.27843	8.32084e-13	0.23691	1.58494e-12	0.868079	5884.03	2.08834e-13
SLC35B2	21.2857	21.0149	0.541518	70.1612	1.2784	1.86367e-12	0.23692	3.12561e-12	0.868079	5051.07	3.84573e-13
RHOT2	21.5703	21.3315	0.477523	80.7538	1.27826	6.05454e-13	0.236967	1.22314e-12	0.868079	6668.78	1.26556e-13
PPP1R8	17.8785	17.6178	0.521488	61.0458	1.27771	5.20081e-12	0.23701	7.50002e-12	0.868079	3838.53	1.0474e-12
RBM39	24.0667	24.18	-0.226609	192.526	-1.27584	5.11693e-16	0.23764	1.37663e-14	0.868079	36720.3	1.20133e-16
LSM3	19.0169	19.3807	-0.727511	48.0648	-1.2758	3.82544e-11	0.237793	4.49219e-11	0.868079	2225.13	1.01966e-11
NCBP1	22.4661	22.6294	-0.326545	124.931	-1.27475	1.79447e-14	0.238109	8.30393e-14	0.868079	15384.3	4.33116e-15
COX20	20.7957	21.1438	-0.696236	54.6836	-1.27325	1.3656e-11	0.23865	1.76106e-11	0.868079	2893.45	3.56927e-12
YARS2	22.8094	23.1025	-0.586226	70.9581	-1.27319	1.70276e-12	0.238673	2.90064e-12	0.868079	4908.91	4.31093e-13
MRPL34	18.5343	18.8572	-0.645803	52.5601	-1.27281	1.87366e-11	0.238799	2.33295e-11	0.868079	2669.58	4.9247e-12
MCTS1	23.5422	23.7681	-0.451839	94.5981	-1.27162	1.70771e-13	0.239203	4.50426e-13	0.868079	8780.29	4.21026e-14
ZC3H8	15.5294	14.8521	1.35468	19.7124	1.27138	4.5218e-08	0.239283	4.53109e-08	0.868079	425.636	7.42719e-09
LDAH	19.9668	19.6203	0.692911	50.9023	1.27114	2.42009e-11	0.239364	2.93739e-11	0.868079	2684.16	4.81861e-12
DDX18	24.7837	24.9355	-0.303532	147.516	-1.26973	4.87948e-15	0.239842	3.67221e-14	0.868079	21497.7	1.16957e-15
LGMN	18.9195	19.4625	-1.08597	32.1685	-1.26921	9.38207e-10	0.240016	9.64412e-10	0.868079	978.683	2.7068e-10
TP53	19.323	18.9888	0.668331	50.9981	1.26921	2.38402e-11	0.240018	2.89903e-11	0.868079	2693.96	4.74898e-12
PGAM5	23.6022	23.8059	-0.40744	104.831	-1.26868	7.50837e-14	0.240197	2.37552e-13	0.868079	10803	1.83668e-14
TBCA	21.3096	21.6744	-0.729746	53.2769	-1.26837	1.68158e-11	0.2403	2.11881e-11	0.868079	2744.47	4.40912e-12
AKT1	17.6935	17.3104	0.766113	40.5117	1.2678	1.49596e-10	0.240495	1.62782e-10	0.868079	1715.44	2.88272e-11
CDV3	23.1272	22.9869	0.280426	146.914	1.26731	4.49515e-15	0.24052	3.49315e-14	0.868079	21848.6	9.67961e-16
HMGCS1	20.6606	20.374	0.573338	63.7075	1.26768	4.0303e-12	0.240534	6.02153e-12	0.868079	4174.47	8.24283e-13
ASRGL1	18.8855	18.5775	0.616104	54.042	1.26731	1.50058e-11	0.240661	1.91739e-11	0.868079	3019	3.01184e-12
TAP2	19.5222	19.2326	0.579202	59.5069	1.2672	6.9512e-12	0.240699	9.69144e-12	0.868079	3649.32	1.41116e-12
ZRANB2	21.7024	21.506	0.392944	98.0776	1.26714	1.27913e-13	0.240718	3.55839e-13	0.868079	9796.57	2.71633e-14
ZC3HAV1	22.9548	22.8252	0.259177	157.738	1.26649	2.53885e-15	0.2408	2.56582e-14	0.868079	25165.3	5.48517e-16
KNOP1	20.354	20.0513	0.60528	59.3501	1.26683	7.09927e-12	0.240823	9.8486e-12	0.868079	3630.37	1.44084e-12
CPPED1	19.5359	19.8916	-0.711377	50.0577	-1.26586	2.76593e-11	0.241153	3.31997e-11	0.868079	2417.77	7.31741e-12
TWF2	20.8052	21.2397	-0.868984	43.7446	-1.26553	8.11038e-11	0.241267	9.0994e-11	0.868079	1836.9	2.1935e-11
TFDP1	18.3355	17.9639	0.743162	43.2292	1.26458	8.91439e-11	0.241591	9.94425e-11	0.868079	1947.68	1.73599e-11
ERGIC2	21.9059	21.7248	0.362218	107.23	1.2642	6.2649e-14	0.24172	2.05391e-13	0.868079	11691.6	1.33863e-14
H2BC12	31.2166	31.1267	0.179881	309.124	1.2632	1.22715e-17	0.241998	9.57149e-15	0.868079	96111.2	2.72434e-18
TFB1M	21.0206	20.7682	0.504759	73.4796	1.26281	1.28798e-12	0.242194	2.28485e-12	0.868079	5532.07	2.67274e-13
GSTK1	22.8873	23.0657	-0.356733	115.456	-1.26263	3.46794e-14	0.242255	1.32762e-13	0.868079	13125.4	8.42573e-15
ELAVL1	25.7478	25.6068	0.281912	162.168	1.26243	2.28669e-15	0.242322	2.41744e-14	0.868079	26589.6	4.99482e-16
ARL3	18.9642	18.6762	0.576124	57.8327	1.2615	8.73133e-12	0.242641	1.18432e-11	0.868079	3449.39	1.76775e-12
PBXIP1	18.2015	18.4704	-0.537816	61.1167	-1.25835	5.1526e-12	0.24358	7.44456e-12	0.868079	3628.07	1.31353e-12
TM9SF2	21.4376	21.2257	0.423926	89.0003	1.25691	2.78179e-13	0.244213	6.54905e-13	0.868079	8080.84	5.86898e-14
EXOC5	19.6055	19.3319	0.547096	62.7799	1.2563	4.53156e-12	0.244424	6.65537e-12	0.868079	4054.43	9.26301e-13
CBS	17.2988	17.012	0.573487	52.6406	1.2548	1.70645e-11	0.244803	2.14738e-11	0.868079	2866.02	3.38462e-12
ANXA5	25.9796	25.8809	0.197288	232.758	1.25461	1.11321e-16	0.244867	1.01888e-14	0.868079	54590.8	2.44073e-17
BUD23	17.4383	17.1388	0.598903	50.675	1.25214	2.31524e-11	0.245718	2.82242e-11	0.868079	2659.26	4.57117e-12
FAM83H	17.8613	18.226	-0.729343	44.2521	-1.25216	7.3975e-11	0.245851	8.33073e-11	0.868079	1881.45	1.99327e-11
NCS1	19.734	19.9826	-0.497137	71.1725	-1.25205	1.64303e-12	0.245873	2.81117e-12	0.868079	4941.06	4.14666e-13
TNPO3	20.5577	20.8358	-0.556208	66.3252	-1.25196	2.92123e-12	0.245922	4.55465e-12	0.868079	4283.16	7.43756e-13
E2F4	17.7887	17.2144	1.14876	26.5317	1.25196	4.33019e-09	0.245922	4.3615e-09	0.868079	752.475	7.71409e-10
DCAF13	22.4139	22.1624	0.503071	77.965	1.2514	8.01936e-13	0.246114	1.53276e-12	0.868079	6218.09	1.6744e-13
NUBP2	19.5183	19.2956	0.445449	76.5905	1.25026	8.42e-13	0.246372	1.59837e-12	0.868079	6003.09	1.73838e-13
IPO8	20.6368	20.3785	0.516519	69.7776	1.25059	1.94716e-12	0.246396	3.23504e-12	0.868079	4993.88	4.02493e-13
GCFC2	18.6309	18.3398	0.582094	55.6863	1.24978	1.18111e-11	0.246677	1.55135e-11	0.868079	3200.95	2.38353e-12
RAD23A	22.4654	22.239	0.452902	86.6992	1.2485	3.43025e-13	0.247118	7.69045e-13	0.868079	7671.38	7.22636e-14
HSD17B12	22.6635	22.4705	0.386122	102.597	1.24661	8.92033e-14	0.247775	2.69963e-13	0.868079	10708.6	1.90233e-14
PPP1R7	22.4283	22.2582	0.340064	115.357	1.24623	3.49184e-14	0.24791	1.33154e-13	0.868079	13512	7.50168e-15
RBBP4	22.3175	22.594	-0.552847	72.0269	-1.24621	1.51093e-12	0.247915	2.61696e-12	0.868079	5062.48	3.81117e-13
SH3BP4	19.3732	19.0613	0.623699	53.8562	1.24607	1.54242e-11	0.247963	1.96057e-11	0.868079	2996.95	3.1014e-12
LRRC59	27.0342	26.8189	0.430728	109.719	1.24604	5.21393e-14	0.247976	1.78888e-13	0.868079	12233.2	1.11675e-14
JCAD	21.7254	21.9097	-0.368416	104.694	-1.24483	7.58708e-14	0.248395	2.39181e-13	0.868079	10778.1	1.85372e-14
TYW1	17.7024	17.3545	0.695713	43.9111	1.24474	7.8683e-11	0.248429	8.84167e-11	0.868079	2007.03	1.53979e-11
IFI44	21.7587	21.5776	0.362153	104.868	1.24457	7.48689e-14	0.248489	2.37065e-13	0.868079	11183.5	1.59911e-14
USP5	22.6441	22.8748	-0.461367	87.255	-1.24441	3.25932e-13	0.248541	7.43545e-13	0.868079	7461.42	8.07497e-14
STK24	22.7162	22.5073	0.417801	94.7696	1.24394	1.68314e-13	0.248705	4.45959e-13	0.868079	9149.55	3.57044e-14
EPHA2	23.7611	23.641	0.240077	173.113	1.24308	1.20225e-15	0.248869	1.86992e-14	0.868079	30274	2.60977e-16
EXOC1	20.1184	20.3856	-0.534437	67.0322	-1.24263	2.68384e-12	0.249165	4.23701e-12	0.868079	4377.06	6.81969e-13
PLRG1	21.9342	21.7664	0.335707	113.885	1.24202	3.47879e-14	0.249241	1.32914e-13	0.868079	13171.5	7.39762e-15
RRP1	21.6958	21.999	-0.606302	63.7318	-1.24202	4.01805e-12	0.249378	6.00783e-12	0.868079	3951.34	1.0268e-12
TTC4	18.5294	18.077	0.904945	35.0735	1.24154	4.71613e-10	0.249545	4.93895e-10	0.868079	1293.28	8.90441e-11
PRPF38B	21.8519	21.6503	0.403105	94.2872	1.24134	1.75328e-13	0.249615	4.59338e-13	0.868079	9057.14	3.71846e-14
SORD	22.9164	22.727	0.378655	105.367	1.24134	7.20794e-14	0.249616	2.30477e-13	0.868079	11288.7	1.54027e-14
TST	22.3291	22.4718	-0.285391	138.155	-1.24066	7.36699e-15	0.249716	4.6923e-14	0.868079	18845.8	1.75345e-15
VPS4A	21.1178	20.8594	0.51685	70.756	1.23969	1.74203e-12	0.250195	2.95334e-12	0.868079	5132	3.60882e-13
CCNT1	19.2442	19.0057	0.476865	69.7992	1.23836	1.77435e-12	0.250523	2.99902e-12	0.868079	4995.7	3.63561e-13
TPR	25.0048	25.1562	-0.302738	145.562	-1.23868	5.42897e-15	0.25055	3.9404e-14	0.868079	20934.9	1.30058e-15
WTAP	20.16	20.5162	-0.712467	50.4359	-1.23849	2.60465e-11	0.250615	3.14185e-11	0.868079	2456.97	6.86179e-12
NMI	21.8299	21.6672	0.325304	116.595	1.2378	2.87995e-14	0.25072	1.16478e-13	0.868079	13800	6.13399e-15
ATL2	22.2084	21.9659	0.48498	79.2501	1.23726	7.03656e-13	0.251049	1.38285e-12	0.868079	6420.78	1.47274e-13
PSMA4	24.3135	24.175	0.277123	152.589	1.23684	3.72264e-15	0.251194	3.18466e-14	0.868079	23551.8	8.11715e-16
XRN2	23.705	23.8391	-0.268289	155.369	-1.2364	2.94268e-15	0.251242	2.78626e-14	0.868079	23869.3	6.9768e-16
SEC31A	21.7494	21.5912	0.316374	119.294	1.23603	2.39622e-14	0.251344	1.01715e-13	0.868079	14441.1	5.11087e-15
UQCRB	19.8845	20.1101	-0.451132	77.8944	-1.23561	7.35267e-13	0.251491	1.43025e-12	0.868079	5932.95	1.82241e-13
SLC38A1	19.8844	19.6598	0.449264	76.463	1.23555	8.53334e-13	0.251512	1.61595e-12	0.868079	5981.73	1.76345e-13
S100A13	23.9838	23.8501	0.267358	155.898	1.23575	3.13522e-15	0.25158	2.8443e-14	0.868079	24578.2	6.84307e-16
RBMX	25.8733	25.9916	-0.236542	191.99	-1.23549	5.92086e-16	0.251671	1.42873e-14	0.868079	36526.1	1.4015e-16
TOR1A	19.8122	19.5079	0.608635	56.0001	1.23544	1.12927e-11	0.25169	1.48928e-11	0.868079	3235.38	2.28373e-12
PHPT1	20.4438	21.0364	-1.18511	30.9851	-1.23432	1.26384e-09	0.252084	1.29097e-09	0.868079	907.512	3.65732e-10
TPM1	22.7596	23.2927	-1.06623	38.1016	-1.23328	2.4389e-10	0.252452	2.60591e-10	0.868079	1386.8	6.73879e-11
EIF4E	22.8461	22.9825	-0.272666	146.948	-1.23278	4.48668e-15	0.252491	3.49315e-14	0.868079	21339.2	1.06423e-15
BRIX1	23.5504	23.3124	0.47606	85.2927	1.23161	3.90967e-13	0.253043	8.53476e-13	0.868079	7424.91	8.23499e-14
NDRG3	19.6485	19.3812	0.534626	63.1214	1.23121	4.33927e-12	0.253183	6.42165e-12	0.868079	4095.74	8.89501e-13
QSOX2	20.785	21.1865	-0.802991	45.938	-1.23114	5.48955e-11	0.253207	6.28182e-11	0.868079	2031.83	1.46607e-11
COL18A1	18.9606	19.2097	-0.498268	67.0842	-1.2304	2.43971e-12	0.253332	3.91364e-12	0.868079	4385.08	6.13708e-13
SAFB	21.4842	21.9267	-0.884978	43.107	-1.23025	9.11803e-11	0.253525	1.01598e-10	0.868079	1784.73	2.46106e-11
TEAD4	18.6248	18.9639	-0.678241	48.6246	-1.22969	3.48775e-11	0.25372	4.1292e-11	0.868079	2281.3	9.22976e-12
NXF1	22.896	22.7354	0.321147	123.064	1.22919	2.08098e-14	0.253899	9.20398e-14	0.868079	15360.3	4.49081e-15
UBXN4	20.7154	21.0404	-0.649948	56.2669	-1.22903	1.0872e-11	0.253955	1.43914e-11	0.868079	3069.68	2.81792e-12
JPT2	21.7786	22.0351	-0.512953	74.6549	-1.22887	1.1345e-12	0.254013	2.07098e-12	0.868079	5445.12	2.8476e-13
ATP6V0A1	19.9776	20.2073	-0.459354	76.3328	-1.22698	8.81918e-13	0.254578	1.66269e-12	0.868079	5695.76	2.19279e-13
ECE1	21.0933	21.262	-0.337472	109.314	-1.22686	4.83473e-14	0.254591	1.69369e-13	0.868079	11761.4	1.16596e-14
SPTBN1	26.5931	26.7167	-0.24729	187.487	-1.2271	7.15964e-16	0.254643	1.48724e-14	0.868079	34827.4	1.69581e-16
RIC8A	19.6764	19.407	0.538818	62.4835	1.22669	4.70623e-12	0.254789	6.87088e-12	0.868079	4014.09	9.64099e-13
GAR1	21.3297	21.5	-0.340667	109.406	-1.22579	4.80233e-14	0.254973	1.6847e-13	0.868079	11781.4	1.15802e-14
PPME1	21.4928	21.3194	0.346819	106.508	1.22516	5.95816e-14	0.255195	1.97811e-13	0.868079	11530	1.26289e-14
FNBP1	17.6256	17.3259	0.599421	50.0721	1.22495	2.68805e-11	0.255364	3.23445e-11	0.868079	2595.45	5.35088e-12
ERCC6L	18.8926	18.5956	0.594163	54.1666	1.22381	1.47324e-11	0.255817	1.88678e-11	0.868079	3029.26	2.97126e-12
KDM1A	21.8099	21.9567	-0.293622	129.304	-1.2227	1.25413e-14	0.256076	6.58798e-14	0.868079	16497.5	2.99336e-15
TIMELESS	18.104	17.7642	0.679562	45.1827	1.22219	6.26587e-11	0.256395	7.1097e-11	0.868079	2121.06	1.23474e-11
NUP37	21.135	21.6215	-0.973125	38.3964	-1.22196	2.29367e-10	0.256477	2.45543e-10	0.868079	1409.42	6.31732e-11
AQR	21.8378	21.9889	-0.302267	125.652	-1.22135	1.57882e-14	0.256559	7.60499e-14	0.868079	15572.8	3.77419e-15
RPS25	26.0265	25.9215	0.209827	213.315	1.22098	2.24424e-16	0.256693	1.0735e-14	0.868079	45873.2	4.91144e-17
PSMC6	24.1037	23.9948	0.217793	190.222	1.22088	5.63668e-16	0.256728	1.42873e-14	0.868079	36514.4	1.2288e-16
RNPS1	22.3559	22.5096	-0.307389	126.291	-1.21949	1.51569e-14	0.257226	7.40941e-14	0.868079	15733.2	3.62192e-15
ATP6V0C	19.464	18.9838	0.960356	34.0772	1.21899	5.93173e-10	0.257545	6.15417e-10	0.868079	1221.49	1.11833e-10
PGM3	20.3751	20.1836	0.382943	90.7432	1.2174	2.15747e-13	0.257978	5.36753e-13	0.868079	8392.04	4.52553e-14
POLR1G	22.0042	21.7922	0.423877	88.5074	1.21731	2.90815e-13	0.258146	6.79731e-13	0.868079	7987.42	6.1485e-14
HDGF	24.413	25.0296	-1.23333	34.9299	-1.21705	4.87269e-10	0.258242	5.09061e-10	0.868079	1161.46	1.36738e-10
AKAP13	18.239	17.9589	0.560238	55.1541	1.21662	1.24889e-11	0.25836	1.62669e-11	0.868079	3138.35	2.51971e-12
YWHAE	28.3564	28.2346	0.243508	199.045	1.21386	4.43534e-16	0.259392	1.30979e-14	0.868079	39962	9.77944e-17
G3BP2	23.1912	23.3452	-0.308104	130.066	-1.2138	1.3365e-14	0.259413	6.84209e-14	0.868079	16695.3	3.21717e-15
COPS2	23.2063	23.034	0.344535	114.681	1.21295	3.65976e-14	0.259722	1.37402e-13	0.868079	13350	7.87261e-15
NSMCE1	16.4885	16.8935	-0.810143	35.7596	-1.2126	4.04213e-10	0.259846	4.24223e-10	0.868079	1218.9	1.12786e-10
PYCR2	21.5169	21.2516	0.530645	68.6518	1.21213	2.21755e-12	0.260017	3.61197e-12	0.868079	4832.22	4.59116e-13
GADD45GIP1	19.8598	20.2688	-0.81782	42.4661	-1.2116	1.0275e-10	0.260211	1.1371e-10	0.868079	1732.07	2.77374e-11
DNAJC10	22.2732	22.4902	-0.43401	88.7428	-1.21095	2.84704e-13	0.260446	6.6865e-13	0.868079	7724.77	7.0286e-14
SRPRA	24.3068	24.1751	0.263361	157.085	1.21005	2.95058e-15	0.260773	2.78698e-14	0.868079	24946	6.44816e-16
BAG3	20.6306	20.8111	-0.361075	98.5403	-1.20893	1.11272e-13	0.261043	3.19749e-13	0.868079	9543.18	2.70011e-14
RACK1	25.979	26.0946	-0.231238	192.762	-1.20785	5.7337e-16	0.26157	1.42873e-14	0.868079	36829.2	1.3559e-16
HM13	22.3206	22.8136	-0.986043	39.4651	-1.20615	1.84298e-10	0.262191	1.98879e-10	0.868079	1491.63	5.03782e-11
LYN	24.0992	23.9825	0.233476	175.031	1.20489	1.10038e-15	0.262516	1.84231e-14	0.868079	30935.5	2.39264e-16
ABR	22.1047	21.9222	0.365042	102.274	1.20423	9.14837e-14	0.262893	2.74926e-13	0.868079	10635.6	1.95514e-14
TBC1D9B	18.7066	18.3038	0.805555	38.6957	1.20421	2.15604e-10	0.2629	2.31318e-10	0.868079	1564.71	4.16206e-11
CLUH	24.0296	23.9125	0.23405	173.83	1.20308	1.16297e-15	0.263178	1.86992e-14	0.868079	30514.1	2.52821e-16
ST13	24.7409	24.5975	0.286705	146.007	1.20338	5.29816e-15	0.263204	3.8777e-14	0.868079	21567.8	1.15442e-15
ABCF3	19.8681	19.6316	0.473069	70.5865	1.20275	1.77576e-12	0.263433	3.00011e-12	0.868079	5103.96	3.68878e-13
ARL5B	19.2503	18.9658	0.569016	56.6749	1.20235	1.02622e-11	0.26358	1.36678e-11	0.868079	3309.86	2.08508e-12
SPG21	19.7665	19.9801	-0.427174	79.4565	-1.20122	6.26912e-13	0.26386	1.25608e-12	0.868079	6179.8	1.54716e-13
KRT1	22.2303	21.8235	0.813585	45.5601	1.20101	5.86356e-11	0.26407	6.67846e-11	0.868079	2154.55	1.15984e-11
ARHGEF12	19.6963	19.4059	0.580825	56.7339	1.20071	1.01773e-11	0.26418	1.35732e-11	0.868079	3316.52	2.0684e-12
NQO2	19.5428	19.3021	0.48127	68.0272	1.19936	2.29004e-12	0.264614	3.7099e-12	0.868079	4744.52	4.72099e-13
CAPN1	22.1609	22.2982	-0.274744	137.472	-1.19772	7.66625e-15	0.265144	4.78497e-14	0.868079	18667.1	1.82191e-15
GPR39	16.3133	15.3283	1.96986	13.1761	1.19732	1.04082e-06	0.265427	1.04082e-06	0.868079	197.353	1.54318e-07
GNB1L	18.878	18.4994	0.757236	41.3533	1.19693	1.26978e-10	0.265571	1.39102e-10	0.868079	1781.53	2.47874e-11
UBTF	23.4324	23.6585	-0.452236	88.5532	-1.19692	2.89616e-13	0.265572	6.77739e-13	0.868079	7693.2	7.1447e-14
UIMC1	19.0647	18.8041	0.521031	61.0895	1.19691	5.63606e-12	0.265578	8.03298e-12	0.868079	3836.77	1.15502e-12
STRAP	25.5736	25.4767	0.193745	222.509	1.19652	1.59873e-16	0.265588	1.04125e-14	0.868079	49888.1	3.50557e-17
ZFP36L1	17.6237	17.3252	0.596942	49.116	1.19663	3.21874e-11	0.26568	3.83048e-11	0.868079	2496.93	6.43331e-12
GALNT7	23.1091	23.2497	-0.281358	139.767	-1.196	7.30342e-15	0.26588	4.67216e-14	0.868079	19299.8	1.74612e-15
PPP1CB	23.7439	24.0561	-0.624579	65.0781	-1.19476	3.3998e-12	0.266371	5.19492e-12	0.868079	4126.63	8.63168e-13
OSMR	19.1328	18.7754	0.714884	44.3582	1.19428	7.25753e-11	0.266549	8.18255e-11	0.868079	2043.99	1.43153e-11
GRK2	18.2029	17.9035	0.598846	50.4423	1.19305	2.60202e-11	0.267005	3.13965e-11	0.868079	2630.95	5.22012e-12
SCARB2	20.7381	21.0595	-0.642885	55.2478	-1.19257	1.25811e-11	0.26718	1.63651e-11	0.868079	2960.56	3.25666e-12
COPE	21.5006	21.8672	-0.733065	50.3079	-1.19254	2.65801e-11	0.267194	3.20027e-11	0.868079	2447.47	6.96894e-12
PRPF40A	23.5735	23.453	0.24106	164.023	1.19212	1.85461e-15	0.267216	2.19904e-14	0.868079	27181.6	4.02408e-16
DNAJC1	21.4053	21.1976	0.415241	86.0644	1.19212	3.6379e-13	0.267347	8.06182e-13	0.868079	7553.6	7.68784e-14
RRP15	21.1945	21.0055	0.377885	93.7044	1.19199	1.79646e-13	0.267363	4.66577e-13	0.868079	8939.9	3.81036e-14
GIPC1	20.9815	21.515	-1.06689	33.9921	-1.19191	6.05096e-10	0.267427	6.27454e-10	0.868079	1099.59	1.70108e-10
CWC27	18.3958	18.167	0.457622	66.8304	1.19037	2.51509e-12	0.267863	4.0194e-12	0.868079	4580.22	5.15259e-13
SRP68	22.5904	22.7678	-0.354891	107.985	-1.1902	5.92299e-14	0.268059	1.97147e-13	0.868079	11480.4	1.43994e-14
RBM45	20.2056	19.9203	0.570648	58.7316	1.18968	7.71909e-12	0.268254	1.06216e-11	0.868079	3549.63	1.57644e-12
CHCHD3	23.0525	23.3193	-0.533647	73.4816	-1.18906	1.28769e-12	0.268486	2.28485e-12	0.868079	5277.4	3.22725e-13
TPM2	18.4473	18.8272	-0.759887	41.6555	-1.18883	1.19818e-10	0.268569	1.31442e-10	0.868079	1666.56	3.2355e-11
TRMT5	19.3247	19.595	-0.540544	60.9197	-1.18831	5.76281e-12	0.268764	8.1897e-12	0.868079	3610.25	1.47323e-12
TP53BP2	18.7255	18.4387	0.573555	54.0142	1.18806	1.50676e-11	0.268857	1.92402e-11	0.868079	3009.7	3.04923e-12
PLBD1	18.4617	18.7335	-0.543488	57.8857	-1.18748	8.66774e-12	0.269071	1.17651e-11	0.868079	3254.95	2.22932e-12
CANT1	18.9084	18.6183	0.580159	53.8306	1.1861	1.54829e-11	0.269587	1.96611e-11	0.868079	2989.44	3.13269e-12
RACGAP1	22.8843	22.7046	0.359481	105.894	1.18555	6.92578e-14	0.269791	2.22549e-13	0.868079	11392.6	1.48487e-14
POLR2H	22.4222	22.2496	0.345027	108.058	1.18487	5.89097e-14	0.270045	1.96752e-13	0.868079	11859	1.2646e-14
NARS2	21.2485	20.974	0.548922	64.007	1.18452	3.88202e-12	0.270178	5.83436e-12	0.868079	4205.53	8.00208e-13
SUGT1	22.3667	22.5418	-0.350139	107.833	-1.18437	5.99017e-14	0.270232	1.98367e-13	0.868079	11448.7	1.45596e-14
AGAP3	18.6876	18.3782	0.618829	49.7406	1.18431	2.9099e-11	0.270256	3.48527e-11	0.868079	2558.84	5.83345e-12
NPM1	28.4938	28.6976	-0.407719	117.825	-1.18369	2.94756e-14	0.270486	1.18102e-13	0.868079	13687	7.12516e-15
MYCBP	21.3211	21.8439	-1.04566	34.9327	-1.18244	4.86953e-10	0.270955	5.09004e-10	0.868079	1163.28	1.35887e-10
TOMM70	24.6361	24.7381	-0.204063	202.635	-1.18194	3.39125e-16	0.271008	1.17156e-14	0.868079	40723.8	7.92573e-17
PARN	19.8579	20.0808	-0.44589	75.2669	-1.18177	9.68499e-13	0.271072	1.80685e-12	0.868079	5540.7	2.39864e-13
CTPS2	18.7035	18.3735	0.660057	46.4049	1.1788	5.06394e-11	0.272323	5.83243e-11	0.868079	2232.17	1.00688e-11
WASHC2A	17.7278	18.5094	-1.56329	19.7274	-1.17815	4.49475e-08	0.272565	4.50515e-08	0.868079	357.69	1.4795e-08
PRRC2C	23.0734	22.8867	0.373274	102.018	1.17655	9.33327e-14	0.273171	2.78997e-13	0.868079	10578.9	1.9974e-14
HNRNPF	25.2852	25.5731	-0.575706	73.9075	-1.1765	1.22954e-12	0.273189	2.20933e-12	0.868079	5340.73	3.07686e-13
RPA3	21.1517	21.7567	-1.21003	29.909	-1.17622	1.67358e-09	0.273292	1.70327e-09	0.868079	846.18	4.83351e-10
CTBP2	21.0268	20.8084	0.436819	79.2278	1.17605	7.05248e-13	0.27336	1.38503e-12	0.868079	6410.19	1.48251e-13
NSMCE2	17.1354	16.7086	0.853448	32.507	1.17408	8.63268e-10	0.274101	8.89255e-10	0.868079	1112.06	1.62624e-10
ZW10	21.5413	21.3782	0.326321	108.72	1.17346	5.05101e-14	0.274203	1.74681e-13	0.868079	12001.9	1.07489e-14
SHTN1	20.0444	19.8065	0.475844	69.0339	1.17275	2.12132e-12	0.274607	3.47554e-12	0.868079	4881.54	4.40841e-13
MAP1B	22.7126	22.5784	0.268325	139.504	1.17231	6.81341e-15	0.274642	4.48648e-14	0.868079	19694.1	1.46912e-15
YME1L1	22.4206	22.273	0.295208	124.949	1.17102	1.65164e-14	0.275128	7.82871e-14	0.868079	15820.5	3.54232e-15
CDC37	23.5166	23.7683	-0.503315	78.1373	-1.17	7.87904e-13	0.275648	1.51335e-12	0.868079	5977.52	1.9607e-13
VIM	28.1972	28.345	-0.295556	158.618	-1.1695	2.72998e-15	0.275838	2.68254e-14	0.868079	24898.5	6.49748e-16
INPP4B	18.426	18.114	0.623985	48.0062	1.16935	3.86287e-11	0.275897	4.53341e-11	0.868079	2385.35	7.72295e-12
HMGA1	23.1477	23.4151	-0.534754	72.3731	-1.16875	1.4541e-12	0.276125	2.53885e-12	0.868079	5119.6	3.6439e-13
CHMP2B	19.1397	18.8424	0.594683	52.3569	1.16845	1.93252e-11	0.276239	2.39554e-11	0.868079	2829.13	3.90488e-12
COPS4	23.0856	22.966	0.239058	158.591	1.1673	2.43109e-15	0.276544	2.50229e-14	0.868079	25414.4	5.27231e-16
ATIC	25.1922	25.0754	0.233585	177.195	1.16717	1.125e-15	0.276726	1.84815e-14	0.868079	31691.9	2.47387e-16
PSMD4	22.6923	22.5396	0.305375	121.71	1.166	2.27374e-14	0.277173	9.74835e-14	0.868079	15015.3	4.91821e-15
HNRNPH2	22.8856	23.234	-0.696789	54.965	-1.1656	1.31074e-11	0.277325	1.69986e-11	0.868079	2931.91	3.38575e-12
PREPL	19.3899	19.1362	0.50751	62.0567	1.16376	4.97118e-12	0.278028	7.21718e-12	0.868079	3954.52	1.0235e-12
FASTKD5	21.784	21.5294	0.509082	69.5492	1.16287	1.99887e-12	0.278368	3.30407e-12	0.868079	4952.82	4.16008e-13
CYCS	23.9196	23.6195	0.600228	64.7006	1.16262	3.56164e-12	0.278464	5.40621e-12	0.868079	4293.9	7.36347e-13
PSMC4	23.2189	23.4827	-0.527486	73.1494	-1.16187	1.33521e-12	0.27875	2.35792e-12	0.868079	5231.99	3.34076e-13
SYNCRIP	25.6748	25.9156	-0.481676	88.1625	-1.15868	3.00043e-13	0.279978	6.95052e-13	0.868079	7629.5	7.38639e-14
DOCK7	20.7857	20.5736	0.424113	79.4859	1.15863	6.87138e-13	0.279995	1.35449e-12	0.868079	6449.59	1.4466e-13
RPS4X	27.245	27.0803	0.329278	134.677	1.15794	1.0113e-14	0.280262	5.76464e-14	0.868079	18359.7	2.19932e-15
GLYR1	22.3831	22.0569	0.652302	55.3605	1.15768	1.2378e-11	0.280362	1.61385e-11	0.868079	3156.76	2.51977e-12
UBE2V2	18.4375	18.9394	-1.00364	30.8732	-1.15685	1.3007e-09	0.280682	1.32828e-09	0.868079	903.982	3.71457e-10
PRKAA2	17.6013	17.9197	-0.636885	46.0283	-1.15675	5.40418e-11	0.28072	6.1914e-11	0.868079	2044.65	1.42971e-11
EXOC6	18.7776	18.5199	0.515387	58.7809	1.15669	7.66754e-12	0.280744	1.05581e-11	0.868079	3552.68	1.57103e-12
LUC7L3	21.1569	21.4755	-0.637153	55.0735	-1.15539	1.29027e-11	0.281246	1.67443e-11	0.868079	2944.43	3.32854e-12
PATJ	20.1168	19.8771	0.479305	67.7341	1.15492	2.46942e-12	0.281429	3.95452e-12	0.868079	4699.87	5.13055e-13
KIFC1	18.9361	18.717	0.43812	69.7053	1.15374	1.79363e-12	0.281753	3.02637e-12	0.868079	4973.89	3.70006e-13
RAB12	19.0335	18.5804	0.906179	33.4507	1.15358	6.87551e-10	0.281944	7.11253e-10	0.868079	1174.85	1.30626e-10
CDK7	19.845	20.2737	-0.857309	38.5494	-1.15268	2.22209e-10	0.282295	2.38076e-10	0.868079	1424.55	6.05374e-11
PIR	19.4591	19.7726	-0.627008	51.3878	-1.15227	2.24344e-11	0.282453	2.74519e-11	0.868079	2558.3	5.83839e-12
ITGB4	19.9325	19.6628	0.539394	59.3958	1.15213	7.05583e-12	0.282507	9.80671e-12	0.868079	3625.96	1.44787e-12
NEDD4L	18.5904	18.2976	0.585671	50.8691	1.15133	2.43272e-11	0.282818	2.9518e-11	0.868079	2671.82	4.90822e-12
AFP	20.8989	20.5277	0.742489	45.0053	1.15106	6.46564e-11	0.282922	7.32689e-11	0.868079	2100.06	1.28482e-11
RAD21	21.3849	21.5661	-0.362281	96.8944	-1.15095	1.40956e-13	0.282963	3.85602e-13	0.868079	9232.14	3.44434e-14
ABLIM1	19.5187	19.1721	0.693181	45.0044	1.15058	6.46667e-11	0.283108	7.32689e-11	0.868079	2099.95	1.2851e-11
FAF1	21.4463	21.2814	0.329813	104.946	1.15006	6.70908e-14	0.283181	2.16477e-13	0.868079	11185.6	1.42651e-14
RAVER1	20.8425	21.1467	-0.60836	56.5375	-1.15011	1.04632e-11	0.28329	1.38975e-11	0.868079	3105.86	2.68897e-12
COMMD7	19.2059	18.902	0.607668	50.5652	1.14946	2.55194e-11	0.283542	3.08399e-11	0.868079	2640.36	5.14619e-12
EDIL3	21.0365	20.8191	0.434796	77.8314	1.14938	8.13018e-13	0.283575	1.55317e-12	0.868079	6185.55	1.70992e-13
PARS2	21.6741	21.3745	0.599254	57.9511	1.14885	8.58991e-12	0.283781	1.16635e-11	0.868079	3453.8	1.75875e-12
NEXN	23.2358	23.4296	-0.387614	98.0713	-1.14726	1.27978e-13	0.284399	3.55839e-13	0.868079	9460.19	3.12393e-14
CPD	19.2747	19.4999	-0.450405	70.165	-1.14598	1.70144e-12	0.284768	2.89965e-12	0.868079	4810.73	4.23042e-13
EIF3F	24.4651	24.3137	0.302768	130.152	1.14602	1.32944e-14	0.284882	6.82451e-14	0.868079	17151.7	2.88797e-15
ARL8A	22.7607	23.0032	-0.484957	76.8631	-1.14582	8.9862e-13	0.284959	1.68941e-12	0.868079	5784.69	2.23553e-13
SDAD1	21.5464	21.3934	0.3059	113.199	1.14453	3.65196e-14	0.285336	1.37402e-13	0.868079	12998.5	7.80111e-15
SEMA7A	20.5523	20.7495	-0.394388	85.1446	-1.14435	3.67667e-13	0.285435	8.13077e-13	0.868079	7113.13	9.00354e-14
RPS5	24.0945	24.317	-0.445133	88.3854	-1.14405	2.94043e-13	0.285653	6.85221e-13	0.868079	7670.29	7.23049e-14
DHRS2	18.3497	18.8436	-0.987725	30.8637	-1.14395	1.30388e-09	0.285693	1.33118e-09	0.868079	903.946	3.71516e-10
YWHAQ	23.1969	23.7023	-1.01073	37.9339	-1.14382	2.52613e-10	0.285742	2.69541e-10	0.868079	1378.93	6.89365e-11
CAST	20.8611	21.1137	-0.505147	67.517	-1.14223	2.5336e-12	0.286367	4.04237e-12	0.868079	4450.79	6.37898e-13
STAG2	22.3986	22.5287	-0.260232	139.758	-1.14152	6.71468e-15	0.286512	4.47708e-14	0.868079	19307.9	1.5908e-15
NUP214	23.1143	22.9638	0.300895	123.131	1.14084	2.072e-14	0.286912	9.17774e-14	0.868079	15361.2	4.48975e-15
ZNF598	18.4687	18.7352	-0.532937	56.6491	-1.13945	1.02997e-11	0.287456	1.3699e-11	0.868079	3119.13	2.6435e-12
PTK2	20.5414	20.2954	0.492077	66.4454	1.13916	2.87926e-12	0.287569	4.5018e-12	0.868079	4523.33	5.97955e-13
ESYT2	24.9747	24.85	0.249303	160.408	1.13792	2.49539e-15	0.288059	2.54165e-14	0.868079	25990.2	5.4721e-16
NOP2	24.7255	24.8665	-0.281964	141.806	-1.137	6.69247e-15	0.288422	4.47708e-14	0.868079	19882.3	1.59886e-15
ADNP	21.9272	21.6905	0.473299	73.6123	1.1358	1.26952e-12	0.288895	2.26241e-12	0.868079	5538.31	2.66073e-13
GPX8	21.3609	21.5032	-0.284488	121.237	-1.13418	2.10448e-14	0.289406	9.24342e-14	0.868079	14505.2	5.02065e-15
PACSIN2	22.0322	22.24	-0.415548	85.8379	-1.1341	3.7154e-13	0.289566	8.20247e-13	0.868079	7231.76	9.15089e-14
PKP3	22.9355	22.8051	0.260804	140.2	1.13375	6.54636e-15	0.289577	4.4383e-14	0.868079	19882.1	1.41407e-15
SMARCC1	22.2866	22.0898	0.393687	89.983	1.13398	2.54788e-13	0.289613	6.09771e-13	0.868079	8242.53	5.42171e-14
GPS1	22.2925	22.4502	-0.315303	114.164	-1.13376	3.79453e-14	0.289698	1.40842e-13	0.868079	12851.7	9.16711e-15
UBE2G1	21.3798	21.1741	0.411386	82.3226	1.13096	5.19097e-13	0.290808	1.08395e-12	0.868079	6909.97	1.09787e-13
TSG101	19.8841	20.2804	-0.792595	40.8977	-1.13021	1.38704e-10	0.291108	1.51353e-10	0.868079	1608.53	3.72741e-11
CNNM4	16.9169	16.3984	1.03701	25.2662	1.12981	6.37727e-09	0.291266	6.41179e-09	0.868079	680.029	1.15426e-09
NUP43	21.0324	20.8675	0.329712	101.089	1.12942	9.06322e-14	0.291294	2.72977e-13	0.868079	10381.8	1.92489e-14
ATP5ME	21.8911	22.1435	-0.504953	70.0313	-1.12923	1.89147e-12	0.291497	3.1607e-12	0.868079	4793.82	4.74003e-13
ERO1A	25.7938	25.8976	-0.207579	199.214	-1.12909	4.26866e-16	0.291518	1.30304e-14	0.868079	39369.5	1.00366e-16
ZNF718	14.8483	14.4776	0.741331	31.1652	1.12842	1.14812e-09	0.291719	1.17493e-09	0.868079	1022.28	2.1472e-10
CS	26.5661	26.4638	0.204563	206.184	1.12698	3.34517e-16	0.292394	1.17156e-14	0.868079	42841.7	7.40203e-17
PHB1	27.0117	27.2326	-0.441647	98.2029	-1.12615	1.26613e-13	0.292723	3.53029e-13	0.868079	9488.68	3.08657e-14
TBC1D15	19.4111	19.7716	-0.721104	43.6539	-1.12581	8.24578e-11	0.292861	9.23271e-11	0.868079	1837.43	2.19099e-11
DYSF	17.5163	17.0654	0.901739	30.1239	1.12554	1.58108e-09	0.292967	1.60997e-09	0.868079	956.664	2.96384e-10
CAPZB	23.1644	23.4078	-0.486698	76.5427	-1.12535	9.29139e-13	0.293042	1.7384e-12	0.868079	5738.24	2.30882e-13
HTATIP2	21.3459	21.1187	0.454377	73.9553	1.12513	1.22321e-12	0.293129	2.20404e-12	0.868079	5588.32	2.56673e-13
CARHSP1	21.6166	21.3898	0.453609	74.8291	1.1221	1.11355e-12	0.294343	2.03941e-12	0.868079	5719.4	2.33938e-13
HOOK1	21.0037	20.7523	0.502943	65.4662	1.1219	3.24203e-12	0.294421	4.98116e-12	0.868079	4390.95	6.73382e-13
FAF2	22.3058	22.4619	-0.312039	114.181	-1.12161	3.79009e-14	0.294538	1.40811e-13	0.868079	12857.4	9.1508e-15
MDH1	23.8188	24.0355	-0.4335	87.8745	-1.12069	3.08e-13	0.294909	7.08854e-13	0.868079	7583.91	7.56567e-14
MAPK14	21.4932	21.2842	0.418065	80.6874	1.12067	6.09451e-13	0.294916	1.2274e-12	0.868079	6639.58	1.28797e-13
VPS25	19.7401	19.5221	0.436013	70.9133	1.11991	1.59456e-12	0.29512	2.74026e-12	0.868079	5142.26	3.3105e-13
SPTLC2	20.1992	20.4395	-0.480709	67.3442	-1.11994	2.58605e-12	0.295207	4.11762e-12	0.868079	4429.83	6.50053e-13
DPYSL3	24.6363	24.7925	-0.312457	125.666	-1.11988	1.76025e-14	0.295232	8.1942e-14	0.868079	15594.1	4.22737e-15
SDCBP	23.4892	23.3019	0.374509	98.4603	1.11897	1.23989e-13	0.2956	3.47972e-13	0.868079	9851.49	2.65623e-14
CDC27	21.3664	21.5145	-0.296272	114.827	-1.11812	3.25606e-14	0.295814	1.26892e-13	0.868079	13005	7.78563e-15
NPLOC4	20.8121	21.33	-1.03582	32.5696	-1.11838	8.50174e-10	0.295836	8.75998e-10	0.868079	1010.52	2.38249e-10
CSNK2A2	22.6513	23.0431	-0.783643	46.4868	-1.11787	4.99326e-11	0.29604	5.76123e-11	0.868079	2088.78	1.31278e-11
TMED9	23.1994	23.3365	-0.27416	134.551	-1.11774	1.01889e-14	0.296093	5.77719e-14	0.868079	17892.5	2.43834e-15
THEM6	19.8775	20.1276	-0.500179	63.5406	-1.11653	4.11572e-12	0.296581	6.13037e-12	0.868079	3938.32	1.04044e-12
DDX19A	22.7247	22.6052	0.23905	149.18	1.11552	3.9748e-15	0.29686	3.32028e-14	0.868079	22491.4	8.615e-16
SLC25A17	19.1421	18.8923	0.499524	59.6514	1.11526	6.81785e-12	0.297092	9.51913e-12	0.868079	3653.61	1.40455e-12
EIPR1	19.4995	19.2043	0.590216	51.2768	1.11434	2.2825e-11	0.297465	2.78861e-11	0.868079	2711.36	4.62828e-12
ZBTB33	18.549	18.3126	0.472831	60.9848	1.11343	5.24267e-12	0.297706	7.54395e-12	0.868079	3816.42	1.07198e-12
FUBP1	24.8002	24.9307	-0.260887	150.357	-1.11257	4.18864e-15	0.298181	3.39707e-14	0.868079	22371.8	9.9712e-16
EPS8L2	22.2576	22.1105	0.294145	118.215	1.11204	2.79371e-14	0.298364	1.1376e-13	0.868079	14162	6.03449e-15
RALGAPB	19.8308	20.1992	-0.736658	43.1088	-1.11169	9.11491e-11	0.298537	1.01592e-10	0.868079	1791.83	2.4223e-11
GCLC	20.3351	20.104	0.462272	68.349	1.1113	2.29732e-12	0.298694	3.72015e-12	0.868079	4780.23	4.79416e-13
SQLE	20.9111	21.0984	-0.374612	88.5004	-1.11112	2.90999e-13	0.298766	6.79753e-13	0.868079	7694.5	7.1399e-14
CUL1	21.7127	21.5576	0.310321	109.099	1.1105	4.9119e-14	0.298894	1.71083e-13	0.868079	12075.1	1.04893e-14
LYPLA1	21.9729	21.8018	0.342309	100.037	1.11063	1.09194e-13	0.298965	3.1553e-13	0.868079	10165.7	2.34265e-14
LZIC	18.6374	18.3706	0.533511	54.0727	1.11041	1.4938e-11	0.299056	1.90996e-11	0.868079	3010	3.048e-12
RASA2	18.9793	18.7143	0.530099	55.4337	1.11031	1.2248e-11	0.299097	1.59851e-11	0.868079	3161.17	2.50574e-12
MED10	19.3532	19.0429	0.620622	48.1687	1.11005	3.76012e-11	0.2992	4.42614e-11	0.868079	2397.07	7.57319e-12
PSMD3	23.2259	23.1037	0.244337	148.342	1.10932	4.15904e-15	0.299373	3.39707e-14	0.868079	22239.2	9.01436e-16
PGP	21.0616	20.8884	0.346401	94.5467	1.10868	1.55137e-13	0.299634	4.16223e-13	0.868079	9088.54	3.28513e-14
CCT4	26.1625	26.0535	0.218035	187.391	1.10891	7.18883e-16	0.299665	1.48724e-14	0.868079	35410.7	1.58675e-16
IFITM3	22.0722	22.4455	-0.746572	47.1329	-1.10854	4.47246e-11	0.299815	5.19732e-11	0.868079	2148.85	1.17218e-11
WFS1	16.6806	17.0086	-0.655971	40.6371	-1.10821	1.45957e-10	0.299949	1.58955e-10	0.868079	1588.91	3.91463e-11
TRIP12	21.5578	21.7185	-0.321335	105.848	-1.10738	6.41008e-14	0.30019	2.09253e-13	0.868079	11039.3	1.54246e-14
MANF	20.5612	20.8685	-0.614762	53.1595	-1.10734	1.71145e-11	0.300303	2.15158e-11	0.868079	2743.91	4.41268e-12
HCCS	19.6422	19.396	0.492295	61.6988	1.10732	5.20637e-12	0.300311	7.50002e-12	0.868079	3904.59	1.07686e-12
ARHGEF10	19.1843	18.9372	0.494279	59.9884	1.10715	6.51776e-12	0.300379	9.14925e-12	0.868079	3693.76	1.34449e-12
CCDC90B	19.2002	19.69	-0.979604	31.4543	-1.10655	1.12153e-09	0.300625	1.14862e-09	0.868079	941.378	3.16039e-10
SAP18	22.9742	23.2165	-0.484631	74.8905	-1.10542	1.10627e-12	0.301087	2.02704e-12	0.868079	5492.73	2.75014e-13
NELFB	19.9922	20.5615	-1.13871	28.2276	-1.1054	2.64925e-09	0.301095	2.68017e-09	0.868079	753.892	7.65652e-10
THYN1	19.6614	19.8908	-0.458692	67.7793	-1.10523	2.45629e-12	0.301164	3.93834e-12	0.868079	4489.31	6.16284e-13
GOLGA2	21.5397	21.7011	-0.322748	104.975	-1.10396	6.85071e-14	0.301585	2.20351e-13	0.868079	10857.1	1.64903e-14
CAPZA2	23.3621	23.5604	-0.39669	92.7415	-1.10415	2.00114e-13	0.301606	5.07572e-13	0.868079	8457.39	4.89125e-14
SIPA1L1	18.4135	18.1247	0.577682	48.9485	1.10317	3.30772e-11	0.302004	3.93277e-11	0.868079	2473.54	6.67996e-12
EEF2	28.3525	28.2629	0.179211	245.676	1.10152	8.08914e-17	0.302662	1.01888e-14	0.868079	60740.5	1.79756e-17
G3BP1	25.0186	25.1514	-0.265604	147.508	-1.10147	4.88159e-15	0.3027	3.67221e-14	0.868079	21530.1	1.16255e-15
DCP1A	19.3384	19.5632	-0.449468	67.7622	-1.10086	2.31993e-12	0.302868	3.74898e-12	0.868079	4487.43	5.78414e-13
GEMIN4	21.4759	21.2764	0.399029	83.0054	1.10077	4.85915e-13	0.302986	1.02573e-12	0.868079	7020.32	1.03044e-13
SRSF9	23.2997	23.5035	-0.407504	89.774	-1.10061	2.59572e-13	0.303052	6.19322e-13	0.868079	7920.84	6.35789e-14
OTUD4	17.7087	17.9445	-0.471463	59.2074	-1.09996	6.64681e-12	0.303193	9.31366e-12	0.868079	3414.62	1.67557e-12
NUP160	20.8206	20.6388	0.363651	88.2617	1.09966	2.75525e-13	0.303345	6.4944e-13	0.868079	7928.59	5.82405e-14
RTN4	24.024	24.1689	-0.289766	129.631	-1.09897	1.37275e-14	0.303726	6.9637e-14	0.868079	16604	3.28851e-15
AURKB	21.5784	21.4219	0.313101	106.046	1.09598	6.1701e-14	0.30483	2.02947e-13	0.868079	11411.2	1.31653e-14
TOMM20	20.9323	21.3209	-0.777279	42.5148	-1.09596	1.01814e-10	0.304963	1.12802e-10	0.868079	1742.82	2.70608e-11
DCUN1D1	20.6841	20.8673	-0.366387	88.1495	-1.0944	2.72332e-13	0.305482	6.43858e-13	0.868079	7635.11	6.61603e-14
POLD1	20.3793	19.9591	0.84039	36.7668	1.09467	3.24006e-10	0.305498	3.42533e-10	0.868079	1409.92	6.30844e-11
PCYOX1	22.8258	22.6887	0.274185	128.084	1.09449	1.51123e-14	0.30557	7.40941e-14	0.868079	16604.9	3.28779e-15
SUMO1	23.75	23.6355	0.229073	159.467	1.09286	2.32587e-15	0.306121	2.4325e-14	0.868079	25677.3	5.05865e-16
MRPL22	20.645	20.9889	-0.687902	47.1672	-1.0931	4.44654e-11	0.306144	5.17018e-11	0.868079	2153.03	1.16311e-11
BYSL	22.0224	21.8415	0.361739	93.3219	1.0929	1.90372e-13	0.306227	4.87616e-13	0.868079	8854.42	4.071e-14
MRPL24	22.0237	21.8122	0.422989	79.6792	1.0926	6.7392e-13	0.306353	1.33112e-12	0.868079	6473.08	1.42571e-13
OSBPL9	21.2326	21.0426	0.38002	85.5222	1.09212	3.82651e-13	0.30655	8.38607e-13	0.868079	7447.34	8.13623e-14
NXN	20.5803	20.3695	0.42157	74.5872	1.09154	1.14275e-12	0.306792	2.0841e-12	0.868079	5679.59	2.40568e-13
SSR4	24.6348	24.7516	-0.233412	163.557	-1.09062	2.13583e-15	0.307172	2.34041e-14	0.868079	26499.8	5.06297e-16
ZFR	22.0796	21.9462	0.266777	126.84	1.09026	1.46386e-14	0.307198	7.2838e-14	0.868079	16285	3.15339e-15
PAXBP1	19.584	19.7905	-0.412943	73.8868	-1.09015	1.12363e-12	0.307242	2.05401e-12	0.868079	5346.54	2.76814e-13
NOP58	24.2834	24.424	-0.281155	133.947	-1.0903	1.05627e-14	0.307304	5.93731e-14	0.868079	17736.4	2.5254e-15
NRP1	22.138	21.9387	0.398492	84.7689	1.08875	4.10712e-13	0.307947	8.89117e-13	0.868079	7317.47	8.72954e-14
MIOS	17.8099	17.5275	0.564822	47.78	1.08873	4.01129e-11	0.307955	4.69629e-11	0.868079	2357.68	8.09165e-12
CUL2	21.8525	21.9953	-0.285671	118.449	-1.08781	2.53701e-14	0.308215	1.06076e-13	0.868079	13849.2	6.04688e-15
REPS1	19.1091	18.8907	0.436815	66.4941	1.08722	2.619e-12	0.308459	4.15314e-12	0.868079	4524.89	5.41034e-13
DHCR24	23.58	23.7586	-0.357222	102.265	-1.08725	9.15479e-14	0.308571	2.74926e-13	0.868079	10302.1	2.221e-14
GPD2	25.4413	25.5433	-0.204064	192.425	-1.08701	5.63589e-16	0.308639	1.42873e-14	0.868079	36732.7	1.32501e-16
PPIE	20.5726	21.0056	-0.865927	37.2933	-1.08708	2.8932e-10	0.308642	3.07279e-10	0.868079	1334.64	7.85309e-11
RAB3GAP2	21.573	21.3833	0.379314	86.6186	1.08648	3.45585e-13	0.308894	7.73897e-13	0.868079	7637.05	7.35723e-14
TEX10	22.4343	22.5611	-0.253683	136.567	-1.08583	8.08404e-15	0.30904	4.95846e-14	0.868079	18442	1.91292e-15
MRPS26	20.2899	20.4779	-0.375985	83.5536	-1.08477	4.18656e-13	0.309481	9.0531e-13	0.868079	6854.21	1.02056e-13
NBN	19.6816	19.4758	0.411568	72.5864	1.08464	1.29579e-12	0.309534	2.29558e-12	0.868079	5381.3	2.69703e-13
RPL12	26.1056	25.9789	0.253501	157.184	1.08456	2.93569e-15	0.309692	2.78626e-14	0.868079	24949.2	6.44484e-16
MCM2	24.1215	23.9877	0.2675	137.515	1.08435	8.55827e-15	0.309778	5.18036e-14	0.868079	19122.5	1.86868e-15
USP10	22.5181	22.3904	0.255333	134.436	1.08404	9.17303e-15	0.309785	5.39728e-14	0.868079	18280.3	1.98183e-15
TMX1	23.2826	23.5559	-0.54658	66.0808	-1.08421	3.00872e-12	0.309837	4.66866e-12	0.868079	4266.52	7.55427e-13
ITPA	21.1477	20.9735	0.348521	92.2703	1.08419	2.08436e-13	0.309846	5.23911e-13	0.868079	8656.46	4.45647e-14
FAR1	20.0157	19.805	0.421489	72.024	1.08386	1.51141e-12	0.309983	2.61696e-12	0.868079	5299.03	3.17486e-13
UBR4	22.7458	22.5781	0.335296	103.098	1.08262	8.57958e-14	0.310504	2.6168e-13	0.868079	10788.2	1.8468e-14
DNAJC13	22.1406	21.9543	0.372611	90.1806	1.08227	2.50357e-13	0.31065	6.02476e-13	0.868079	8271.73	5.34554e-14
RPS3A	26.7682	26.6606	0.215259	189.52	1.08202	6.56727e-16	0.310755	1.46226e-14	0.868079	36209.2	1.45125e-16
PRXL2A	20.2809	19.8611	0.839607	36.1696	1.08119	3.69141e-10	0.311101	3.88774e-10	0.868079	1364.71	7.18476e-11
RAD50	22.3879	22.5639	-0.352059	97.9734	-1.08092	1.29005e-13	0.311213	3.5793e-13	0.868079	9450.19	3.13718e-14
PLAA	20.9565	21.1303	-0.347589	92.8833	-1.0804	1.78909e-13	0.311309	4.65593e-13	0.868079	8486.56	4.32642e-14
MCU	20.2398	20.5642	-0.648778	48.4303	-1.0804	3.60103e-11	0.31143	4.25815e-11	0.868079	2272.66	9.37084e-12
PABPN1	22.5497	22.7526	-0.405885	85.5995	-1.07976	3.79898e-13	0.311699	8.3424e-13	0.868079	7197.73	9.32524e-14
GPX4	19.1124	18.8175	0.589886	48.6719	1.07887	3.46078e-11	0.312073	4.10081e-11	0.868079	2444.38	7.00417e-12
CORO1C	25.9264	25.7875	0.277926	141.528	1.07857	6.79848e-15	0.3122	4.48648e-14	0.868079	20247.2	1.4866e-15
ALDH1A3	21.0983	20.9155	0.365523	87.2617	1.07834	3.25731e-13	0.312296	7.43521e-13	0.868079	7748.84	6.94166e-14
ECI2	20.905	21.0969	-0.383821	83.8174	-1.07827	4.49517e-13	0.312323	9.60858e-13	0.868079	6898.71	1.10506e-13
AMBP	17.3128	16.9156	0.794399	32.42	1.07659	8.81873e-10	0.313032	9.0794e-10	0.868079	1101.58	1.68887e-10
GIT1	17.9761	18.2274	-0.502659	55.1946	-1.07629	1.19674e-11	0.313071	1.56765e-11	0.868079	2963.59	3.0425e-12
CLTA	23.3932	23.2188	0.348776	101.245	1.07539	9.91928e-14	0.313537	2.93145e-13	0.868079	10405.7	2.13382e-14
NOP53	21.055	20.8888	0.33248	95.462	1.07441	1.43583e-13	0.313828	3.9087e-13	0.868079	9259.2	3.04854e-14
NDUFB11	19.8556	20.0813	-0.451369	67.589	-1.07424	2.51212e-12	0.314022	4.01795e-12	0.868079	4466.74	6.28833e-13
PTBP1	27.3958	27.2709	0.249744	165.884	1.0742	1.90742e-15	0.314037	2.22779e-14	0.868079	27770.8	4.19728e-16
GSTP1	25.2545	25.355	-0.201034	191.537	-1.07385	5.48185e-16	0.314091	1.42873e-14	0.868079	36396.7	1.28223e-16
NUP35	22.0991	21.962	0.274288	121.58	1.07369	2.05731e-14	0.314128	9.15117e-14	0.868079	14967.4	4.42619e-15
DCTN1	22.507	22.6612	-0.308459	111.58	-1.07395	4.55754e-14	0.314142	1.62766e-13	0.868079	12281.8	1.09919e-14
BCCIP	22.7029	22.5603	0.285195	120.098	1.07354	2.52964e-14	0.314316	1.0589e-13	0.868079	14607.1	5.49177e-15
ARAP1	18.2075	18.4992	-0.583423	48.1342	-1.07342	3.78165e-11	0.314368	4.4488e-11	0.868079	2244.98	9.84104e-12
NCL	28.2757	28.4235	-0.295537	145.936	-1.07296	5.31863e-15	0.314562	3.88539e-14	0.868079	21077.1	1.26582e-15
ME1	20.2889	20.5515	-0.525167	59.3705	-1.07278	7.07986e-12	0.314638	9.82516e-12	0.868079	3435.93	1.7956e-12
PUM2	18.3592	18.1513	0.415858	66.136	1.07142	2.73502e-12	0.315089	4.31083e-12	0.868079	4475.32	5.65501e-13
KPNA4	21.9603	21.8284	0.263771	125.388	1.07139	1.60567e-14	0.315102	7.68553e-14	0.868079	15913.4	3.45994e-15
PES1	24.1349	23.9691	0.331616	109.545	1.07167	5.28066e-14	0.315106	1.80758e-13	0.868079	12167.3	1.14116e-14
NHERF1	19.1014	19.4844	-0.766099	38.5403	-1.07151	2.22629e-10	0.315173	2.38461e-10	0.868079	1428.1	5.99383e-11
PHC2	19.4486	19.1116	0.673927	42.9678	1.07138	9.35624e-11	0.315229	1.04044e-10	0.868079	1912.48	1.86717e-11
PA2G4	25.3406	25.4643	-0.247325	155.955	-1.07107	3.12617e-15	0.315358	2.84271e-14	0.868079	24086.7	7.41931e-16
ANLN	23.0584	22.9004	0.315932	109.751	1.07064	5.20195e-14	0.315543	1.78634e-13	0.868079	12212.6	1.12432e-14
KYAT3	20.9877	20.754	0.467459	67.2187	1.07057	2.62489e-12	0.315571	4.16079e-12	0.868079	4621.27	5.48858e-13
HDHD3	20.4487	20.6303	-0.363157	85.9806	-1.07022	3.32654e-13	0.315596	7.51368e-13	0.868079	7263.67	8.08365e-14
PITRM1	22.4462	22.6834	-0.474418	72.375	-1.07035	1.45379e-12	0.315663	2.53885e-12	0.868079	5129.73	3.61521e-13
PLEKHG3	18.2186	18.0014	0.434364	62.7	1.06979	4.19664e-12	0.315779	6.23424e-12	0.868079	4027.29	8.63771e-13
CSNK2A1	24.3513	24.5342	-0.365913	101.371	-1.06907	9.82111e-14	0.31621	2.90666e-13	0.868079	10123.9	2.38155e-14
UPF1	23.011	23.1282	-0.234408	149.06	-1.06826	4.00075e-15	0.31643	3.33481e-14	0.868079	21994.7	9.42383e-16
YAP1	21.1053	21.2703	-0.330025	97.244	-1.06689	1.2376e-13	0.317009	3.4758e-13	0.868079	9310.82	2.9812e-14
NAPSA	19.8476	20.0937	-0.492089	61.6115	-1.06692	5.2656e-12	0.317121	7.57416e-12	0.868079	3704.15	1.32947e-12
MRPS16	19.4374	19.8484	-0.821886	36.4358	-1.06684	3.48205e-10	0.317155	3.67319e-10	0.868079	1273.73	9.46228e-11
ARMT1	19.2986	19.0967	0.403903	71.1639	1.0643	1.51893e-12	0.318113	2.62882e-12	0.868079	5172.54	3.16156e-13
CWC25	19.9008	20.1138	-0.426145	71.03	-1.06412	1.68902e-12	0.318313	2.87976e-12	0.868079	4939.5	4.20512e-13
PEBP1	23.1936	23.3275	-0.267763	131.1	-1.06408	1.25436e-14	0.318331	6.58798e-14	0.868079	16991.2	2.99872e-15
NOPCHAP1	16.4649	16.2148	0.500218	48.7555	1.06355	3.15513e-11	0.318435	3.76166e-11	0.868079	2451.56	6.33526e-12
LARP4	22.6622	22.504	0.316399	106.993	1.06369	6.37684e-14	0.318496	2.08533e-13	0.868079	11609.6	1.37688e-14
PLOD1	22.7735	22.8978	-0.248635	138.433	-1.0629	7.24867e-15	0.318711	4.65849e-14	0.868079	18956.8	1.71256e-15
UQCRC2	24.1184	24.2507	-0.264592	137.797	-1.06311	8.41946e-15	0.318744	5.10798e-14	0.868079	18781.8	2.00808e-15
DAGLB	19.1739	18.9013	0.545126	52.122	1.06295	2.00318e-11	0.318813	2.47527e-11	0.868079	2796.18	4.09207e-12
PRRC1	20.7136	20.956	-0.484776	64.9269	-1.06205	3.46361e-12	0.319197	5.27794e-12	0.868079	4119.12	8.69485e-13
NNMT	24.7303	24.5521	0.356351	103.464	1.06185	8.33932e-14	0.31928	2.56238e-13	0.868079	10861.4	1.79749e-14
TMLHE	18.6423	18.8951	-0.505701	56.0908	-1.0615	1.11477e-11	0.31943	1.47165e-11	0.868079	3063.1	2.8422e-12
MOGS	20.3257	20.5945	-0.537624	57.4976	-1.06135	9.14634e-12	0.319493	1.23289e-11	0.868079	3220.79	2.32536e-12
TANC1	19.8922	20.1166	-0.448755	67.2831	-1.06132	2.60488e-12	0.319508	4.13578e-12	0.868079	4427.15	6.51627e-13
ADI1	20.1743	20.4208	-0.492877	62.183	-1.06126	4.89109e-12	0.319532	7.1062e-12	0.868079	3774.52	1.23309e-12
HSPA1B	26.5794	26.6758	-0.192707	207.736	-1.06115	3.15023e-16	0.31958	1.17156e-14	0.868079	42843.8	7.40061e-17
FAH	19.9698	20.3329	-0.726206	41.9832	-1.06028	1.12561e-10	0.319952	1.23795e-10	0.868079	1700.76	2.98339e-11
METTL1	21.1773	21.3702	-0.385894	82.9433	-1.05907	4.88833e-13	0.320471	1.03078e-12	0.868079	6756.48	1.20111e-13
RRBP1	24.7906	24.9191	-0.257073	145.071	-1.05825	5.57782e-15	0.320821	3.97603e-14	0.868079	20829.7	1.32709e-15
SERPIND1	18.9483	18.7263	0.444046	63.0694	1.0575	4.08194e-12	0.321052	6.08687e-12	0.868079	4073.18	8.43376e-13
MRPL27	20.8408	21.0277	-0.373881	84.1172	-1.05757	4.36863e-13	0.321112	9.37922e-13	0.868079	6951.01	1.07217e-13
SQSTM1	19.9646	20.4724	-1.01571	30.1448	-1.05754	1.57236e-09	0.321125	1.60151e-09	0.868079	864.746	4.43309e-10
SERPINB1	24.5024	24.3937	0.217306	167.713	1.05644	1.74721e-15	0.3216	2.13096e-14	0.868079	28379.2	3.84855e-16
SMARCA5	25.0956	24.971	0.249216	149.564	1.05548	4.36966e-15	0.32201	3.46464e-14	0.868079	22593.8	9.58491e-16
ACTR2	24.1503	24.3269	-0.353171	102.575	-1.05299	8.93598e-14	0.323086	2.70227e-13	0.868079	10369.9	2.16341e-14
SNX27	21.0024	20.8411	0.322631	96.1552	1.05255	1.35476e-13	0.323152	3.72177e-13	0.868079	9390.07	2.88139e-14
TIMM13	21.1713	21.5135	-0.684436	46.7826	-1.05242	4.7468e-11	0.323329	5.498e-11	0.868079	2120.09	1.23701e-11
ZNF346	18.9882	19.226	-0.4755	60.1463	-1.05186	6.38225e-12	0.323574	8.96871e-12	0.868079	3529.21	1.61322e-12
ARHGAP1	23.4149	23.5766	-0.323411	108.407	-1.05152	5.74089e-14	0.323721	1.93229e-13	0.868079	11592	1.38526e-14
NRK	20.3648	20.1453	0.438973	68.1655	1.0503	2.34722e-12	0.324247	3.78524e-12	0.868079	4748.89	4.922e-13
CPSF7	23.2391	23.1008	0.27648	124.059	1.0499	1.95121e-14	0.324419	8.84052e-14	0.868079	15575.9	4.24721e-15
ARHGEF16	17.8869	17.6675	0.438828	59.7135	1.04876	6.20808e-12	0.324792	8.76818e-12	0.868079	3655.37	1.27459e-12
GTF2B	20.9072	20.6718	0.470777	65.1082	1.04848	3.38727e-12	0.325036	5.17983e-12	0.868079	4336.72	7.07697e-13
LAMC1	23.0105	23.1653	-0.309496	110.975	-1.04841	4.76004e-14	0.325066	1.67589e-13	0.868079	12152.1	1.14689e-14
SEC23A	22.3002	22.0781	0.444184	73.6418	1.04764	1.26546e-12	0.3254	2.25763e-12	0.868079	5533.32	2.67033e-13
BZW1	24.8015	24.7155	0.172147	212.532	1.04675	2.31155e-16	0.325666	1.0735e-14	0.868079	45485.7	5.08177e-17
HSPA13	22.5528	22.4133	0.278981	118.918	1.04665	2.73766e-14	0.325828	1.11946e-13	0.868079	14318.6	5.9481e-15
CHP1	20.92	21.1061	-0.372278	83.9135	-1.04659	4.45416e-13	0.325855	9.53136e-13	0.868079	6918.37	1.09255e-13
COA7	21.8126	21.6462	0.332825	96.226	1.04619	1.48982e-13	0.326026	4.03036e-13	0.868079	9402.92	3.20077e-14
CD2BP2	19.2312	19.4762	-0.489889	58.82	-1.04617	7.62695e-12	0.326035	1.05096e-11	0.868079	3373.86	1.93139e-12
FAM162A	21.5905	21.7655	-0.350008	91.9896	-1.046	2.1358e-13	0.326109	5.33526e-13	0.868079	8327.1	5.20474e-14
EIF6	22.1371	22.3879	-0.501525	65.9923	-1.04534	3.0411e-12	0.326396	4.71003e-12	0.868079	4258.52	7.6112e-13
PDHB	22.7776	22.9586	-0.36197	93.704	-1.04465	1.8425e-13	0.326697	4.7443e-13	0.868079	8643.09	4.48412e-14
C5orf22	17.7799	17.551	0.457729	56.5563	1.04297	9.59856e-12	0.327309	1.28674e-11	0.868079	3283.12	1.96173e-12
OGDH	23.7008	23.8604	-0.319066	110.321	-1.04315	4.99079e-14	0.327351	1.73418e-13	0.868079	12009	1.20256e-14
SACM1L	21.4086	21.1926	0.432159	72.2622	1.04197	1.47204e-12	0.327864	2.56244e-12	0.868079	5329.39	3.10314e-13
CDC5L	23.9392	23.8154	0.247424	141.738	1.04125	6.71838e-15	0.32818	4.47708e-14	0.868079	20299.4	1.47137e-15
UTP25	20.2539	20.0702	0.367314	80.4158	1.04067	5.69316e-13	0.328314	1.16522e-12	0.868079	6586.14	1.19795e-13
EEF1E1	20.8433	21.0273	-0.367951	84.0711	-1.04025	4.38782e-13	0.328616	9.41207e-13	0.868079	6945.35	1.07567e-13
ACTL6A	23.1496	23.3633	-0.427381	80.4138	-1.04015	6.26231e-13	0.328659	1.25584e-12	0.868079	6349.17	1.54033e-13
DNAAF10	19.5356	19.737	-0.402723	72.0362	-1.03935	1.3774e-12	0.328889	2.42257e-12	0.868079	5084.41	3.38747e-13
VPS45	19.3732	19.0601	0.626129	44.6847	1.03796	6.84511e-11	0.329617	7.73545e-11	0.868079	2063.39	1.37851e-11
EXOSC1	20.5007	20.2725	0.456282	65.1947	1.03758	3.35154e-12	0.329783	5.13525e-12	0.868079	4347.08	7.00972e-13
JUP	25.0442	25.1815	-0.274468	134.621	-1.03755	1.01467e-14	0.329799	5.76464e-14	0.868079	17926.3	2.42001e-15
COASY	21.8029	21.6066	0.392485	80.7552	1.03727	6.05367e-13	0.329921	1.22314e-12	0.868079	6640.94	1.28692e-13
AAMP	17.6057	17.3618	0.487779	52.1974	1.03696	1.82614e-11	0.329937	2.28179e-11	0.868079	2802.19	3.70484e-12
AGFG1	20.1443	20.3204	-0.352075	84.5822	-1.03626	3.79476e-13	0.330245	8.3424e-13	0.868079	7031.27	9.21171e-14
NAT10	23.3419	23.4832	-0.282581	121.757	-1.03601	2.26673e-14	0.330473	9.73846e-14	0.868079	14647.4	5.43161e-15
CAPN2	23.428	23.5917	-0.327335	105.567	-1.03573	7.09924e-14	0.330594	2.27374e-13	0.868079	10990.9	1.7142e-14
RPRD1A	20.162	20.3384	-0.352735	84.4242	-1.03534	3.85219e-13	0.330647	8.42658e-13	0.868079	7004.9	9.35181e-14
TMSB4X	23.0715	23.6733	-1.20361	28.7833	-1.03479	2.26955e-09	0.331008	2.29901e-09	0.868079	787.425	6.4382e-10
AASDHPPT	21.7308	21.9507	-0.439907	72.9955	-1.03441	1.35787e-12	0.331174	2.39253e-12	0.868079	5222.63	3.36476e-13
ACOT13	22.3646	22.4862	-0.243322	135.108	-1.03379	8.81272e-15	0.33133	5.25664e-14	0.868079	18057.7	2.08184e-15
UBE2W	21.1575	20.9121	0.490671	62.3254	1.03405	4.80247e-12	0.331333	6.9961e-12	0.868079	3976.67	1.00089e-12
MTA2	23.884	23.7693	0.229409	151.493	1.03388	3.94369e-15	0.331407	3.3068e-14	0.868079	23172.7	8.6618e-16
PSMG3	21.0969	20.8801	0.43348	70.3916	1.03334	1.81544e-12	0.331647	3.0526e-12	0.868079	5058.92	3.82192e-13
HSD17B11	21.2057	20.9957	0.420008	73.0462	1.03326	1.35035e-12	0.33168	2.38143e-12	0.868079	5443.56	2.85087e-13
SYAP1	21.0784	20.9176	0.321611	94.9846	1.03266	1.49484e-13	0.331826	4.03555e-13	0.868079	9161.85	3.18079e-14
UBXN7	19.9838	19.7797	0.408299	70.7443	1.03261	1.74435e-12	0.331969	2.95599e-12	0.868079	5109.13	3.67389e-13
IVD	23.5467	23.3991	0.29518	115.739	1.03241	3.40062e-14	0.332057	1.30826e-13	0.868079	13565.5	7.38392e-15
INTS9	19.5231	19.288	0.470194	59.791	1.03065	6.69168e-12	0.332834	9.35972e-12	0.868079	3663.17	1.38995e-12
YBX3	20.5343	20.9399	-0.811281	37.6208	-1.03064	2.69855e-10	0.332834	2.87232e-10	0.868079	1361.55	7.25157e-11
UMPS	23.6828	23.5789	0.207928	165.236	1.03034	1.74803e-15	0.332851	2.13096e-14	0.868079	27544.7	3.81512e-16
EIF3M	23.7602	23.9143	-0.308218	113.05	-1.03028	4.10432e-14	0.332995	1.50358e-13	0.868079	12616.7	9.86995e-15
ALDH2	23.5233	23.3972	0.252029	135.143	1.02935	9.83709e-15	0.333404	5.69354e-14	0.868079	18461.4	2.15123e-15
POLR2C	21.9187	22.0778	-0.31816	100.978	-1.02896	1.01314e-13	0.333577	2.9761e-13	0.868079	10050.6	2.45186e-14
AK6	20.3735	20.1352	0.476594	61.4773	1.02894	5.35818e-12	0.333585	7.67056e-12	0.868079	3869.97	1.1159e-12
SDC4	18.8307	19.033	-0.404664	68.4092	-1.02846	2.08526e-12	0.333682	3.42221e-12	0.868079	4581.38	5.14733e-13
POP1	22.4764	22.2976	0.357597	90.7078	1.02864	2.3895e-13	0.333719	5.79692e-13	0.868079	8360.92	5.12101e-14
TRUB1	20.412	20.1494	0.525108	55.8071	1.0284	1.16085e-11	0.333828	1.52679e-11	0.868079	3196.65	2.39636e-12
RPA1	23.3078	23.1617	0.292055	115.225	1.02737	3.52386e-14	0.334284	1.34113e-13	0.868079	13445.3	7.65177e-15
LRSAM1	16.7364	17.177	-0.881249	28.3177	-1.02729	2.58314e-09	0.334317	2.61396e-09	0.868079	761.805	7.34471e-10
LLGL2	19.6299	19.9459	-0.632044	45.8283	-1.02686	5.5953e-11	0.334507	6.39533e-11	0.868079	2034.73	1.45774e-11
XPO5	22.2935	22.1011	0.384797	83.3814	1.02653	4.68664e-13	0.334654	9.96325e-13	0.868079	7074.56	9.99194e-14
MACF1.1	17.9232	17.6356	0.575309	44.4906	1.02628	7.08698e-11	0.334765	7.99489e-11	0.868079	2045.04	1.4286e-11
PAK1	18.5314	18.2457	0.571421	46.3306	1.026	5.12918e-11	0.334887	5.90234e-11	0.868079	2214.8	1.0388e-11
GTF2F1	19.2173	19.4841	-0.533634	52.9551	-1.02555	1.76494e-11	0.33509	2.21241e-11	0.868079	2728.49	4.51325e-12
NRDC	22.8767	22.6872	0.37903	86.7294	1.02457	3.4207e-13	0.335522	7.67346e-13	0.868079	7648.7	7.31248e-14
TAF6	20.5742	21.1196	-1.09079	28.0495	-1.02439	2.78573e-09	0.335602	2.81605e-09	0.868079	747.186	7.93385e-10
MRPS31	22.3791	22.2235	0.311115	103.439	1.02395	8.35552e-14	0.335798	2.56451e-13	0.868079	10850.5	1.8047e-14
NUMB	20.2726	20.4632	-0.38117	77.718	-1.02365	8.22547e-13	0.335932	1.56789e-12	0.868079	5928.63	2.02619e-13
PTPN1	22.6385	22.7544	-0.231867	141.983	-1.02304	5.91424e-15	0.336084	4.14209e-14	0.868079	19954.8	1.3935e-15
UBE2Z	18.1711	18.46	-0.577769	46.224	-1.023	5.22428e-11	0.336222	6.00468e-11	0.868079	2070.83	1.35883e-11
FUNDC2	19.792	20.1129	-0.641653	45.3375	-1.02275	6.0972e-11	0.336334	6.93042e-11	0.868079	1990.96	1.59007e-11
ARID2	20.171	20.3451	-0.348311	84.449	-1.02232	3.84312e-13	0.336407	8.41774e-13	0.868079	7010.58	9.32143e-14
MRPS21	18.7921	19.2627	-0.941232	29.5848	-1.02219	1.82489e-09	0.33658	1.85388e-09	0.868079	833.537	5.13229e-10
TF	24.3915	24.5037	-0.224479	157.793	-1.02215	2.84631e-15	0.336599	2.74817e-14	0.868079	24671.5	6.74014e-16
ACTB	30.5891	30.7699	-0.361691	122.938	-1.02184	2.09816e-14	0.336737	9.22766e-14	0.868079	14937.2	5.022e-15
AFG2A	17.885	17.4941	0.781838	32.2928	1.02051	9.09871e-10	0.337331	9.36025e-10	0.868079	1090.47	1.7585e-10
TGFBI	21.0682	21.2266	-0.316797	96.6658	-1.02013	1.29833e-13	0.33738	3.59884e-13	0.868079	9205.87	3.12012e-14
CHERP	22.2839	22.1253	0.317202	100.629	1.02013	1.04152e-13	0.3375	3.03107e-13	0.868079	10272.5	2.24669e-14
TMED7	22.0564	22.2117	-0.310478	103.197	-1.02	8.51404e-14	0.337558	2.60088e-13	0.868079	10501.7	2.05678e-14
ARPC1B	22.8619	22.7081	0.307622	106.468	1.01986	6.63255e-14	0.337618	2.1454e-13	0.868079	11490.1	1.43505e-14
HNRNPAB	25.4084	25.5259	-0.235063	156.607	-1.01976	3.02346e-15	0.337665	2.81533e-14	0.868079	24300.9	7.16106e-16
ABCD3	22.5375	22.7466	-0.418319	78.3061	-1.01829	7.74427e-13	0.338321	1.49482e-12	0.868079	6020.12	1.90579e-13
DDX31	21.9544	22.1018	-0.294788	107.948	-1.01808	5.93902e-14	0.338415	1.97343e-13	0.868079	11498.4	1.4309e-14
SLC9A1	18.2106	17.8471	0.726981	35.3433	1.018	4.43703e-10	0.338451	4.64792e-10	0.868079	1301.07	8.69339e-11
RPS21	22.6638	22.9747	-0.621816	53.1767	-1.0177	1.70704e-11	0.338587	2.14743e-11	0.868079	2752.26	4.35942e-12
RAP1GDS1	17.265	17.5823	-0.634715	39.8304	-1.01672	1.7125e-10	0.339023	1.85159e-10	0.868079	1530.22	4.54938e-11
EXOSC6	20.35	20.1497	0.40052	72.3287	1.0166	1.46125e-12	0.339076	2.54706e-12	0.868079	5336.46	3.08672e-13
SNX5	20.9078	20.7476	0.320436	93.0622	1.01632	1.76165e-13	0.339084	4.60294e-13	0.868079	8795.37	3.7477e-14
ALDOC	20.8784	21.5954	-1.43396	21.6434	-1.01622	2.16647e-08	0.339248	2.1726e-08	0.868079	438.366	6.60788e-09
CENPF	20.9863	20.8391	0.29427	101.729	1.01577	8.6157e-14	0.339333	2.62526e-13	0.868079	10495.9	1.8422e-14
DBN1	21.5667	21.8978	-0.662184	47.4979	-1.01564	4.20544e-11	0.339509	4.90886e-11	0.868079	2188.86	1.08888e-11
PDCD6	23.1485	23.2966	-0.296198	112.958	-1.01553	4.13104e-14	0.339556	1.51033e-13	0.868079	12598.4	9.9273e-15
GPATCH8	17.3039	16.9901	0.627609	38.8657	1.01518	2.08202e-10	0.339712	2.23684e-10	0.868079	1567.37	4.13385e-11
PDCD5	22.7895	22.6719	0.235176	138.298	1.01439	7.30586e-15	0.339949	4.67216e-14	0.868079	19325.8	1.58491e-15
CSE1L	25.2965	25.2092	0.174408	207.351	1.01437	2.81877e-16	0.339959	1.14053e-14	0.868079	43292.9	6.19811e-17
PACS1	21.2799	21.051	0.457855	65.9172	1.01377	3.06892e-12	0.340346	4.74885e-12	0.868079	4440.61	6.43766e-13
FARSA	23.2089	23.0794	0.259106	127.622	1.01312	1.55559e-14	0.340636	7.51965e-14	0.868079	16471.2	3.39596e-15
COPB1	23.0918	23.2162	-0.24885	133.521	-1.012	1.08354e-14	0.341142	6.02121e-14	0.868079	17637.7	2.58241e-15
WASL	19.84	20.0928	-0.505527	56.8839	-1.012	9.9649e-12	0.341143	1.3325e-11	0.868079	3155.39	2.52412e-12
MAT2B	21.3199	21.1817	0.276421	109.617	1.01152	4.72837e-14	0.341241	1.67381e-13	0.868079	12173.8	1.0152e-14
IDH2	20.6519	20.8089	-0.314074	94.7274	-1.01098	1.52775e-13	0.341483	4.11585e-13	0.868079	8838.87	3.67415e-14
ZNHIT6	20.0424	19.8541	0.376472	75.356	1.01038	9.79426e-13	0.34178	1.822e-12	0.868079	5787.22	2.06049e-13
NEK9	18.1436	17.8175	0.652169	39.0416	1.01048	2.00844e-10	0.341827	2.15898e-10	0.868079	1581.06	3.9928e-11
UBA6	22.9759	22.831	0.289929	112.507	1.01025	4.26558e-14	0.341927	1.5436e-13	0.868079	12819.6	9.25947e-15
UBAP2	20.3946	20.1762	0.436794	65.9057	1.00889	3.07321e-12	0.342541	4.7536e-12	0.868079	4438.61	6.44927e-13
TPRG1L	18.3935	18.126	0.534881	48.3339	1.00854	3.65872e-11	0.342702	4.31838e-11	0.868079	2406.12	7.45995e-12
LYPLAL1	20.7183	20.8753	-0.314128	94.7394	-1.00806	1.52619e-13	0.342799	4.11449e-13	0.868079	8841.52	3.66973e-14
TRAF6	17.2349	16.9384	0.592994	40.675	1.00691	1.44876e-10	0.343438	1.5791e-10	0.868079	1713.39	2.89654e-11
VPS16	18.3743	18.6748	-0.600976	44.236	-1.00661	7.41893e-11	0.343572	8.35245e-11	0.868079	1894.87	1.93749e-11
SMARCE1	21.718	21.5883	0.259491	118.345	1.00586	2.55496e-14	0.343794	1.06518e-13	0.868079	14175	5.50749e-15
ACADM	23.1878	23.3256	-0.275689	120.342	-1.00575	2.48893e-14	0.343962	1.04626e-13	0.868079	14312.1	5.95906e-15
HNRNPA0	22.8508	22.9994	-0.29709	110.063	-1.00531	5.08493e-14	0.344161	1.75387e-13	0.868079	11958.5	1.22302e-14
PDHA1	22.2092	22.3747	-0.331033	96.0908	-1.00526	1.50667e-13	0.344181	4.06468e-13	0.868079	9097.85	3.65233e-14
FUCA2	21.2101	21.353	-0.28577	106.082	-1.00388	6.15316e-14	0.344692	2.02561e-13	0.868079	11103.8	1.46925e-14
ATF7IP	17.3044	17.6363	-0.663934	37.7168	-1.004	2.64433e-10	0.344752	2.81692e-10	0.868079	1370.01	7.07453e-11
LARP4B	19.0558	18.8085	0.494621	53.9798	1.00377	1.51446e-11	0.344859	1.93195e-11	0.868079	2991.45	3.12428e-12
LGALS3	24.4908	24.3515	0.278746	123.923	1.00304	1.96842e-14	0.345188	8.87722e-14	0.868079	15533.6	4.29362e-15
CKAP5	22.5425	22.4194	0.246228	129.088	1.0025	1.27112e-14	0.34532	6.63805e-14	0.868079	16847.7	2.75106e-15
CCN1	22.0769	21.9225	0.308707	100.689	1.00259	1.03657e-13	0.345393	3.02216e-13	0.868079	10282.1	2.23828e-14
RBM8A	23.1085	23.4285	-0.639893	51.8784	-1.00192	2.07952e-11	0.345696	2.56391e-11	0.868079	2618.87	5.31707e-12
HMGB1	24.8972	24.7392	0.315822	110.987	1.00188	4.75595e-14	0.345718	1.67589e-13	0.868079	12476.4	1.03215e-14
UCHL3	21.435	21.7405	-0.610993	50.407	-1.00171	2.61658e-11	0.345793	3.15429e-11	0.868079	2470.46	6.71326e-12
SUZ12	19.9673	20.1378	-0.341013	83.5569	-1.00052	4.18523e-13	0.346218	9.0531e-13	0.868079	6864.54	1.0144e-13
PPIL3	17.4427	17.221	0.443368	54.9001	0.999458	1.21822e-11	0.346703	1.59205e-11	0.868079	3092.62	2.49374e-12
DNM1L	23.066	22.9119	0.308308	104.908	0.998204	7.46408e-14	0.34739	2.36727e-13	0.868079	11154.8	1.61561e-14
YTHDF3	20.9999	21.2606	-0.521388	57.5212	-0.997468	9.11637e-12	0.347725	1.22928e-11	0.868079	3228.54	2.30313e-12
ERC1	18.5489	18.8245	-0.551186	48.1722	-0.997368	3.75791e-11	0.347771	4.42488e-11	0.868079	2253.61	9.69141e-12
TMCO1	22.6796	22.4871	0.384962	82.3351	0.996677	5.18468e-13	0.348087	1.08389e-12	0.868079	6896.12	1.10672e-13
SCLY	17.9731	17.7597	0.426813	58.6125	0.996044	7.20766e-12	0.348261	9.97323e-12	0.868079	3518.98	1.48481e-12
KRT9	21.6662	21.2592	0.813964	36.7865	0.995938	3.22625e-10	0.348424	3.41351e-10	0.868079	1406.05	6.37789e-11
HNRNPM	28.0664	27.998	0.136869	287.987	0.995487	2.0105e-17	0.348516	9.57149e-15	0.868079	83342.9	4.45639e-18
KIAA0319L	18.3071	18.5292	-0.444121	58.7224	-0.995252	7.2316e-12	0.348648	9.99308e-12	0.868079	3366.65	1.80983e-12
CFAP20	20.877	20.7019	0.350124	83.1297	0.994151	4.80134e-13	0.349242	1.01651e-12	0.868079	7028.41	1.0257e-13
ITGB5	20.4173	20.2293	0.376117	75.5136	0.99278	1.03535e-12	0.34987	1.91236e-12	0.868079	5809.31	2.19787e-13
SCO2	22.2553	22.0489	0.412783	74.9728	0.992484	1.0966e-12	0.350006	2.01026e-12	0.868079	5727.14	2.32677e-13
LSM8	23.2525	23.1256	0.253764	127.892	0.992349	1.52951e-14	0.350068	7.43966e-14	0.868079	16536.7	3.3424e-15
ACTBL2	18.7483	19.3178	-1.13903	23.7991	-0.992259	1.02371e-08	0.350109	1.02846e-08	0.868079	533.985	3.01888e-09
TMTC3	21.1928	21.3379	-0.290054	103.174	-0.99171	7.69229e-14	0.350247	2.41802e-13	0.868079	10501.2	1.83843e-14
UBAC2	19.1231	18.9326	0.381098	69.6316	0.991102	1.80893e-12	0.350526	3.04428e-12	0.868079	4947.14	3.78108e-13
PLIN3	24.2591	24.363	-0.207909	164.2	-0.990828	2.03888e-15	0.350751	2.3033e-14	0.868079	26732.4	4.81013e-16
HSP90B1	28.3342	28.4028	-0.13728	289.306	-0.988757	1.93797e-17	0.351604	9.57149e-15	0.868079	83294.5	4.4668e-18
LPGAT1	18.7675	18.3465	0.842052	30.47	0.98888	1.44388e-09	0.351662	1.4718e-09	0.868079	972.013	2.78161e-10
TRNT1	19.7785	19.5254	0.50629	53.8784	0.987869	1.53736e-11	0.352127	1.95605e-11	0.868079	2979.13	3.17626e-12
ATP5MF	21.998	22.1913	-0.386721	80.1472	-0.987617	6.43085e-13	0.352244	1.28321e-12	0.868079	6312.6	1.57634e-13
WASHC5	19.3542	19.171	0.366453	73.0463	0.987319	1.23172e-12	0.352267	2.2112e-12	0.868079	5438.73	2.58444e-13
MRPL17	20.4895	20.7044	-0.429949	67.1409	-0.985884	2.64931e-12	0.353043	4.19308e-12	0.868079	4415.26	6.58677e-13
RBM7	21.3723	21.2181	0.308361	95.8345	0.984828	1.53921e-13	0.353531	4.13246e-13	0.868079	9318.7	3.31809e-14
DNAJA2	21.6597	22.0336	-0.747792	41.0186	-0.984376	1.35479e-10	0.35374	1.47875e-10	0.868079	1626.39	3.56663e-11
RPLP1	25.9771	26.1696	-0.385015	94.5208	-0.983315	1.71892e-13	0.35423	4.52769e-13	0.868079	8803.7	4.16565e-14
TMEM41B	19.3562	18.996	0.720344	36.667	0.983193	3.31095e-10	0.354287	3.49743e-10	0.868079	1396.42	6.55532e-11
PGM2	23.6989	23.8929	-0.38803	85.6098	-0.983115	3.79531e-13	0.354323	8.3424e-13	0.868079	7210.98	9.25684e-14
RANGAP1	23.2614	23.3999	-0.277044	117.406	-0.982901	3.03287e-14	0.354422	1.20727e-13	0.868079	13621.9	7.26229e-15
HP1BP3	23.7376	23.8371	-0.198877	166.439	-0.981912	1.64899e-15	0.354767	2.0684e-14	0.868079	27471.9	3.85592e-16
UNC93B1	18.8882	19.2485	-0.720723	37.0806	-0.981752	3.02803e-10	0.354954	3.20901e-10	0.868079	1324.45	8.09689e-11
CHMP3	19.562	19.2556	0.612935	43.6053	0.981483	8.3193e-11	0.355079	9.30702e-11	0.868079	1962.91	1.68278e-11
MRPL14	22.1346	21.9978	0.273559	111.598	0.981322	4.55175e-14	0.355154	1.62753e-13	0.868079	12609.9	9.89125e-15
CMTR1	17.68	17.9839	-0.607703	41.0417	-0.98066	1.34873e-10	0.355461	1.47254e-10	0.868079	1628.46	3.54855e-11
ERGIC3	22.0338	22.1977	-0.327801	93.8215	-0.979691	1.82412e-13	0.355911	4.71562e-13	0.868079	8673.45	4.42165e-14
STAT1	23.9844	23.7998	0.369106	89.2979	0.979272	2.70851e-13	0.356105	6.41133e-13	0.868079	8098.74	5.81726e-14
ACBD3	20.0325	20.2052	-0.345453	80.9507	-0.978659	5.39803e-13	0.356278	1.11712e-12	0.868079	6441.93	1.30937e-13
RUNX1	19.0627	19.4561	-0.786884	34.2251	-0.978778	5.73082e-10	0.356335	5.95206e-10	0.868079	1124.94	1.55322e-10
NCAPH	23.7779	24.0652	-0.574695	57.9554	-0.978647	8.58474e-12	0.356396	1.16605e-11	0.868079	3279.58	2.16314e-12
GATAD2A	22.1481	21.9985	0.299221	101.751	0.978644	9.53124e-14	0.356397	2.83395e-13	0.868079	10495.1	2.062e-14
DKC1	23.7733	23.8698	-0.193016	171.081	-0.978204	1.32195e-15	0.356489	1.90293e-14	0.868079	29032.9	3.08792e-16
CDH3	21.848	22.0678	-0.439536	69.4535	-0.97817	2.021e-12	0.356618	3.33217e-12	0.868079	4728.66	5.00673e-13
LMAN1	24.0315	24.2708	-0.478633	70.1232	-0.977833	1.87176e-12	0.356775	3.13513e-12	0.868079	4821.24	4.63312e-13
GNPNAT1	20.365	20.1418	0.446532	62.32	0.97694	4.80578e-12	0.35719	6.99789e-12	0.868079	3970.84	1.00678e-12
MRPL11	22.8174	22.6511	0.332455	94.128	0.976892	1.77715e-13	0.357213	4.63103e-13	0.868079	8991.07	3.82901e-14
STOM	21.8502	21.6499	0.400701	74.6199	0.976572	1.13876e-12	0.357362	2.07779e-12	0.868079	5672.14	2.41835e-13
PSMD6	22.1292	22.4526	-0.646705	47.9357	-0.976301	3.90844e-11	0.357488	4.58276e-11	0.868079	2232.6	1.0061e-11
PSAP	19.1577	19.3383	-0.361107	73.8894	-0.975631	1.12331e-12	0.357688	2.05401e-12	0.868079	5358.65	2.74312e-13
DLST	24.799	24.6595	0.278922	121.975	0.975563	2.2344e-14	0.357832	9.62076e-14	0.868079	15047.2	4.87659e-15
COA3	22.2015	22.0506	0.301817	100.701	0.974638	1.0356e-13	0.358264	3.02159e-13	0.868079	10280.5	2.23971e-14
WDR26	20.3937	20.1629	0.461757	60.1565	0.974156	6.37363e-12	0.358489	8.96045e-12	0.868079	3702.63	1.33166e-12
RPS11	24.712	24.5864	0.251246	134.809	0.974114	1.00336e-14	0.358509	5.73916e-14	0.868079	18360.3	2.19908e-15
MARK2	21.2393	21.0949	0.288786	100.493	0.972786	9.50459e-14	0.359017	2.82818e-13	0.868079	10238	2.03585e-14
LMNB1	25.9127	26.0778	-0.330178	108.672	-0.972923	5.62991e-14	0.359065	1.90314e-13	0.868079	11661	1.35274e-14
MRPL47	21.9	22.065	-0.330022	91.9869	-0.972861	2.13629e-13	0.359094	5.33526e-13	0.868079	8335.98	5.18258e-14
RPN2	25.7129	25.8518	-0.27775	127.988	-0.972337	1.52034e-14	0.359339	7.41094e-14	0.868079	16205.8	3.62403e-15
SPG7	19.6668	19.4044	0.524747	50.8232	0.971845	2.45033e-11	0.359569	2.97132e-11	0.868079	2653.79	5.04285e-12
OXA1L	22.155	22.0205	0.268842	112.549	0.971622	4.25278e-14	0.359674	1.54183e-13	0.868079	12822.9	9.2498e-15
IMP3	21.5503	21.6768	-0.25298	117.67	-0.971053	2.6752e-14	0.359828	1.10208e-13	0.868079	13685.6	6.34268e-15
RNF40	20.3435	20.5798	-0.472597	59.791	-0.97089	6.69164e-12	0.360017	9.35972e-12	0.868079	3493.81	1.67958e-12
NPC2	22.2614	22.1248	0.273058	111.226	0.970657	4.67486e-14	0.360126	1.66392e-13	0.868079	12524.9	1.01627e-14
TIMM23	20.2125	20.0337	0.357537	76.887	0.970279	8.58902e-13	0.360252	1.62492e-12	0.868079	6018.05	1.82053e-13
POP4	20.1203	19.9433	0.354128	77.1498	0.968688	7.94218e-13	0.360938	1.52098e-12	0.868079	6058.72	1.67515e-13
NAA16	15.8921	15.5827	0.618956	34.4705	0.96817	5.41407e-10	0.361292	5.6396e-10	0.868079	1236.35	1.06565e-10
MYL12B	24.3517	24.4773	-0.251205	133.385	-0.967962	1.09237e-14	0.361391	6.03586e-14	0.868079	17610	2.59871e-15
UBL5	19.85	19.6451	0.409788	65.6201	0.967893	3.18174e-12	0.361423	4.90397e-12	0.868079	4396.76	6.69831e-13
NSUN5	20.5952	20.7855	-0.380647	74.7191	-0.967559	1.12673e-12	0.36158	2.05775e-12	0.868079	5481.64	2.77247e-13
PSME1	25.3451	25.4293	-0.168445	206.382	-0.966675	2.92687e-16	0.361884	1.16507e-14	0.868079	42312.4	6.79583e-17
DYNLL2	20.5723	20.874	-0.603554	47.2836	-0.96673	4.35992e-11	0.361969	5.074e-11	0.868079	2172.03	1.12298e-11
PFDN4	18.8698	19.2756	-0.8116	32.466	-0.966603	8.71992e-10	0.362029	8.98004e-10	0.868079	1010.59	2.38176e-10
MTDH	21.9284	22.1243	-0.39184	77.1781	-0.966536	8.69708e-13	0.362061	1.64217e-12	0.868079	5851.89	2.13459e-13
RPS14	24.557	24.4736	0.166843	200.362	0.965847	3.71321e-16	0.362274	1.23806e-14	0.868079	40419.4	8.16837e-17
ECPAS	23.595	23.4912	0.207633	154.487	0.965536	3.00138e-15	0.36242	2.81414e-14	0.868079	24078.1	6.55049e-16
SUGP1	18.9714	18.718	0.506783	50.3675	0.964268	2.63303e-11	0.363129	3.17224e-11	0.868079	2606.5	5.41867e-12
GART	24.0543	23.9232	0.262219	124.412	0.964255	1.90733e-14	0.363135	8.7125e-14	0.868079	15648.9	4.16843e-15
RTKN	18.78	18.5728	0.41443	61.0465	0.963205	5.32906e-12	0.363551	7.6457e-12	0.868079	3810.75	1.10815e-12
LARS1	24.315	24.193	0.243901	135.082	0.962952	9.87292e-15	0.36375	5.70582e-14	0.868079	18431.9	2.16504e-15
RBM28	23.6254	23.735	-0.219195	147.31	-0.961962	4.93452e-15	0.364218	3.6898e-14	0.868079	21500.6	1.16894e-15
PGAM1	25.854	26.0487	-0.38948	90.985	-0.961953	2.33189e-13	0.364222	5.6997e-13	0.868079	8155.41	5.65719e-14
MRPS15	19.7166	20.1921	-0.951063	28.8712	-0.961561	2.21528e-09	0.364408	2.24462e-09	0.868079	795.208	6.19087e-10
POLR2I	19.0124	18.7723	0.48014	53.143	0.961125	1.71571e-11	0.364614	2.15556e-11	0.868079	2897.33	3.55019e-12
TRIT1	17.9676	18.3818	-0.828276	30.1074	-0.959283	1.58795e-09	0.365485	1.61654e-09	0.868079	866.533	4.39677e-10
TBCB	21.1534	21.3061	-0.305367	94.5288	-0.958005	1.67477e-13	0.366064	4.44137e-13	0.868079	8808.55	4.0431e-14
TMEM263	20.6112	20.3637	0.494973	55.714	0.957578	1.17644e-11	0.366294	1.54573e-11	0.868079	3180.41	2.44567e-12
TFAM	23.4264	23.5746	-0.296264	107.758	-0.957564	6.02361e-14	0.366301	1.99136e-13	0.868079	11466.7	1.44682e-14
PLS3	24.9877	25.1007	-0.225925	150.418	-0.957336	4.17495e-15	0.366409	3.39707e-14	0.868079	22422.9	9.88056e-16
CAMK2D	18.2026	17.8497	0.705855	34.2254	0.957013	5.73041e-10	0.366562	5.95206e-10	0.868079	1218.62	1.12889e-10
QRICH1	20.4226	20.2675	0.310061	88.3802	0.956061	2.66675e-13	0.366905	6.32785e-13	0.868079	7931.47	5.67746e-14
ABCF2	23.8738	23.778	0.191491	167.863	0.955899	1.53991e-15	0.366981	2.01965e-14	0.868079	28405.7	3.3712e-16
PON2	23.8349	24.2488	-0.82777	39.6001	-0.955872	1.79351e-10	0.367104	1.93775e-10	0.868079	1515.55	4.72783e-11
[truncated: 2,278 more rows]

## Sheet: overlap
DMSO	Coef.group (log2FC)	P.value	MET_inhibited	Coef.group (log2FC)	P.value
[truncated: 36 more rows]
