# Supplementary material for: A multi-omics approach to identify the impact of miR-411ed on NSCLC TKI resistance
Source: bioRxiv. 2026 Apr 3:2026.03.31.715663. Preprint. [Version 1] doi: 10.64898/2026.03.31.715663 (PMC13060388; doi:10.64898/2026.03.31.715663)
Supplement: Supplement 6 — Table S4 IsoTar prediction miR-411ed [file media-6.xlsx]

## Sheet: Isotar output
Target	Gene ID	PITA	RNAhybrid	TargetScan	miRanda	miRmap	Sum
NM_000262	NAGA	1	1	1	1	1	5
NM_000868	HTR2C	1	1	1	1	1	5
NM_001001891		1	1	1	1	1	5
NM_001007176	PPDPFL	1	1	1	1	1	5
NM_001033057	MAGI1	1	1	1	1	1	5
NM_001037163	FAM220A	1	1	1	1	1	5
NM_001083612	HYKK	1	1	1	1	1	5
NM_001098624	MID1	1	1	1	1	1	5
NM_001106	ACVR2B	1	1	1	1	1	5
NM_001113575	CDKL3	1	1	1	1	1	5
NM_001122606	LAMP2	1	1	1	1	1	5
NM_001142274	CLASP1	1	1	1	1	1	5
NM_001142291	MGRN1	1	1	1	1	1	5
NM_001142386	PDK3	1	1	1	1	1	5
NM_001160259	CNR1	1	1	1	1	1	5
NM_001195144	ANKRD44	1	1	1	1	1	5
NM_001256596	PPDPFL	1	1	1	1	1	5
NM_001256598	PPDPFL	1	1	1	1	1	5
NM_001256761	HTR2C	1	1	1	1	1	5
NM_001271875	CUEDC1	1	1	1	1	1	5
NM_001284208	DCAF5	1	1	1	1	1	5
NM_001286060	RAB30	1	1	1	1	1	5
NM_001286812	LYSMD3	1	1	1	1	1	5
NM_001300853	CDKL3	1	1	1	1	1	5
NM_001303256	MORC2	1	1	1	1	1	5
NM_001315	MAPK14	1	1	1	1	1	5
NM_001777	CD47	1	1	1	1	1	5
NM_002294	LAMP2	1	1	1	1	1	5
NM_002359	MAFG	1	1	1	1	1	5
NM_002993	CXCL6	1	1	1	1	1	5
NM_003597	KLF11	1	1	1	1	1	5
NM_004247	EFTUD2	1	1	1	1	1	5
NM_004402	DFFB	1	1	1	1	1	5
NM_005044	PRKX	1	1	1	1	1	5
NM_005318	H1-0	1	1	1	1	1	5
NM_005356	LCK	1	1	1	1	1	5
NM_005978	S100A2	1	1	1	1	1	5
NM_006731	FKTN	1	1	1	1	1	5
NM_007249	KLF12	1	1	1	1	1	5
NM_015520	MAGI1	1	1	1	1	1	5
NM_016217	HECA	1	1	1	1	1	5
NM_016242	EMCN	1	1	1	1	1	5
NM_016623	CYRIB	1	1	1	1	1	5
NM_016632	ARL17A	1	1	1	1	1	5
NM_017770	ELOVL2	1	1	1	1	1	5
NM_019001	XRN1	1	1	1	1	1	5
NM_020774	MIB1	1	1	1	1	1	5
NM_021873	CDC25B	1	1	1	1	1	5
NM_021930	RINT1	1	1	1	1	1	5
NM_024887	DHDDS	1	1	1	1	1	5
NM_032373	PCGF5	1	1	1	1	1	5
NM_053042	ZNF518B	1	1	1	1	1	5
NM_058166	TRIM6	1	1	1	1	1	5
NM_139014	MAPK14	1	1	1	1	1	5
NM_139164	STARD4	1	1	1	1	1	5
NM_145282	SLC25A48	1	1	1	1	1	5
NM_145287	ZNF519	1	1	1	1	1	5
NM_152655	ZNF585A	1	1	1	1	1	5
NM_152791	ZNF555	1	1	1	1	1	5
NM_153702	ELMOD2	1	1	1	1	1	5
NM_173685	NSMCE2	1	1	1	1	1	5
NM_173822	FAM126B	1	1	1	1	1	5
NM_198273	LYSMD3	1	1	1	1	1	5
NM_198551	MIA3	1	1	1	1	1	5
NM_198793	CD47	1	1	1	1	1	5
NM_000044	AR	1	1	1	0	1	4
NM_000381	MID1	1	1	0	1	1	4
NM_000411	HLCS	1	1	1	0	1	4
NM_000423	KRT2	1	1	1	0	1	4
NM_000745	CHRNA5	0	1	1	1	1	4
NM_000845	GRM8	1	1	1	0	1	4
NM_001001556	GALK2	0	1	1	1	1	4
NM_001003699	RREB1	0	1	1	1	1	4
NM_001003818	TRIM6	1	1	0	1	1	4
NM_001005473	PLCXD3	1	1	1	0	1	4
NM_001005474	NFKBIZ	1	1	1	0	1	4
NM_001024948	FNBP1L	0	1	1	1	1	4
NM_001037131	AGAP1	1	1	1	0	1	4
NM_001037339	PDE4B	1	1	1	0	1	4
NM_001040000	AFDN	1	1	1	0	1	4
NM_001042603	KDM5A	1	1	1	0	1	4
NM_001042771	LCK	1	1	0	1	1	4
NM_001044	SLC6A3	0	1	1	1	1	4
NM_001048201	UHRF1	1	1	0	1	1	4
NM_001079802	FKTN	1	1	0	1	1	4
NM_001085426	ARSA	1	1	1	0	1	4
NM_001085471	FOXN3	1	1	1	0	1	4
NM_001098206	HNRNPF	1	1	1	0	1	4
NM_001098525	CKAP2	0	1	1	1	1	4
NM_001099692	EIF5AL1	0	1	1	1	1	4
NM_001102658		0	1	1	1	1	4
NM_001103184	FMN1	1	1	1	0	1	4
NM_001109754	PTPRB	0	1	1	1	1	4
NM_001113513	ARHGEF7	1	1	1	0	1	4
NM_001127257	SLC39A10	0	1	1	1	1	4
NM_001127323	GRM8	1	1	1	0	1	4
NM_001128176	THRB	1	1	1	0	1	4
NM_001128932	CYP4F11	1	1	1	0	1	4
NM_001136262	ATXN7L3B	0	1	1	1	1	4
NM_001142273	CLASP1	1	1	0	1	1	4
NM_001142290	MGRN1	1	1	0	1	1	4
NM_001142434	OGA	1	1	1	0	1	4
NM_001142605	EFTUD2	1	1	0	1	1	4
NM_001142641	FBRSL1	0	1	1	1	1	4
NM_001145811	SOX6	1	1	0	1	1	4
NM_001145819	SOX6	1	1	0	1	1	4
NM_001159694	EMCN	1	1	0	1	1	4
NM_001160148	DDHD1	0	1	1	1	1	4
NM_001160226	CNR1	1	1	0	1	1	4
NM_001160258	CNR1	1	1	0	1	1	4
NM_001166050	APBB2	1	1	1	0	1	4
NM_001166161	PPP1R9A	1	1	1	0	1	4
NM_001171511	MCFD2	1	1	1	0	1	4
NM_001171617	PREPL	1	1	1	0	1	4
NM_001172775	ZNF555	1	1	0	1	1	4
NM_001173517	MAP7D3	0	1	1	1	1	4
NM_001177716	KLF11	1	1	0	1	1	4
NM_001177718	KLF11	1	1	0	1	1	4
NM_001191005	SRSF10	1	1	1	0	1	4
NM_001191006	SRSF10	1	1	1	0	1	4
NM_001193277	MID1	1	1	0	1	1	4
NM_001198644	TRIM6	1	1	0	1	1	4
NM_001198645	TRIM6	1	1	0	1	1	4
NM_001202543	CUX1	1	1	1	0	1	4
NM_001204504	DGKH	1	1	1	0	1	4
NM_001205319	NXN	0	1	1	1	1	4
NM_001207051	CLASP1	1	1	0	1	1	4
NM_001242701	CAMTA1	1	1	1	0	1	4
NM_001243564	DHDDS	1	1	0	1	1	4
NM_001243565	DHDDS	1	1	0	1	1	4
NM_001256549	PCGF5	1	1	0	1	1	4
NM_001256597	PPDPFL	1	1	0	1	1	4
NM_001256760	HTR2C	1	1	0	1	1	4
NM_001256763	CYRIB	1	1	0	1	1	4
NM_001256876	KANK1	0	1	1	1	1	4
NM_001257101	PCGF5	1	1	0	1	1	4
NM_001257190	POM121	1	1	1	0	1	4
NM_001258346	PACRGL	1	1	1	0	1	4
NM_001258353	EFTUD2	1	1	0	1	1	4
NM_001258354	EFTUD2	1	1	0	1	1	4
NM_001270486	CAMKK2	1	1	1	0	1	4
NM_001271629	MEF2D	1	1	0	1	1	4
NM_001278310	DNAJB14	1	1	1	0	1	4
NM_001282540	CDRT1	1	1	0	1	1	4
NM_001282669	DFFB	1	1	0	1	1	4
NM_001282695	FAM107B	1	1	0	1	1	4
NM_001282696	FAM107B	1	1	0	1	1	4
NM_001282697	FAM107B	1	1	0	1	1	4
NM_001282698	FAM107B	1	1	0	1	1	4
NM_001282699	FAM107B	1	1	0	1	1	4
NM_001282700	FAM107B	1	1	0	1	1	4
NM_001282701	FAM107B	1	1	0	1	1	4
NM_001282702	FAM107B	1	1	0	1	1	4
NM_001282703	FAM107B	1	1	0	1	1	4
NM_001282857	XRN1	1	1	0	1	1	4
NM_001283015	NUDT13	0	1	1	1	1	4
NM_001284240	CCSER2	0	1	1	1	1	4
NM_001284417	LYSMD4	1	1	1	0	1	4
NM_001286059	RAB30	1	1	0	1	1	4
NM_001286061	RAB30	1	1	0	1	1	4
NM_001287516	CDC25B	1	1	0	1	1	4
NM_001287517	CDC25B	1	1	0	1	1	4
NM_001287518	CDC25B	1	1	0	1	1	4
NM_001287519	CDC25B	1	1	0	1	1	4
NM_001287520	CDC25B	1	1	0	1	1	4
NM_001287522	CDC25B	1	1	0	1	1	4
NM_001287524	CDC25B	1	1	0	1	1	4
NM_001288800	ZNF585A	1	1	0	1	1	4
NM_001289097	AJUBA	1	1	0	1	1	4
NM_001290050	UHRF1	1	1	0	1	1	4
NM_001290051	UHRF1	1	1	0	1	1	4
NM_001290052	UHRF1	1	1	0	1	1	4
NM_001292025	CUEDC1	1	1	0	1	1	4
NM_001292045	NMU	1	1	1	0	1	4
NM_001300867	MIA3	1	1	0	1	1	4
NM_001300907	KMT5B	0	1	1	1	1	4
NM_001300937	SRSF10	1	1	1	0	1	4
NM_001301069	SNRNP70	1	1	1	0	1	4
NM_001301648	MFAP3L	1	1	1	0	1	4
NM_001303257	MORC2	1	1	0	1	1	4
NM_001303402	WDR48	1	1	1	0	1	4
NM_001304743	SLK	1	1	1	0	1	4
NM_001304783	TLDC2	1	1	1	0	1	4
NM_001308056	STARD4	1	1	0	1	1	4
NM_001308059	STARD4	1	1	0	1	1	4
NM_001308060	STARD4	1	1	0	1	1	4
NM_001308061	STARD4	1	1	0	1	1	4
NM_001308392	CDH11	1	1	1	0	1	4
NM_001319959	DHDDS	1	1	0	1	1	4
NM_001320132	DFFB	1	1	0	1	1	4
NM_001320136	DFFB	1	1	0	1	1	4
NM_001320735	FAM107B	1	1	0	1	1	4
NM_001320736	FAM107B	1	1	0	1	1	4
NM_001320737	FAM107B	1	1	0	1	1	4
NM_001320738	FAM107B	1	1	0	1	1	4
NM_001320739	FAM107B	1	1	0	1	1	4
NM_001320740	FAM107B	1	1	0	1	1	4
NM_001320741	FAM107B	1	1	0	1	1	4
NM_001797	CDH11	1	1	1	0	1	4
NM_002505	NFYA	1	1	1	0	1	4
NM_002710	PPP1CC	1	1	1	0	1	4
NM_002843	PTPRJ	1	1	1	0	1	4
NM_002851	PTPRZ1	1	1	1	0	1	4
NM_003037	SLAMF1	0	1	1	1	1	4
NM_003038	SLC1A4	0	1	1	1	1	4
NM_003076	SMARCD1	0	1	1	1	1	4
NM_003130	SRI	1	1	0	1	1	4
NM_003262	SEC62	1	1	1	0	1	4
NM_003389	CORO2A	0	1	1	1	1	4
NM_003412	ZIC1	1	1	1	0	1	4
NM_003469	SCG2	1	1	1	0	1	4
NM_003487	TAF15	1	1	0	1	1	4
NM_003742	ABCB11	0	1	1	1	1	4
NM_003825	SNAP23	1	1	1	0	1	4
NM_004257	TGFBRAP1	1	1	1	0	1	4
NM_004358	CDC25B	1	1	0	1	1	4
NM_004416	DTX1	1	1	1	0	1	4
NM_004582	RABGGTB	1	1	1	0	1	4
NM_004620	TRAF6	1	1	1	0	1	4
NM_004689	MTA1	1	1	1	0	1	4
NM_004705	THAP12	1	1	1	0	1	4
NM_004728	DDX21	1	1	1	0	1	4
NM_004756	NUMBL	1	1	1	0	1	4
NM_005026	PIK3CD	1	1	0	1	1	4
NM_005123	NR1H4	1	1	1	0	1	4
NM_005253	FOSL2	1	1	0	1	1	4
NM_005312	RAPGEF1	0	1	1	1	1	4
NM_005359	SMAD4	1	1	0	1	1	4
NM_005406	ROCK1	1	1	1	0	1	4
NM_005517	HMGN2	1	1	1	0	1	4
NM_005668	ST8SIA4	1	1	1	0	1	4
NM_005795	CALCRL	1	1	1	0	1	4
NM_005920	MEF2D	1	1	0	1	1	4
NM_005941	MMP16	0	1	1	1	1	4
NM_005955	MTF1	1	1	1	0	1	4
NM_005973	PRCC	0	1	1	1	1	4
NM_006039	MRC2	0	1	1	1	1	4
NM_006371	CRTAP	0	1	1	1	1	4
NM_006546	IGF2BP1	0	1	1	1	1	4
NM_006564	CXCR6	0	1	1	1	1	4
NM_006646	WASF3	0	1	1	1	1	4
NM_006909	RASGRF2	0	1	1	1	1	4
NM_007038	ADAMTS5	1	1	1	0	1	4
NM_007368	RASA3	1	1	1	0	1	4
NM_012164	FBXW2	1	1	1	0	1	4
NM_013261	PPARGC1A	0	1	1	1	1	4
NM_013282	UHRF1	1	1	0	1	1	4
NM_014423	AFF4	1	1	1	0	1	4
NM_014488	RAB30	1	1	0	1	1	4
NM_014674	EDEM1	1	1	1	0	1	4
NM_014819	PJA2	1	1	1	0	1	4
NM_014836	RHOBTB1	1	1	1	0	1	4
NM_014873	LPGAT1	0	1	1	1	1	4
NM_014939	TRAPPC8	0	1	1	1	1	4
NM_014941	MORC2	1	1	0	1	1	4
NM_014946	SPAST	1	1	0	1	1	4
NM_014964	EPN2	1	1	1	0	1	4
NM_014971	EFR3B	1	1	1	0	1	4
NM_015042	ZNF609	0	1	1	1	1	4
NM_015134	MPRIP	1	1	1	0	1	4
NM_015192	PLCB1	1	1	1	0	1	4
NM_015225	PRUNE2	1	1	1	0	1	4
NM_015282	CLASP1	1	1	0	1	1	4
NM_015535	SPATS2L	1	1	1	0	1	4
NM_015659	RSL1D1	1	1	1	0	1	4
NM_015669	PCDHB5	1	1	1	0	1	4
NM_015901	NUDT13	0	1	1	1	1	4
NM_016083	CNR1	1	1	0	1	1	4
NM_016580	PCDH12	1	1	1	0	1	4
NM_016622	MRPL35	0	1	1	1	1	4
NM_016950	SPOCK3	1	1	1	0	1	4
NM_017508	SOX6	1	1	0	1	1	4
NM_017737	FNBP1L	0	1	1	1	1	4
NM_017780	CHD7	1	1	1	0	1	4
NM_017798	YTHDF1	1	1	1	0	1	4
NM_017919	STX17	1	1	1	0	1	4
NM_017926	GPATCH2L	1	1	1	0	1	4
NM_017929	PEX26	0	1	1	1	1	4
NM_017938	TMEM255A	0	1	1	1	1	4
NM_018356	C5orf22	1	1	1	0	1	4
NM_018429	BDP1	1	1	1	0	1	4
NM_018440	PAG1	1	1	1	0	1	4
NM_018999	CCSER2	0	1	1	1	1	4
NM_019600	FAM214A	1	1	1	0	1	4
NM_020122	KCMF1	0	1	1	1	1	4
NM_020182	PMEPA1	1	1	1	0	1	4
NM_020337	ANKRD50	0	1	1	1	1	4
NM_021249	SNX6	1	1	1	0	1	4
NM_021872	CDC25B	1	1	0	1	1	4
NM_021947	SRR	0	1	1	1	1	4
NM_022450	RHBDF1	1	1	1	0	1	4
NM_022728	NEUROD6	1	1	1	0	1	4
NM_022751	GAREM1	1	1	1	0	1	4
NM_022787	NMNAT1	0	1	1	1	1	4
NM_023002	HAPLN4	0	1	1	1	1	4
NM_024503	HIVEP3	1	1	1	0	1	4
NM_024698	SLC25A22	0	1	1	1	1	4
NM_024731	KLHL36	1	1	1	0	1	4
NM_024949	WWC2	0	1	1	1	1	4
NM_030669	PTPRO	1	1	1	0	1	4
NM_030671	PTPRO	1	1	1	0	1	4
NM_031200	CCR9	0	1	1	1	1	4
NM_031281	FCRL5	0	1	1	1	1	4
NM_031435	THAP2	1	1	1	0	1	4
NM_031453	FAM107B	1	1	0	1	1	4
NM_031479	INHBE	0	1	1	1	1	4
NM_032043	BRIP1	0	1	1	1	1	4
NM_032493	AP1M1	1	1	1	0	1	4
NM_032711	MAFG	1	1	0	1	1	4
NM_032900	ARHGAP19	1	1	1	0	1	4
NM_033181	CNR1	1	1	0	1	1	4
NM_033289	MID1	1	1	0	1	1	4
NM_033290	MID1	1	1	0	1	1	4
NM_033326	SOX6	1	1	0	1	1	4
NM_033540	MFN1	0	1	1	1	1	4
NM_052849	CCDC32	0	1	1	1	1	4
NM_053282	SH2D1B	0	1	1	1	1	4
NM_080738	EDARADD	1	1	1	0	1	4
NM_080912	ASGR2	0	1	1	1	1	4
NM_130811	SNAP25	0	1	1	1	1	4
NM_134428	RFX3	1	1	1	0	1	4
NM_138330	ZNF675	1	1	1	0	1	4
NM_139012	MAPK14	1	1	0	1	1	4
NM_139215	TAF15	1	1	0	1	1	4
NM_145043	NEIL2	1	1	1	0	1	4
NM_145109	MAP2K3	1	1	1	0	1	4
NM_145644	MRPL35	0	1	1	1	1	4
NM_152721	DOK6	1	1	1	0	1	4
NM_152745	NXPH1	0	1	1	1	1	4
NM_152834	TMEM18	0	1	1	1	1	4
NM_152909	ZNF548	1	1	1	0	1	4
NM_152910	DGKH	1	1	1	0	1	4
NM_153332	ERI1	1	1	1	0	1	4
NM_153498	CAMK1D	1	1	0	1	1	4
NM_153500	CAMKK2	1	1	1	0	1	4
NM_172216	CAMKK2	1	1	1	0	1	4
NM_173561	UNC5CL	1	1	1	0	1	4
NM_173562	KCTD20	0	1	1	1	1	4
NM_173815	CES4A	1	1	1	0	1	4
NM_173829	SREK1IP1	1	1	1	0	1	4
NM_174907	PPP4R2	1	1	1	0	1	4
NM_175929	FGF14	1	1	1	0	1	4
NM_176871	PDLIM2	1	1	1	0	1	4
NM_177925	H2AJ	0	1	1	1	1	4
NM_178013	PRIMA1	1	1	1	0	1	4
NM_178498	SLC5A12	0	1	1	1	1	4
NM_178549	ZNF678	1	1	0	1	1	4
NM_178564	NRBP2	1	1	1	0	1	4
NM_181784	SPRED2	1	1	1	0	1	4
NM_182734	PLCB1	1	1	1	0	1	4
NM_198152	UTS2B	1	1	1	0	1	4
NM_198484	ZNF621	1	1	1	0	1	4
NM_198901	SRI	1	1	0	1	1	4
NM_199126	ZNF585A	1	1	0	1	1	4
NM_199436	SPAST	1	1	0	1	1	4
NM_201274	MPRIP	1	1	1	0	1	4
NM_205861	DHDDS	1	1	0	1	1	4
NM_207333	ZNF320	1	1	1	0	1	4
NM_207645	C11orf87	1	1	1	0	1	4
NM_213622	STAMBP	1	1	1	0	1	4
NM_000021	PSEN1	0	1	1	0	1	3
NM_000096	CP	0	1	1	0	1	3
NM_000188	HK1	0	1	1	0	1	3
NM_000202	IDS	0	1	1	0	1	3
NM_000206	IL2RG	0	1	1	0	1	3
NM_000215	JAK3	0	1	1	0	1	3
NM_000231	SGCG	0	1	1	0	1	3
NM_000242	MBL2	0	1	1	0	1	3
NM_000254	MTR	0	1	1	0	1	3
NM_000259	MYO5A	0	1	1	0	1	3
NM_000277	PAH	0	1	1	0	1	3
NM_000297	PKD2	0	1	1	0	1	3
NM_000302	PLOD1	0	1	1	0	1	3
NM_000332	ATXN1	0	1	1	0	1	3
NM_000370	TTPA	0	1	1	0	1	3
NM_000430	PAFAH1B1	0	1	1	0	1	3
NM_000440	PDE6A	0	1	1	0	1	3
NM_000448	RAG1	0	1	1	0	1	3
NM_000461	THRB	1	1	0	0	1	3
NM_000465	BARD1	0	1	1	0	1	3
NM_000487	ARSA	1	1	0	0	1	3
NM_000611	CD59	0	1	1	0	1	3
NM_000618	IGF1	0	1	1	0	1	3
NM_000719	CACNA1C	0	1	1	0	1	3
NM_000726	CACNB4	1	0	1	0	1	3
NM_000787	DBH	0	1	1	0	1	3
NM_000792	DIO1	0	1	1	0	1	3
NM_000801	FKBP1A	0	1	1	0	1	3
NM_000849	GSTM3	1	1	0	0	1	3
NM_000871	HTR6	0	1	1	0	1	3
NM_000875	IGF1R	0	1	1	0	1	3
NM_000876	IGF2R	0	1	1	0	1	3
NM_000878	IL2RB	0	1	1	0	1	3
NM_000956	PTGER2	0	1	1	0	1	3
NM_000991	RPL28	0	1	1	0	1	3
NM_001001414	NCCRP1	0	1	1	0	1	3
NM_001002030	ECHDC1	0	1	1	0	1	3
NM_001002264	EPSTI1	0	1	1	0	1	3
NM_001002800	SMC4	0	1	1	0	1	3
NM_001002901	FCRLB	0	1	1	0	1	3
NM_001003698	RREB1	0	1	0	1	1	3
NM_001003700	RREB1	0	1	0	1	1	3
NM_001003940	BMF	0	1	1	0	1	3
NM_001004304	ZNF740	0	1	1	0	1	3
NM_001007237	IGSF3	0	1	1	0	1	3
NM_001007466	TULP4	0	1	1	0	1	3
NM_001007471	TRPM3	0	1	1	0	1	3
NM_001008493	ENAH	0	1	1	0	1	3
NM_001008528	MXRA7	0	1	1	0	1	3
NM_001008660	PICALM	0	1	1	0	1	3
NM_001009554	MFAP3L	1	1	0	0	1	3
NM_001009960	ZNF655	0	1	1	0	1	3
NM_001009984	DNAAF9	0	1	1	0	1	3
NM_001009992	ZNF648	0	1	1	0	1	3
NM_001010888	ZC3H12B	0	1	1	0	1	3
NM_001011645	AR	1	1	0	0	1	3
NM_001012270	BIRC5	0	1	1	0	1	3
NM_001012271	BIRC5	0	1	1	0	1	3
NM_001012329	CTNNBIP1	0	1	1	0	1	3
NM_001012994	SNX30	0	1	1	0	1	3
NM_001013698	SMCO3	0	1	1	0	1	3
NM_001014435	CA7	0	1	1	0	1	3
NM_001017418	SPRR2B	0	1	1	0	1	3
NM_001017440	CALN1	0	1	1	0	1	3
NM_001017964	YDJC	0	1	1	0	1	3
NM_001018066	NTRK2	0	1	1	0	1	3
NM_001018071	FRMPD2	1	1	0	0	1	3
NM_001018072	BTBD11	0	1	1	0	1	3
NM_001023563	ZNF805	1	1	0	0	1	3
NM_001024209	SPRR2E	0	1	1	0	1	3
NM_001025266	C3orf70	0	1	1	0	1	3
NM_001025357	AARD	0	1	1	0	1	3
NM_001029884	PLEKHG1	0	1	1	0	1	3
NM_001031723	DNAJB14	1	1	0	0	1	3
NM_001032363	MICOS10	0	1	1	0	1	3
NM_001033026	TMEM259	0	1	1	0	1	3
NM_001033559	DNAAF4	0	1	1	0	1	3
NM_001034841	ITPRIPL2	0	1	1	0	1	3
NM_001037160	CYS1	0	1	1	0	1	3
NM_001037340	PDE4B	1	1	0	0	1	3
NM_001037341	PDE4B	1	1	0	0	1	3
NM_001039111	TRIM71	0	1	1	0	1	3
NM_001039580	MAP9	0	1	1	0	1	3
NM_001039585	PTGFR	0	1	1	0	1	3
NM_001039656	TESMIN	0	1	1	0	1	3
NM_001039716	DIO1	0	1	1	0	1	3
NM_001040061	FOXL2NB	0	1	1	0	1	3
NM_001040159	SPOCK3	1	1	0	0	1	3
NM_001042385	PREPL	1	1	0	0	1	3
NM_001042386	PREPL	1	1	0	0	1	3
NM_001042466	PSAP	0	1	1	0	1	3
NM_001042512	FRMPD2	1	1	0	0	1	3
NM_001042522	SPRED3	1	1	0	0	1	3
NM_001042724	NECTIN2	0	1	1	0	1	3
NM_001046	SLC12A2	0	1	1	0	1	3
NM_001069	TUBB2A	0	1	1	0	1	3
NM_001077244	GRIA4	0	1	1	0	1	3
NM_001077397	IRF2BP2	0	1	1	0	1	3
NM_001080392	DENND11	0	1	1	0	1	3
NM_001080393	GXYLT2	0	1	1	0	1	3
NM_001080421	UNC13A	0	1	1	0	1	3
NM_001080469	FBXO46	0	1	1	0	1	3
NM_001080470	ZNF697	0	1	1	0	1	3
NM_001080533	UNC119B	0	1	1	0	1	3
NM_001080791	CCDC32	0	1	0	1	1	3
NM_001080792	CCDC32	0	1	0	1	1	3
NM_001081461	JMJD6	0	1	1	0	1	3
NM_001083962	TCF4	0	1	1	0	1	3
NM_001085384	ZNF154	0	1	1	0	1	3
NM_001085400	RELL1	0	1	1	0	1	3
NM_001085425	ARSA	1	1	0	0	1	3
NM_001085427	ARSA	1	1	0	0	1	3
NM_001085428	ARSA	1	1	0	0	1	3
NM_001085429	TMEM213	0	1	1	0	1	3
NM_001098204	HNRNPF	1	1	0	0	1	3
NM_001098205	HNRNPF	1	1	0	0	1	3
NM_001098207	HNRNPF	1	1	0	0	1	3
NM_001098208	HNRNPF	1	1	0	0	1	3
NM_001098414	ZNF621	1	1	0	0	1	3
NM_001100420	C21orf91	0	1	1	0	1	3
NM_001100421	C21orf91	0	1	1	0	1	3
NM_001100422	SPATS2L	1	1	0	0	1	3
NM_001100423	SPATS2L	1	1	0	0	1	3
NM_001100424	SPATS2L	1	1	0	0	1	3
NM_001100829	TMEM170B	0	1	1	0	1	3
NM_001101426	CRPPA	0	1	1	0	1	3
NM_001101676	SAMD12	0	1	1	0	1	3
NM_001102664	EPN2	1	1	0	0	1	3
NM_001103	ACTN2	0	1	1	0	1	3
NM_001103149	PNMA8A	0	1	1	0	1	3
NM_001104544	TMEM255A	0	1	0	1	1	3
NM_001104545	TMEM255A	0	1	0	1	1	3
NM_001104631	PDE4D	0	1	1	0	1	3
NM_001105545	ECHDC1	0	1	1	0	1	3
NM_001109660	C16orf92	1	0	1	0	1	3
NM_001109878	TBX22	1	1	0	0	1	3
NM_001109879	TBX22	1	1	0	0	1	3
NM_001109903	RNFT2	0	1	1	0	1	3
NM_001111283	IGF1	0	1	1	0	1	3
NM_001122633	CPS1	0	1	1	0	1	3
NM_001127173	CADM3	0	1	1	0	1	3
NM_001127215	GFI1	0	1	1	0	1	3
NM_001127401	YPEL5	0	1	1	0	1	3
NM_001127649	PEX26	0	1	0	1	1	3
NM_001127714	HIVEP3	1	1	0	0	1	3
NM_001127898	CLCN5	0	1	1	0	1	3
NM_001128126	AP4S1	0	1	1	0	1	3
NM_001128177	THRB	1	1	0	0	1	3
NM_001128210	SPRED2	1	1	0	0	1	3
NM_001130012	SLC9A3R2	0	1	1	0	1	3
NM_001130445	ITPRID2	0	1	1	0	1	3
NM_001130524	AP1M1	1	1	0	0	1	3
NM_001130834	LDB2	0	1	1	0	1	3
NM_001130924	TMEM201	1	1	0	0	1	3
NM_001134403	CYB561D1	0	1	1	0	1	3
NM_001134404	CYB561D1	0	1	1	0	1	3
NM_001134742	SLC4A4	0	1	1	0	1	3
NM_001134773	STX16	0	1	1	0	1	3
NM_001135746	NEIL2	1	1	0	0	1	3
NM_001135747	NEIL2	1	1	0	0	1	3
NM_001135748	NEIL2	1	1	0	0	1	3
NM_001135776	ZBTB43	0	1	1	0	1	3
NM_001136134	RPL28	0	1	1	0	1	3
NM_001136504	SYT2	0	1	1	0	1	3
NM_001142287	SEMA4D	0	1	0	1	1	3
NM_001142403	CD164	0	1	1	0	1	3
NM_001142546	LUZP1	0	1	1	0	1	3
NM_001142579	ZNF780A	0	1	1	0	1	3
NM_001142621	TGFBRAP1	1	1	0	0	1	3
NM_001142640	TNRC6C	0	1	1	0	1	3
NM_001142651	NEURL1B	0	1	1	0	1	3
NM_001142761	KNSTRN	0	1	1	0	1	3
NM_001144026	NDOR1	0	1	1	0	1	3
NM_001144027	NDOR1	0	1	1	0	1	3
NM_001144879	IMPA1	0	1	1	0	1	3
NM_001145078	ZNF805	1	1	0	0	1	3
NM_001145082	ZNF619	0	1	1	0	1	3
NM_001145290	SLC37A2	0	1	1	0	1	3
NM_001145369	PTPN3	0	1	1	0	1	3
NM_001145399	MPPED2	0	1	1	0	1	3
NM_001145453	GFRA1	0	1	1	0	1	3
NM_001145460	HOPX	0	1	1	0	1	3
NM_001146039	GORAB	0	1	1	0	1	3
NM_001146070	TDRD3	0	1	1	0	1	3
NM_001159547	BEND4	0	1	1	0	1	3
NM_001160094	ACOT13	0	1	1	0	1	3
NM_001160124	KLF6	0	1	1	0	1	3
NM_001160125	KLF6	0	1	1	0	1	3
NM_001160147	DDHD1	0	1	0	1	1	3
NM_001160154	MGAT4A	0	1	1	0	1	3
NM_001160423	IGF2BP1	0	1	0	1	1	3
NM_001161708	SYNC	0	1	1	0	1	3
NM_001161725	PPP2R5C	0	1	1	0	1	3
NM_001164257	PRR29	0	1	1	0	1	3
NM_001164343	ZBTB20	0	1	1	0	1	3
NM_001164407	TLCD2	0	1	1	0	1	3
NM_001164473	FNBP1L	0	1	0	1	1	3
NM_001164579	MOSMO	0	1	1	0	1	3
NM_001164754	ASPH	0	1	1	0	1	3
NM_001166051	APBB2	1	1	0	0	1	3
NM_001166052	APBB2	1	1	0	0	1	3
NM_001166053	APBB2	1	1	0	0	1	3
NM_001166054	APBB2	1	1	0	0	1	3
NM_001166160	PPP1R9A	1	1	0	0	1	3
NM_001166162	PPP1R9A	1	1	0	0	1	3
NM_001166163	PPP1R9A	1	1	0	0	1	3
NM_001166701	FAM104B	0	1	1	0	1	3
NM_001166704	FAM104B	0	1	1	0	1	3
NM_001167	XIAP	0	1	1	0	1	3
NM_001167670	TMEM239	0	1	0	1	1	3
NM_001167671	LPP	1	1	0	0	1	3
NM_001167672	LPP	1	1	0	0	1	3
NM_001167675	CADM2	0	1	1	0	1	3
NM_001167882	ANKRD50	0	1	0	1	1	3
NM_001167929	IL1RAP	0	1	1	0	1	3
NM_001168215	TMEM92	0	1	1	0	1	3
NM_001168344	RREB1	0	1	0	1	1	3
NM_001168361	PCDH11X	0	1	1	0	1	3
NM_001170640	CDK20	0	1	1	0	1	3
NM_001170700	DTHD1	0	1	1	0	1	3
NM_001170702	MBNL3	0	1	1	0	1	3
NM_001170738	IQSEC3	0	1	1	0	1	3
NM_001170796	ZFAND1	0	1	1	0	1	3
NM_001170905	ZNF736	0	1	1	0	1	3
NM_001171506	MCFD2	1	1	0	0	1	3
NM_001171507	MCFD2	1	1	0	0	1	3
NM_001171508	MCFD2	1	1	0	0	1	3
NM_001171509	MCFD2	1	1	0	0	1	3
NM_001171510	MCFD2	1	1	0	0	1	3
NM_001171603	PREPL	1	1	0	0	1	3
NM_001171606	PREPL	1	1	0	0	1	3
NM_001171613	PREPL	1	1	0	0	1	3
NM_001171797	TRIQK	0	1	1	0	1	3
NM_001172085	TBP	1	1	0	0	1	3
NM_001172773	ZNF548	1	1	0	0	1	3
NM_001173476	SPEG	0	1	0	1	1	3
NM_001173533	DGCR2	0	1	1	0	1	3
NM_001174072	SERINC5	1	1	0	0	1	3
NM_001178030	SF1	0	1	1	0	1	3
NM_001178097	PLEKHG7	0	1	1	0	1	3
NM_001178106	ZNF185	0	1	1	0	1	3
NM_001181	ASGR2	0	1	0	1	1	3
NM_001184735	ASTN2	0	1	1	0	1	3
NM_001185183	VAMP7	0	1	1	0	1	3
NM_001190201	CES4A	1	1	0	0	1	3
NM_001190202	CES4A	1	1	0	0	1	3
NM_001190326	DGCR8	0	1	1	0	1	3
NM_001190738	NFIB	0	1	1	0	1	3
NM_001191007	SRSF10	1	1	0	0	1	3
NM_001191009	SRSF10	1	1	0	0	1	3
NM_001191029	PRR29	0	1	1	0	1	3
NM_001191060	SLC25A22	0	1	0	1	1	3
NM_001191061	SLC25A22	0	1	0	1	1	3
NM_001193493	SLC1A4	0	1	0	1	1	3
NM_001193552	ZNF850	0	1	1	0	1	3
NM_001195286	IRF4	0	1	1	0	1	3
NM_001195388	FCRL5	0	1	0	1	1	3
NM_001197104	KMT2A	0	1	1	0	1	3
NM_001198834	PDE4DIP	0	1	1	0	1	3
NM_001198836	RBM14	0	1	1	0	1	3
NM_001198938	DTNA	0	1	1	0	1	3
NM_001199199	AK2	0	1	1	0	1	3
NM_001199319	PEX26	0	1	0	1	1	3
NM_001199492	PDCD4	0	1	1	0	1	3
NM_001199672	CALU	0	1	1	0	1	3
NM_001199673	CALU	0	1	1	0	1	3
NM_001199839	BCL2L2	0	1	1	0	1	3
NM_001200	BMP2	0	1	1	0	1	3
NM_001201352	ASGR2	0	1	0	1	1	3
NM_001201543	FAM161A	0	1	1	0	1	3
NM_001203258	MTA1	1	1	0	0	1	3
NM_001204068	ANKS1B	0	1	1	0	1	3
NM_001204069	ANKS1B	0	1	1	0	1	3
NM_001204077	UBE4A	0	1	1	0	1	3
NM_001204213	NOS1	0	1	1	0	1	3
NM_001204300	ARHGAP19	1	1	0	0	1	3
NM_001204352	SPOCK3	1	1	0	0	1	3
NM_001204353	SPOCK3	1	1	0	0	1	3
NM_001204354	SPOCK3	1	1	0	0	1	3
NM_001204355	SPOCK3	1	1	0	0	1	3
NM_001204356	SPOCK3	1	1	0	0	1	3
NM_001204505	DGKH	1	1	0	0	1	3
NM_001204506	DGKH	1	1	0	0	1	3
NM_001204818	ZNF587B	0	1	1	0	1	3
NM_001204836	ZNF568	0	1	1	0	1	3
NM_001205262	RAD54B	0	1	1	0	1	3
NM_001206838	PTPRZ1	1	1	0	0	1	3
NM_001206839	PTPRZ1	1	1	0	0	1	3
NM_001206971	PTPRB	0	1	0	1	1	3
NM_001206972	PTPRB	0	1	0	1	1	3
NM_001206977	NR1H4	1	1	0	0	1	3
NM_001206978	NR1H4	1	1	0	0	1	3
NM_001206979	NR1H4	1	1	0	0	1	3
NM_001206992	NR1H4	1	1	0	0	1	3
NM_001206993	NR1H4	1	1	0	0	1	3
NM_001241	CCNT2	0	1	1	0	1	3
NM_001242338	ATAD2B	1	0	1	0	1	3
NM_001242359	RHOBTB1	1	1	0	0	1	3
NM_001242409	GAREM1	1	1	0	0	1	3
NM_001242784	HLCS	1	1	0	0	1	3
NM_001242785	HLCS	1	1	0	0	1	3
NM_001242813	ANKRD6	0	1	1	0	1	3
NM_001242848	RNF146	0	1	1	0	1	3
NM_001242850	RNF146	0	1	1	0	1	3
NM_001243392	SLC6A13	0	1	1	0	1	3
NM_001243438	SPECC1	0	1	1	0	1	3
NM_001243597	CDON	0	1	1	0	1	3
NM_001243740	ZNF124	0	1	1	0	1	3
NM_001243788	SMUG1	0	1	1	0	1	3
NM_001243926	MAPKAPK3	0	1	1	0	1	3
NM_001244584	FMC1-LUC7L2	0	1	1	0	1	3
NM_001247996	ASAP1	0	1	1	0	1	3
NM_001248005	ARNTL2	0	1	1	0	1	3
NM_001251967	SPOCK3	1	1	0	0	1	3
NM_001252124	PASK	0	1	1	0	1	3
NM_001252634	THRB	1	1	0	0	1	3
NM_001253830	PTPDC1	0	1	1	0	1	3
NM_001254736	NABP1	0	1	1	0	1	3
NM_001255976	PMEPA1	1	1	0	0	1	3
NM_001256271	VSX1	0	1	1	0	1	3
NM_001256272	VSX1	0	1	1	0	1	3
NM_001256369	CCR9	0	1	0	1	1	3
NM_001256411	RAB18	0	1	1	0	1	3
NM_001256423	ARHGAP19	1	1	0	0	1	3
NM_001256440	C19orf47	0	1	1	0	1	3
NM_001256575	ENC1	0	1	1	0	1	3
NM_001256877	KANK1	0	1	0	1	1	3
NM_001256910	DDX21	1	1	0	0	1	3
NM_001257135	LIF	0	1	1	0	1	3
NM_001257962	PDLIM3	0	1	1	0	1	3
NM_001258304	CCDC74A	0	1	1	0	1	3
NM_001258305	CCDC74A	0	1	1	0	1	3
NM_001258307	CCDC74B	0	1	1	0	1	3
NM_001260475	WDR4	0	1	1	0	1	3
NM_001261435	CDK15	0	1	1	0	1	3
NM_001261458	ZNF484	0	1	1	0	1	3
NM_001270380	XRRA1	0	1	1	0	1	3
NM_001270485	CAMKK2	1	1	0	0	1	3
NM_001270699	ARHGAP12	0	1	1	0	1	3
NM_001270975	IST1	0	1	1	0	1	3
NM_001271751	CALCRL	1	1	0	0	1	3
NM_001276286	BBX	0	1	1	0	1	3
NM_001276293	NISCH	0	1	1	0	1	3
NM_001276294	NISCH	0	1	1	0	1	3
NM_001276336	EIF4E2	0	1	1	0	1	3
NM_001277313	FMN1	1	1	0	0	1	3
NM_001278205		0	1	1	0	1	3
NM_001278252	DNM3	0	1	1	0	1	3
NM_001278359	RHOH	1	1	0	0	1	3
NM_001278360	RHOH	1	1	0	0	1	3
NM_001278361	RHOH	1	1	0	0	1	3
NM_001278362	RHOH	1	1	0	0	1	3
NM_001278363	RHOH	1	1	0	0	1	3
NM_001278364	RHOH	1	1	0	0	1	3
NM_001278365	RHOH	1	1	0	0	1	3
NM_001278366	RHOH	1	1	0	0	1	3
NM_001278367	RHOH	1	1	0	0	1	3
NM_001278368	RHOH	1	1	0	0	1	3
NM_001278369	RHOH	1	1	0	0	1	3
NM_001278649	OSBPL2	0	1	1	0	1	3
NM_001278698	POLR2H	0	1	1	0	1	3
NM_001280549	PAX5	0	1	1	0	1	3
NM_001280560	ANP32E	0	1	1	0	1	3
NM_001281528	PSME1	0	1	1	0	1	3
NM_001281748	SIK3	0	1	1	0	1	3
NM_001281988	SPOCD1	0	1	1	0	1	3
NM_001282116	RFX3	1	1	0	0	1	3
NM_001282456	GVQW3	0	1	1	0	1	3
NM_001282729	SUPT7L	0	1	1	0	1	3
NM_001282735	SPATS2L	1	1	0	0	1	3
NM_001282743	SPATS2L	1	1	0	0	1	3
NM_001282744	SPATS2L	1	1	0	0	1	3
NM_001282774	POLR1B	0	1	1	0	1	3
NM_001282885	POLR3H	0	1	1	0	1	3
NM_001282958	EIF4E2	0	1	1	0	1	3
NM_001283014	NUDT13	0	1	0	1	1	3
NM_001283016	NUDT13	0	1	0	1	1	3
NM_001283017	NUDT13	0	1	0	1	1	3
NM_001283019	NUDT13	0	1	0	1	1	3
NM_001284242	CCSER2	0	1	0	1	1	3
NM_001284243	CCSER2	0	1	0	1	1	3
NM_001284280	PPP4R3A	0	1	1	0	1	3
NM_001284418	LYSMD4	1	1	0	0	1	3
NM_001284419	LYSMD4	1	1	0	0	1	3
NM_001284420	LYSMD4	1	1	0	0	1	3
NM_001284421	LYSMD4	1	1	0	0	1	3
NM_001284422	LYSMD4	1	1	0	0	1	3
NM_001285878	CEBPB	0	1	1	0	1	3
NM_001286050	FAM168A	0	1	1	0	1	3
NM_001286128	MARK1	0	1	1	0	1	3
NM_001286401	TMEM217	0	1	1	0	1	3
NM_001286495	FAM214A	1	1	0	0	1	3
NM_001286579	KCTD20	0	1	0	1	1	3
NM_001286580	KCTD20	0	1	0	1	1	3
NM_001286660	TMEM68	0	1	1	0	1	3
NM_001286686	CKAP2	0	1	0	1	1	3
NM_001287340	NADK2	0	1	1	0	1	3
NM_001287740	STK32A	0	1	1	0	1	3
NM_001288829	FCRLB	0	1	1	0	1	3
NM_001288831	FCRLB	0	1	1	0	1	3
NM_001289030	GALK2	0	1	0	1	1	3
NM_001289031	GALK2	0	1	0	1	1	3
NM_001289979	NUMBL	1	1	0	0	1	3
NM_001289980	NUMBL	1	1	0	0	1	3
NM_001291694	NR2C2	0	1	1	0	1	3
NM_001291965	WASF3	0	1	0	1	1	3
NM_001292046	NMU	1	1	0	0	1	3
NM_001293072	CHN2	0	1	1	0	1	3
NM_001297429	DGKH	1	1	0	0	1	3
NM_001297440	PDE4B	1	1	0	0	1	3
NM_001297441	PDE4B	1	1	0	0	1	3
NM_001297442	PDE4B	1	1	0	0	1	3
NM_001297642	C1RL	0	1	1	0	1	3
NM_001297778	NMNAT1	0	1	0	1	1	3
NM_001300908	KMT5B	0	1	0	1	1	3
NM_001300927	PGPEP1	0	1	1	0	1	3
NM_001300936	SRSF10	1	1	0	0	1	3
NM_001301212	TRPM7	0	1	1	0	1	3
NM_001301647	MFAP3L	1	1	0	0	1	3
NM_001303403	WDR48	1	1	0	0	1	3
NM_001303451	KLHL36	1	1	0	0	1	3
NM_001303475	TBX22	1	1	0	0	1	3
NM_001304275	RAPGEF1	0	1	0	1	1	3
NM_001304505	HMG20A	0	1	1	0	1	3
NM_001304803	SRR	0	1	0	1	1	3
NM_001306196	ARPP19	0	1	1	0	1	3
NM_001307941	SEC11C	0	1	1	0	1	3
NM_001307945	CHRNA5	0	1	0	1	1	3
NM_001308047	PRUNE2	1	1	0	0	1	3
NM_001308048	PRUNE2	1	1	0	0	1	3
NM_001308049	PRUNE2	1	1	0	0	1	3
NM_001308050	PRUNE2	1	1	0	0	1	3
NM_001308051	PRUNE2	1	1	0	0	1	3
NM_001308366	PGPEP1	0	1	1	0	1	3
NM_001309193	EPHB2	0	1	1	0	1	3
NM_001312	CRIP2	0	1	1	0	1	3
NM_001316332	MAP2K3	1	1	0	0	1	3
NM_001316690	CHD7	1	1	0	0	1	3
NM_001318025	PPP4R2	1	1	0	0	1	3
NM_001318026	PPP4R2	1	1	0	0	1	3
NM_001318027	PPP4R2	1	1	0	0	1	3
NM_001318191	FRMPD2	1	1	0	0	1	3
NM_001318207	TMEM239	0	1	0	1	1	3
NM_001318506	CES4A	1	1	0	0	1	3
NM_001318872	FARS2	1	1	0	0	1	3
NM_001318882	STK32C	1	1	0	0	1	3
NM_001319099	EFR3B	1	1	0	0	1	3
NM_001320493	VGLL3	1	1	0	0	1	3
NM_001320808	LPGAT1	0	1	0	1	1	3
NM_001320821	RASA3	1	1	0	0	1	3
NM_001320822	RASA3	1	1	0	0	1	3
NM_001320851	ARHGEF7	1	1	0	0	1	3
NM_001320852	ARHGEF7	1	1	0	0	1	3
NM_001320853	ARHGEF7	1	1	0	0	1	3
NM_001320878	SULT1C3	1	1	0	0	1	3
NM_001357	DHX9	0	1	1	0	1	3
NM_001386	DPYSL2	0	1	1	0	1	3
NM_001415	EIF2S3	0	1	1	0	1	3
NM_001481	GAS8	0	1	1	0	1	3
NM_001483	NIPSNAP2	0	1	1	0	1	3
NM_001510	GRID2	0	1	1	0	1	3
NM_001537	HSBP1	0	1	1	0	1	3
NM_001584	MPPED2	0	1	1	0	1	3
NM_001748	CAPN2	0	1	1	0	1	3
NM_001773	CD34	0	1	1	0	1	3
NM_001821	CHML	0	1	1	0	1	3
NM_001896	CSNK2A2	0	1	1	0	1	3
NM_001907	CTRL	0	1	1	0	1	3
NM_001973	ELK4	0	1	1	0	1	3
NM_001983	ERCC1	0	1	1	0	1	3
NM_002025	AFF2	0	1	1	0	1	3
NM_002044	GALK2	0	1	0	1	1	3
NM_002078	GOLGA4	0	1	1	0	1	3
NM_002094	GSPT1	0	1	1	0	1	3
NM_002136	HNRNPA1	0	1	1	0	1	3
NM_002209	ITGAL	0	1	1	0	1	3
NM_002213	ITGB5	0	1	1	0	1	3
NM_002226	JAG2	0	1	1	0	1	3
NM_002235	KCNA6	0	1	1	0	1	3
NM_002241	KCNJ10	0	1	1	0	1	3
NM_002254	KIF3C	0	1	1	0	1	3
NM_002309	LIF	0	1	1	0	1	3
NM_002310	LIFR	0	1	1	0	1	3
NM_002337	LRPAP1	0	1	1	0	1	3
NM_002380	MATN2	0	1	1	0	1	3
NM_002389	CD46	0	1	1	0	1	3
NM_002407	SCGB2A1	0	1	1	0	1	3
NM_002427	MMP13	0	1	1	0	1	3
NM_002437	MPV17	1	1	0	0	1	3
NM_002489	NDUFA4	1	0	1	0	1	3
NM_002522	NPTX1	0	1	1	0	1	3
NM_002563	P2RY1	0	1	1	0	1	3
NM_002598	PDCD2	0	1	1	0	1	3
NM_002600	PDE4B	1	1	0	0	1	3
NM_002608	PDGFB	0	1	1	0	1	3
NM_002609	PDGFRB	0	1	1	0	1	3
NM_002634	PHB	0	1	1	0	1	3
NM_002731	PRKACB	0	1	1	0	1	3
NM_002742	PRKD1	0	1	1	0	1	3
NM_002756	MAP2K3	1	1	0	0	1	3
NM_002790	PSMA5	0	1	1	0	1	3
NM_002811	PSMD7	0	1	1	0	1	3
NM_002834	PTPN11	0	1	1	0	1	3
NM_002837	PTPRB	0	1	0	1	1	3
NM_002848	PTPRO	1	1	0	0	1	3
NM_002867	RAB3B	0	1	1	0	1	3
NM_002893	RBBP7	0	1	1	0	1	3
NM_002945	RPA1	0	1	1	0	1	3
NM_002953	RPS6KA1	0	1	1	0	1	3
NM_003005	SELP	0	1	1	0	1	3
NM_003013	SFRP2	0	1	1	0	1	3
NM_003034	ST8SIA1	0	1	1	0	1	3
NM_003045	SLC7A1	0	1	1	0	1	3
NM_003081	SNAP25	0	1	0	1	1	3
NM_003089	SNRNP70	1	1	0	0	1	3
NM_003101	SOAT1	0	1	1	0	1	3
NM_003107	SOX4	0	1	1	0	1	3
NM_003119	SPG7	0	1	1	0	1	3
NM_003124	SPR	0	1	1	0	1	3
NM_003144	SSR1	0	1	1	0	1	3
NM_003162	STRN	0	1	1	0	1	3
NM_003194	TBP	1	1	0	0	1	3
NM_003221	TFAP2B	0	1	1	0	1	3
NM_003255	TIMP2	1	1	0	0	1	3
NM_003258	TK1	0	1	1	0	1	3
NM_003343	UBE2G2	0	1	1	0	1	3
NM_003369	UVRAG	0	1	1	0	1	3
NM_003371	VAV2	0	1	1	0	1	3
NM_003590	CUL3	0	1	1	0	1	3
NM_003601	SMARCA5	0	1	1	0	1	3
NM_003615	SLC4A7	0	1	1	0	1	3
NM_003647	DGKE	0	1	1	0	1	3
NM_003679	KMO	0	1	1	0	1	3
NM_003689	AKR7A2	0	1	1	0	1	3
NM_003759	SLC4A4	0	1	1	0	1	3
NM_003783	B3GALT2	0	1	1	0	1	3
NM_003799	RNMT	0	1	1	0	1	3
NM_003806	HRK	0	1	1	0	1	3
NM_003818	CDS2	0	1	1	0	1	3
NM_003820	TNFRSF14	0	1	1	0	1	3
NM_003899	ARHGEF7	1	1	0	0	1	3
NM_003908	EIF2S2	0	1	1	0	1	3
NM_003947	KALRN	0	1	1	0	1	3
NM_003953	MPZL1	0	1	1	0	1	3
NM_003973	RPL14	0	1	1	0	1	3
NM_004004	GJB2	0	1	1	0	1	3
NM_004066	CETN1	1	0	1	0	1	3
NM_004085	TIMM8A	0	1	1	0	1	3
NM_004094	EIF2S1	0	1	1	0	1	3
NM_004096	EIF4EBP2	0	1	1	0	1	3
NM_004114	FGF13	0	1	1	0	1	3
NM_004115	FGF14	1	1	0	0	1	3
NM_004169	SHMT1	0	1	1	0	1	3
NM_004171	SLC1A2	0	1	1	0	1	3
NM_004180	TANK	0	1	1	0	1	3
NM_004218	RAB11B	0	1	1	0	1	3
NM_004229	MED14	0	1	1	0	1	3
NM_004232	SOCS6	0	1	1	0	1	3
NM_004307	APBB2	1	1	0	0	1	3
NM_004310	RHOH	1	1	0	0	1	3
NM_004311	ARL3	0	1	1	0	1	3
NM_004375	COX11	0	1	1	0	1	3
NM_004434	EML1	0	1	1	0	1	3
NM_004438	EPHA4	0	1	1	0	1	3
NM_004439	EPHA5	0	1	1	0	1	3
NM_004442	EPHB2	0	1	1	0	1	3
NM_004508	IDI1	0	1	1	0	1	3
NM_004544	NDUFA10	0	1	1	0	1	3
NM_004556	NFKBIE	0	1	1	0	1	3
NM_004561	OVOL1	0	1	1	0	1	3
NM_004578	RAB4A	0	1	1	0	1	3
NM_004586	RPS6KA3	0	1	1	0	1	3
NM_004630	SF1	0	1	1	0	1	3
NM_004632	DAP3	0	1	1	0	1	3
NM_004726	REPS2	0	1	1	0	1	3
NM_004736	XPR1	0	1	1	0	1	3
NM_004781	VAMP3	0	1	1	0	1	3
NM_004830	MED23	0	1	1	0	1	3
NM_004852	ONECUT2	0	1	1	0	1	3
NM_004871	GOSR1	0	1	1	0	1	3
NM_004874	BAG4	0	1	1	0	1	3
NM_004959	NR5A1	0	1	1	0	1	3
NM_004966	HNRNPF	1	1	0	0	1	3
NM_004976	KCNC1	0	1	1	0	1	3
NM_005028	PIP4K2A	0	1	1	0	1	3
NM_005095	ZMYM4	0	1	1	0	1	3
NM_005116	SLC23A2	0	1	1	0	1	3
NM_005126	NR1D2	0	1	1	0	1	3
NM_005153	USP10	0	1	1	0	1	3
NM_005164	ABCD2	0	1	1	0	1	3
NM_005197	FOXN3	1	1	0	0	1	3
NM_005230	ELK3	0	1	1	0	1	3
NM_005311		0	1	1	0	1	3
NM_005342	HMGB3	0	1	1	0	1	3
NM_005378	MYCN	0	1	1	0	1	3
NM_005401	PTPN14	0	1	1	0	1	3
NM_005426	TP53BP2	0	1	1	0	1	3
NM_005434	MALL	0	1	1	0	1	3
NM_005459	GUCA1C	0	1	1	0	1	3
NM_005475	SH2B3	0	1	1	0	1	3
NM_005536	IMPA1	0	1	1	0	1	3
NM_005539	INPP5A	0	1	1	0	1	3
NM_005555	KRT6B	0	1	1	0	1	3
NM_005559	LAMA1	0	1	1	0	1	3
NM_005562	LAMC2	0	1	1	0	1	3
NM_005578	LPP	1	1	0	0	1	3
NM_005611	RBL2	0	1	1	0	1	3
NM_005638	VAMP7	0	1	1	0	1	3
NM_005678	SNURF	1	1	0	0	1	3
NM_005732	RAD50	0	1	1	0	1	3
NM_005804	DDX39A	0	1	1	0	1	3
NM_005822	RCAN2	0	1	1	0	1	3
NM_005894	CD5L	0	1	1	0	1	3
NM_005898	CAPRIN1	0	1	1	0	1	3
NM_005901	SMAD2	0	1	1	0	1	3
NM_005944	CD200	0	1	1	0	1	3
NM_005993	TBCD	0	1	1	0	1	3
NM_006017	PROM1	0	1	1	0	1	3
NM_006036	PREPL	1	1	0	0	1	3
NM_006041	HS3ST3B1	0	1	1	0	1	3
NM_006135	CAPZA1	0	1	1	0	1	3
NM_006208	ENPP1	0	1	1	0	1	3
NM_006212	PFKFB2	0	1	1	0	1	3
NM_006232	POLR2H	0	1	1	0	1	3
NM_006263	PSME1	0	1	1	0	1	3
NM_006281	STK3	0	1	1	0	1	3
NM_006328	RBM14	0	1	1	0	1	3
NM_006353	HMGN4	0	1	1	0	1	3
NM_006459	ERLIN1	0	1	1	0	1	3
NM_006463	STAMBP	1	1	0	0	1	3
NM_006496	GNAI3	0	1	1	0	1	3
NM_006532	ELL	0	1	1	0	1	3
NM_006549	CAMKK2	1	1	0	0	1	3
NM_006557	DMRT2	1	1	0	0	1	3
NM_006559	KHDRBS1	0	1	1	0	1	3
NM_006567	FARS2	1	1	0	0	1	3
NM_006572	GNA13	0	1	1	0	1	3
NM_006601	PTGES3	0	1	1	0	1	3
NM_006625	SRSF10	1	1	0	0	1	3
NM_006636	MTHFD2	0	1	1	0	1	3
NM_006641	CCR9	0	1	0	1	1	3
NM_006644	HSPH1	0	1	1	0	1	3
NM_006661	PDE10A	0	1	1	0	1	3
NM_006681	NMU	1	1	0	0	1	3
NM_006705	GADD45G	0	1	1	0	1	3
NM_006722	MITF	0	1	1	0	1	3
NM_006750	SNTB2	0	1	1	0	1	3
NM_006774	INMT	0	1	1	0	1	3
NM_006775	QKI	0	1	1	0	1	3
NM_006795	EHD1	0	1	1	0	1	3
NM_006804	STARD3	0	1	1	0	1	3
NM_006809	TOMM34	0	1	1	0	1	3
NM_006816	LMAN2	0	1	1	0	1	3
NM_006827	TMED10	0	1	1	0	1	3
NM_006912	RIT1	0	1	1	0	1	3
NM_006936	SUMO3	0	1	1	0	1	3
NM_006952	UPK1B	0	1	1	0	1	3
NM_006955	ZNF33B	0	1	1	0	1	3
NM_007006	NUDT21	0	1	1	0	1	3
NM_007022	CYB561D2	0	1	1	0	1	3
NM_007030	TPPP	0	1	1	0	1	3
NM_007099	ACP1	0	1	1	0	1	3
NM_007146	VEZF1	0	1	0	1	1	3
NM_007189	ABCF2	0	1	1	0	1	3
NM_007190	SEC23IP	0	1	1	0	1	3
NM_007192	SUPT16H	0	1	1	0	1	3
NM_007314	ABL2	0	1	1	0	1	3
NM_007363	NONO	0	1	1	0	1	3
NM_012102	RERE	0	1	1	0	1	3
NM_012157	FBXL2	0	1	1	0	1	3
NM_012197	RABGAP1	0	1	1	0	1	3
NM_012215	OGA	1	1	0	0	1	3
NM_012219	MRAS	0	1	1	0	1	3
NM_012233	RAB3GAP1	0	1	1	0	1	3
NM_012239	SIRT3	0	1	1	0	1	3
NM_012241	SIRT5	0	1	1	0	1	3
NM_012262	HS2ST1	0	1	1	0	1	3
NM_012264	TMEM184B	0	1	1	0	1	3
NM_012288	TRAM2	0	1	1	0	1	3
NM_012308	KDM2A	0	1	1	0	1	3
NM_012318	LETM1	0	1	1	0	1	3
NM_012345	NUFIP1	0	1	1	0	1	3
NM_012388	BLOC1S6	0	1	1	0	1	3
NM_012446	SSBP2	0	1	1	0	1	3
NM_012465	TLL2	0	1	1	0	1	3
NM_012471	TRPC5	0	1	1	0	1	3
NM_012479	YWHAG	0	1	1	0	1	3
NM_013246	CLCF1	0	1	1	0	1	3
NM_013252	CLEC5A	0	1	1	0	1	3
NM_013446	MKRN1	0	1	1	0	1	3
NM_014109	ATAD2	0	1	1	0	1	3
NM_014153	ZC3H7A	0	1	0	1	1	3
NM_014184	CNIH4	1	0	1	0	1	3
NM_014231	VAMP1	0	1	1	0	1	3
NM_014240	LIMD1	0	1	1	0	1	3
NM_014390	SND1	0	1	1	0	1	3
NM_014413	EIF2AK1	1	0	1	0	1	3
NM_014445	SERP1	0	1	1	0	1	3
NM_014476	PDLIM3	0	1	1	0	1	3
NM_014553	TFCP2L1	0	1	1	0	1	3
NM_014598	SOCS7	1	1	0	0	1	3
NM_014639	TTC37	0	1	1	0	1	3
NM_014668	GREB1	0	1	1	0	1	3
NM_014702	KIAA0408	0	1	1	0	1	3
NM_014720	SLK	1	1	0	0	1	3
NM_014729	TOX	0	1	1	0	1	3
NM_014734	SUSD6	0	1	1	0	1	3
NM_014757	MAML1	0	1	1	0	1	3
NM_014761	IST1	0	1	1	0	1	3
NM_014763	MRPL19	0	1	1	0	1	3
NM_014772	CTIF	0	1	1	0	1	3
NM_014774	EFCAB14	0	1	1	0	1	3
NM_014820	TOMM70	0	1	1	0	1	3
NM_014832	TBC1D4	0	1	1	0	1	3
NM_014835	OSBPL2	0	1	1	0	1	3
NM_014848	SV2B	0	1	1	0	1	3
NM_014849	SV2A	0	1	1	0	1	3
NM_014905	GLS	0	1	1	0	1	3
NM_014914	AGAP1	1	1	0	0	1	3
NM_014929	FASTKD2	0	1	1	0	1	3
NM_014938	MLXIP	0	1	1	0	1	3
NM_015035	ZHX3	0	1	1	0	1	3
NM_015038	KIAA0754	0	1	1	0	1	3
NM_015056	RRP1B	0	1	1	0	1	3
NM_015088	TNRC6B	0	1	1	0	1	3
NM_015092	SMG1	0	1	1	0	1	3
NM_015111	N4BP3	0	1	1	0	1	3
NM_015138	RTF1	0	1	1	0	1	3
NM_015144	ZCCHC14	0	1	1	0	1	3
NM_015158	KANK1	0	1	0	1	1	3
NM_015221	DNMBP	0	1	1	0	1	3
NM_015238	WWC1	0	1	1	0	1	3
NM_015263	DMXL2	0	1	1	0	1	3
NM_015271	TRIM2	0	1	1	0	1	3
NM_015278	SASH1	0	1	1	0	1	3
NM_015330	SPECC1L	0	1	1	0	1	3
NM_015352	POFUT1	0	1	1	0	1	3
NM_015355	SUZ12	0	1	1	0	1	3
NM_015431	TRIM58	0	1	1	0	1	3
NM_015439	CCDC28A	0	1	1	0	1	3
NM_015458	MTMR9	0	1	1	0	1	3
NM_015470	RAB11FIP5	0	1	1	0	1	3
NM_015550	OSBPL3	0	1	1	0	1	3
NM_015599	PGM3	0	1	1	0	1	3
NM_015640	SERBP1	0	1	1	0	1	3
NM_015675	GADD45B	0	1	1	0	1	3
NM_015691	WWC3	0	1	1	0	1	3
NM_015888	HOOK1	0	1	1	0	1	3
NM_015984	UCHL5	0	1	1	0	1	3
NM_016006	ABHD5	0	1	1	0	1	3
NM_016019	LUC7L2	0	1	1	0	1	3
NM_016052	RRP15	0	1	1	0	1	3
NM_016063	HDDC2	0	1	0	1	1	3
NM_016206	VGLL3	1	0	1	0	1	3
NM_016255	FAM8A1	0	1	1	0	1	3
NM_016307	PRRX2	0	1	1	0	1	3
NM_016441	CRIM1	0	1	1	0	1	3
NM_016481	TRMO	0	1	1	0	1	3
NM_016507	CDK12	0	1	1	0	1	3
NM_016511	CLEC1A	0	1	1	0	1	3
NM_016529	ATP8A2	0	1	1	0	1	3
NM_016546	C1RL	0	1	1	0	1	3
NM_016734	PAX5	0	1	1	0	1	3
NM_016954	TBX22	1	1	0	0	1	3
NM_017412	FZD3	0	1	1	0	1	3
NM_017420	SIX4	0	1	1	0	1	3
NM_017629	AGO4	0	1	1	0	1	3
NM_017635	KMT5B	0	1	0	1	1	3
NM_017650	PPP1R9A	1	1	0	0	1	3
NM_017712	PGPEP1	0	1	1	0	1	3
NM_017824	MARCHF5	0	1	1	0	1	3
NM_017831	RNF125	0	1	1	0	1	3
NM_017839	LPCAT2	0	1	1	0	1	3
NM_017877	SLC35F6	0	1	1	0	1	3
NM_017880	C2orf42	0	1	1	0	1	3
NM_017882	CLN6	0	1	1	0	1	3
NM_017898	MTARC2	0	1	1	0	1	3
NM_017902	HIF1AN	0	1	1	0	1	3
NM_017905	TMCO3	0	1	1	0	1	3
NM_017921	NPLOC4	0	1	1	0	1	3
NM_017966	VPS37C	0	1	1	0	1	3
NM_017972	GPATCH2L	1	1	0	0	1	3
NM_017988	SCYL2	0	1	1	0	1	3
NM_018036	ATG2B	0	1	1	0	1	3
NM_018059	RADIL	0	1	1	0	1	3
NM_018068	PIWIL2	0	1	1	0	1	3
NM_018085	IPO9	0	1	1	0	1	3
NM_018087	NDC1	0	1	1	0	1	3
NM_018128	TSR1	0	1	1	0	1	3
NM_018159	NUDT11	0	1	1	0	1	3
NM_018176	LGI2	0	1	1	0	1	3
NM_018201	TBC1D13	0	1	1	0	1	3
NM_018204	CKAP2	0	1	0	1	1	3
NM_018215	PNMA8A	0	1	1	0	1	3
NM_018227	UBA6	0	1	1	0	1	3
NM_018257	PCMTD2	0	1	1	0	1	3
NM_018393	TCP11L1	0	1	1	0	1	3
NM_018410	HJURP	0	1	1	0	1	3
NM_018423	STYK1	0	1	1	0	1	3
NM_018538	ERMAP	0	1	1	0	1	3
NM_018602	DNAJA4	0	1	1	0	1	3
NM_018697	LANCL2	0	1	1	0	1	3
NM_018702	ADARB2	0	1	1	0	1	3
NM_018712	ELMOD1	0	1	1	0	1	3
NM_018941	CLN8	0	1	1	0	1	3
NM_018972	GDAP1	0	1	1	0	1	3
NM_019009	TOLLIP	0	1	1	0	1	3
NM_019044	CCDC93	0	1	1	0	1	3
NM_019067	GNL3L	0	1	1	0	1	3
NM_019095	CRLS1	0	1	1	0	1	3
NM_019591	ZNF26	0	1	1	0	1	3
NM_019610	RBMXL1	0	1	1	0	1	3
NM_020116	FSTL5	0	1	1	0	1	3
NM_020235	BBX	0	1	1	0	1	3
NM_020245	TULP4	0	1	1	0	1	3
NM_020338	ZMIZ1	0	1	1	0	1	3
NM_020342	SLC39A10	0	1	0	1	1	3
NM_020343	RALGAPA2	0	1	1	0	1	3
NM_020368	UTP3	0	1	1	0	1	3
NM_020375	TIGAR	0	1	1	0	1	3
NM_020459	PAIP2B	0	1	1	0	1	3
NM_020647	JPH1	0	1	1	0	1	3
NM_020686	ABAT	0	1	1	0	1	3
NM_020689	SLC24A3	0	1	1	0	1	3
NM_020726	NLN	0	1	1	0	1	3
NM_020728	ESYT2	0	1	1	0	1	3
NM_020803	KLHL8	0	1	1	0	1	3
NM_020825	CRAMP1	1	1	0	0	1	3
NM_020839	WDR48	1	1	0	0	1	3
NM_020850	RANBP10	0	1	1	0	1	3
NM_020870	SH3RF1	0	1	1	0	1	3
NM_020949	SLC7A14	0	1	1	0	1	3
NM_020956	PRX	0	1	1	0	1	3
NM_021077	NMB	0	1	1	0	1	3
NM_021130	PPIA	0	1	1	0	1	3
NM_021161	KCNK10	0	1	1	0	1	3
NM_021187	CYP4F11	1	1	0	0	1	3
NM_021205	RHOU	0	1	1	0	1	3
NM_021229	NTN4	0	1	1	0	1	3
NM_021647	MFAP3L	1	1	0	0	1	3
NM_021705	NFYA	1	1	0	0	1	3
NM_021732	AVPI1	0	1	1	0	1	3
NM_021804	ACE2	1	1	0	0	1	3
NM_021813	BACH2	0	1	1	0	1	3
NM_021914	CFL2	0	1	1	0	1	3
NM_022039	FBXW4	0	1	1	0	1	3
NM_022066	UBE2O	0	1	1	0	1	3
NM_022143	LRRC4	0	1	1	0	1	3
NM_022454	SOX17	0	1	1	0	1	3
NM_022463	NXN	0	1	0	1	1	3
NM_022473	ZNF106	0	1	1	0	1	3
NM_022495	PCNX4	0	1	1	0	1	3
NM_022497	MRPS25	0	1	1	0	1	3
NM_022719	ESS2	0	1	1	0	1	3
NM_022735	ACBD3	0	1	1	0	1	3
NM_022832	USP46	0	1	1	0	1	3
NM_022900	CASD1	0	1	1	0	1	3
NM_024010	MTRR	0	1	1	0	1	3
NM_024076	KCTD15	0	1	1	0	1	3
NM_024539	RNF128	0	1	1	0	1	3
NM_024562	TANGO6	0	1	1	0	1	3
NM_024569	MPZL1	0	1	1	0	1	3
NM_024594	PANK3	0	1	1	0	1	3
NM_024629	CENPU	0	1	1	0	1	3
NM_024632	SAP30L	0	1	1	0	1	3
NM_024638	QTRT2	0	1	1	0	1	3
NM_024667	VPS37B	0	1	1	0	1	3
NM_024678	NARS2	0	1	1	0	1	3
NM_024725	CCDC82	0	1	1	0	1	3
NM_024734	CLMN	0	1	1	0	1	3
NM_024742	ARMC5	0	1	1	0	1	3
NM_024757	EHMT1	0	1	1	0	1	3
NM_024758	AGMAT	0	1	1	0	1	3
NM_024792	TLCD3A	0	1	1	0	1	3
NM_024817	THSD4	0	1	1	0	1	3
NM_024838	THNSL1	1	1	0	0	1	3
NM_024896	ERMP1	0	1	1	0	1	3
NM_024928	STN1	0	1	1	0	1	3
NM_024947	PHC3	0	1	1	0	1	3
NM_024989	PGAP1	0	1	1	0	1	3
NM_024996	GFM1	0	1	1	0	1	3
NM_025079	ZC3H12A	0	1	1	0	1	3
NM_025081	NYNRIN	0	1	1	0	1	3
NM_025205	MED28	0	1	1	0	1	3
NM_025243	SLC19A3	0	1	1	0	1	3
NM_030571	NDFIP1	0	1	1	0	1	3
NM_030637	DDHD1	0	1	0	1	1	3
NM_030640	DUSP16	0	1	1	0	1	3
NM_030667	PTPRO	1	1	0	0	1	3
NM_030668	PTPRO	1	1	0	0	1	3
NM_030670	PTPRO	1	1	0	0	1	3
NM_030786	SYNC	0	1	1	0	1	3
NM_030791	SGPP1	0	1	1	0	1	3
NM_030794	TDRD3	0	1	1	0	1	3
NM_030916	NECTIN4	0	1	1	0	1	3
NM_030918	SNX27	0	1	1	0	1	3
NM_030927	TSPAN14	0	1	1	0	1	3
NM_030959	OR12D3	0	1	1	0	1	3
NM_031243	HNRNPA2B1	0	1	1	0	1	3
NM_031371	ARID4B	0	1	1	0	1	3
NM_031419	NFKBIZ	1	1	0	0	1	3
NM_031427	DNAL1	0	1	1	0	1	3
NM_031483	ITCH	0	1	1	0	1	3
NM_031485	GRWD1	0	1	1	0	1	3
NM_031913	ESYT3	0	1	1	0	1	3
NM_032042	FAM172A	0	1	1	0	1	3
NM_032048	EMILIN2	0	1	1	0	1	3
NM_032116	KATNAL1	0	1	1	0	1	3
NM_032125	TMEM222	0	1	0	1	1	3
NM_032128	SLC10A7	1	0	1	0	1	3
NM_032214	SLA2	0	1	1	0	1	3
NM_032466	ASPH	0	1	1	0	1	3
NM_032495	HOPX	0	1	1	0	1	3
NM_032646	TTYH2	0	1	1	0	1	3
NM_032728	PLPP7	0	1	1	0	1	3
NM_032784	RSPO3	0	1	1	0	1	3
NM_032812	PLXDC2	0	1	1	0	1	3
NM_032849	MEDAG	0	1	1	0	1	3
NM_032852	ATG4C	0	1	1	0	1	3
NM_032975	DTNA	0	1	1	0	1	3
NM_032976	CASP10	0	1	1	0	1	3
NM_032977	CASP10	0	1	1	0	1	3
NM_033116	NEK9	0	1	1	0	1	3
NM_033224	PURB	0	1	1	0	1	3
NM_033255	EPSTI1	0	1	1	0	1	3
NM_033280	SEC11C	0	1	1	0	1	3
NM_033386	MICALL1	0	1	1	0	1	3
NM_033420	TMEM259	0	1	1	0	1	3
NM_033542	SYS1	0	1	1	0	1	3
NM_033637	BTRC	0	1	1	0	1	3
NM_052820	CORO2A	0	1	0	1	1	3
NM_052906	ELFN2	0	1	1	0	1	3
NM_054016	SRSF10	1	1	0	0	1	3
NM_058241	CCNT2	0	1	1	0	1	3
NM_080612	GAB3	0	1	1	0	1	3
NM_080628	TLDC2	1	1	0	0	1	3
NM_080913	ASGR2	0	1	0	1	1	3
NM_080914	ASGR2	0	1	0	1	1	3
NM_130798	SNAP23	1	1	0	0	1	3
NM_130810	DNAAF4	0	1	1	0	1	3
NM_133259	LRPPRC	0	1	1	0	1	3
NM_133263	PPARGC1B	0	1	1	0	1	3
NM_133486	MBNL3	0	1	1	0	1	3
NM_133496	SLC30A7	0	1	1	0	1	3
NM_134421	HPCAL1	0	1	1	0	1	3
NM_134442	CREB1	0	1	1	0	1	3
NM_138576	BCL11B	0	1	1	0	1	3
NM_138635	H2AZ2	0	1	1	0	1	3
NM_138800	TRIM43	0	1	1	0	1	3
NM_138980	MAPK10	0	1	1	0	1	3
NM_139071	SMARCD1	0	1	0	1	1	3
NM_139265	EHD4	0	1	1	0	1	3
NM_139266	STAT1	0	1	1	0	1	3
NM_139279	MCFD2	1	1	0	0	1	3
NM_139319	SLC17A8	0	1	1	0	1	3
NM_144499	GNAT1	0	1	1	0	1	3
NM_144582	TEX261	0	1	1	0	1	3
NM_144624	UHMK1	0	1	1	0	1	3
NM_144665	SESN3	0	1	1	0	1	3
NM_145010	ENKUR	0	1	1	0	1	3
NM_145054	CFAP52	0	1	1	0	1	3
NM_145115	ZSCAN25	0	1	1	0	1	3
NM_145206	VTI1A	0	1	1	0	1	3
NM_145212	MRPL30	0	1	1	0	1	3
NM_145297	ZNF626	0	1	1	0	1	3
NM_145307	RTKN2	0	1	1	0	1	3
NM_145316	TMEM217	0	1	1	0	1	3
NM_145803	TRAF6	1	1	0	0	1	3
NM_145861	EDARADD	1	1	0	0	1	3
NM_146388	MRPL4	0	1	1	0	1	3
NM_147686	TRAF3IP2	0	1	1	0	1	3
NM_148921	EPN2	1	1	0	0	1	3
NM_152233	SNX6	1	1	0	0	1	3
NM_152293	TADA2B	0	1	1	0	1	3
NM_152313	SLC36A4	0	1	1	0	1	3
NM_152383	DIS3L2	0	1	1	0	1	3
NM_152388	TMEM237	0	1	1	0	1	3
NM_152424	AMER1	0	1	1	0	1	3
NM_152449	LYSMD4	1	1	0	0	1	3
NM_152455	ZSCAN29	0	1	1	0	1	3
NM_152556	BMT2	0	1	1	0	1	3
NM_152558	IQCE	0	1	1	0	1	3
NM_152608	SDE2	0	1	1	0	1	3
NM_152624	DCP2	0	1	1	0	1	3
NM_152625	ZNF366	0	1	1	0	1	3
NM_152663	RALGPS2	0	1	1	0	1	3
NM_152677	ZSCAN4	0	1	1	0	1	3
NM_152703	SAMD9L	0	1	1	0	1	3
NM_152727	CPNE2	0	1	1	0	1	3
NM_152733	BTBD9	0	1	1	0	1	3
NM_152735	ZBTB9	0	1	1	0	1	3
NM_152742	GPC2	0	1	1	0	1	3
NM_152864	NKAIN4	0	1	1	0	1	3
NM_152904	SPECC1	0	1	1	0	1	3
NM_153050	MTMR3	0	1	1	0	1	3
NM_153186	KANK1	0	1	0	1	1	3
NM_153234	LIX1	0	1	1	0	1	3
NM_153273	IP6K1	0	1	1	0	1	3
NM_153354	TMEM161B	0	1	1	0	1	3
NM_153442	GPR26	0	1	1	0	1	3
NM_153456	HS6ST3	0	1	1	0	1	3
NM_153499	CAMKK2	1	1	0	0	1	3
NM_153648	SLC24A4	0	1	1	0	1	3
NM_153712	TTL	0	1	1	0	1	3
NM_153810	CACUL1	0	1	1	0	1	3
NM_153826	CD46	0	1	1	0	1	3
NM_153839	ADGRF2	0	1	1	0	1	3
NM_172226	CAMKK2	1	1	0	0	1	3
NM_172236	POFUT1	0	1	1	0	1	3
NM_172241	CTAGE1	0	1	1	0	1	3
NM_172350	CD46	0	1	1	0	1	3
NM_172367	TRARG1	0	1	1	0	1	3
NM_173075	APBB2	1	1	0	0	1	3
NM_173510	CCDC117	0	1	1	0	1	3
NM_173598	KSR2	0	1	1	0	1	3
NM_173601	GXYLT1	0	1	1	0	1	3
NM_173630	RTTN	0	1	1	0	1	3
NM_174901	FAM9C	0	1	1	0	1	3
NM_174908	CCDC50	0	1	1	0	1	3
NM_174909	TMEM167A	0	1	1	0	1	3
NM_174934	SCN4B	0	1	1	0	1	3
NM_174951	FAM9A	0	1	1	0	1	3
NM_175077	SLA2	0	1	1	0	1	3
NM_175709	CBX7	0	1	1	0	1	3
NM_175736	FMNL3	0	1	1	0	1	3
NM_175767	IL6ST	0	1	1	0	1	3
NM_175866	UHMK1	0	1	1	0	1	3
NM_176783	PSME1	0	1	1	0	1	3
NM_176818	GATC	0	1	1	0	1	3
NM_177924	ASAH1	0	1	1	0	1	3
NM_178009	DGKH	1	1	0	0	1	3
NM_178191	ATP5IF1	0	1	1	0	1	3
NM_178507	OAF	0	1	1	0	1	3
NM_178539	TAFA2	0	1	1	0	1	3
NM_180989	GPR180	0	1	1	0	1	3
NM_181521	CMTM4	0	1	1	0	1	3
NM_181552	CUX1	1	1	0	0	1	3
NM_181621	KRTAP13-2	1	0	1	0	1	3
NM_181723	MICU3	0	1	1	0	1	3
NM_182551	LCLAT1	0	1	1	0	1	3
NM_182580	CYB561D1	0	1	1	0	1	3
NM_182595	POM121L12	0	1	1	0	1	3
NM_183238	ZNF605	0	1	1	0	1	3
NM_194285	SPTY2D1	0	1	1	0	1	3
NM_194434	VAPA	0	1	1	0	1	3
NM_198066	GNPNAT1	0	1	1	0	1	3
NM_198256	E2F6	0	1	1	0	1	3
NM_198277	SLC37A2	0	1	1	0	1	3
NM_198279	BCLAF3	0	1	1	0	1	3
NM_198467	RSBN1L	0	1	1	0	1	3
NM_198580	SLC27A1	0	1	1	0	1	3
NM_198679	RAPGEF1	0	1	0	1	1	3
NM_198849	SIAH3	0	1	1	0	1	3
NM_199169	PMEPA1	1	1	0	0	1	3
NM_199170	PMEPA1	1	1	0	0	1	3
NM_199171	PMEPA1	1	1	0	0	1	3
NM_199245	VAMP1	0	1	1	0	1	3
NM_199420	POLQ	0	1	1	0	1	3
NM_201559	FOXO3	0	1	1	0	1	3
NM_201647	STAMBP	1	1	0	0	1	3
NM_201997	SF1	0	1	1	0	1	3
NM_203495	COMMD6	0	1	1	0	1	3
NM_206853	QKI	0	1	1	0	1	3
NM_206854	QKI	0	1	1	0	1	3
NM_206855	QKI	0	1	1	0	1	3
NM_206933	USH2A	0	1	1	0	1	3
NM_207103	SCIMP	0	1	1	0	1	3
NM_207317	ZNF474	0	1	1	0	1	3
NM_207330	NIPAL1	0	1	1	0	1	3
NM_207406	BEND4	0	1	1	0	1	3
NM_213599	ANO5	0	1	1	0	1	3
NM_000051	ATM	0	1	0	0	1	2
NM_000053	ATP7B	0	0	1	0	1	2
NM_000084	CLCN5	0	1	0	0	1	2
NM_000144	FXN	0	0	1	0	1	2
NM_000248	MITF	0	1	0	0	1	2
NM_000270	PNP	0	0	1	0	1	2
NM_000307	POU3F4	0	0	1	0	1	2
NM_000351	STS	0	1	1	0	0	2
NM_000373	UMPS	0	0	1	0	1	2
NM_000442	PECAM1	1	0	0	0	1	2
NM_000452	SLC10A2	0	0	1	0	1	2
NM_000546	TP53	0	0	1	0	1	2
NM_000572	IL10	0	0	1	0	1	2
NM_000581	GPX1	0	0	1	0	1	2
NM_000601	HGF	0	0	1	0	1	2
NM_000614	CNTF	0	0	1	0	1	2
NM_000620	NOS1	0	1	0	0	1	2
NM_000634	CXCR1	0	0	1	0	1	2
NM_000660	TGFB1	0	0	1	0	1	2
NM_000663	ABAT	0	1	0	0	1	2
NM_000721	CACNA1E	1	0	0	0	1	2
NM_000830	GRIK1	0	1	1	0	0	2
NM_000831	GRIK3	0	1	1	0	0	2
NM_000860	HPGD	0	0	1	0	1	2
NM_000959	PTGFR	0	1	0	0	1	2
NM_000990	RPL27A	0	0	1	0	1	2
NM_001001323	ATP2B1	0	0	1	0	1	2
NM_001001330	REEP3	0	0	1	0	1	2
NM_001001412	CALHM1	0	1	1	0	0	2
NM_001001413	GOLGA6L1	0	1	0	0	1	2
NM_001001433	STX16	0	1	0	0	1	2
NM_001001549	GRB10	0	1	0	0	1	2
NM_001001550	GRB10	0	1	0	0	1	2
NM_001001555	GRB10	0	1	0	0	1	2
NM_001001664	SPOPL	0	1	1	0	0	2
NM_001001668	ZNF470	0	0	1	0	1	2
NM_001001890	RUNX1	0	1	1	0	0	2
NM_001001928	PPARA	0	1	0	0	1	2
NM_001002026	CLDN18	0	0	1	0	1	2
NM_001002257	LCLAT1	0	1	0	0	1	2
NM_001002762	DNAJB12	0	0	1	0	1	2
NM_001002838	WNK3	0	0	1	0	1	2
NM_001002860	BTBD7	0	0	1	0	1	2
NM_001002862	DERL3	0	0	1	0	1	2
NM_001003652	SMAD2	0	1	0	0	1	2
NM_001003665	STUM	0	0	1	0	1	2
NM_001003715	RECQL5	0	0	1	0	1	2
NM_001003716	RECQL5	0	0	1	0	1	2
NM_001003760	KLHL31	0	0	1	0	1	2
NM_001003803	DMAC2L	0	0	1	0	1	2
NM_001003805	DMAC2L	0	0	1	0	1	2
NM_001003942	BMF	0	1	0	0	1	2
NM_001003943	BMF	0	1	0	0	1	2
NM_001004196	CD200	0	1	0	0	1	2
NM_001005354	PRR13	0	1	0	0	1	2
NM_001005746	CACNB4	1	0	0	0	1	2
NM_001005747	CACNB4	1	0	0	0	1	2
NM_001005851	ZNF780B	0	1	0	0	1	2
NM_001006115	IP6K1	0	1	0	0	1	2
NM_001006622	WDR33	0	0	1	0	1	2
NM_001006623	WDR33	0	0	1	0	1	2
NM_001006665	RPS6KA1	0	1	0	0	1	2
NM_001006939	LRRC18	0	0	1	0	1	2
NM_001007024	GOSR1	0	1	0	0	1	2
NM_001007025	GOSR1	0	1	0	0	1	2
NM_001007101	ZNF484	0	1	0	0	1	2
NM_001007561	IRGQ	0	1	1	0	0	2
NM_001008539	SLC7A2	0	1	1	0	0	2
NM_001008693	CST9	0	0	1	0	1	2
NM_001008707	EML1	0	1	0	0	1	2
NM_001008801	ZNF468	0	1	1	0	0	2
NM_001008910	STK16	0	0	1	0	1	2
NM_001009185	ACSL6	0	0	1	0	1	2
NM_001009880	KIAA0930	0	0	1	0	1	2
NM_001009899	USF3	0	1	1	0	0	2
NM_001010853	PM20D2	0	1	1	0	0	2
NM_001010883	FAM102B	0	0	1	0	1	2
NM_001010922	BCL2L15	0	0	1	0	1	2
NM_001011554	SLC13A3	0	1	1	0	0	2
NM_001011724	HNRNPA1L2	0	1	0	0	1	2
NM_001011725	HNRNPA1L2	0	1	0	0	1	2
NM_001012279	SOGA3	0	1	0	0	1	2
NM_001012418	MYLK4	0	1	0	0	1	2
NM_001012446	FAM221B	0	0	1	0	1	2
NM_001012508	SPRN	0	0	1	0	1	2
NM_001012729	DUXA	0	0	1	0	1	2
NM_001012755	SLC25A53	0	1	0	0	1	2
NM_001012967	DDX60L	0	1	0	0	1	2
NM_001013031	SORCS1	0	1	0	0	1	2
NM_001013642	TRNP1	0	0	1	0	1	2
NM_001014380	KATNAL1	0	1	0	0	1	2
NM_001014450	SPRR2F	0	0	1	0	1	2
NM_001015048	BAG5	0	0	1	0	1	2
NM_001017361	KHDC3L	0	0	1	0	1	2
NM_001017368	RFFL	0	1	0	0	1	2
NM_001017523	BTBD11	0	1	0	0	1	2
NM_001017524	SIRT3	0	1	0	0	1	2
NM_001017922	ERMAP	0	1	0	0	1	2
NM_001017928	MIX23	0	1	1	0	0	2
NM_001017969	KIAA2026	0	0	1	0	1	2
NM_001017980	VMA21	0	0	1	0	1	2
NM_001018050	POLR3H	0	1	0	0	1	2
NM_001018052	POLR3H	0	1	0	0	1	2
NM_001018065	NTRK2	0	1	0	0	1	2
NM_001018067	SERBP1	0	1	0	0	1	2
NM_001018068	SERBP1	0	1	0	0	1	2
NM_001018069	SERBP1	0	1	0	0	1	2
NM_001018116	CAVIN4	0	1	1	0	0	2
NM_001020825	NR3C1	0	0	1	0	1	2
NM_001024843	TNRC6B	0	1	0	0	1	2
NM_001025081	MBP	0	0	1	0	1	2
NM_001025091	ABCF1	0	0	1	0	1	2
NM_001025109	CD34	0	1	0	0	1	2
NM_001025197	CHI3L2	0	0	1	0	1	2
NM_001029955	DCAF4L1	0	0	1	0	1	2
NM_001030055	ARHGAP5	0	0	1	0	1	2
NM_001031685	TP53BP2	0	1	0	0	1	2
NM_001031716	NABP1	0	1	0	0	1	2
NM_001031733	CALML4	0	0	1	0	1	2
NM_001031743	CFAP206	0	0	1	0	1	2
NM_001032283	TMPO	0	0	1	0	1	2
NM_001033044	GLUL	0	0	1	0	1	2
NM_001033554	SPECC1	0	1	0	0	1	2
NM_001033557	PPM1B	0	0	1	0	1	2
NM_001034996	RPL14	0	1	0	0	1	2
NM_001037165	FOXK1	0	0	1	0	1	2
NM_001039479	AREL1	0	0	1	0	1	2
NM_001039618	CREBZF	0	1	0	0	1	2
NM_001039660	IL18BP	0	0	1	0	1	2
NM_001039715	DIO1	0	1	0	0	1	2
NM_001039936	CHN2	0	1	0	0	1	2
NM_001040429	PCDH17	0	0	1	0	1	2
NM_001040630	NCALD	0	1	1	0	0	2
NM_001040647	CRCP	0	1	0	0	1	2
NM_001040648	CRCP	0	1	0	0	1	2
NM_001040694	INCENP	0	0	1	0	1	2
NM_001040715	KIAA0895L	0	1	0	0	1	2
NM_001040875	GDAP1	0	1	0	0	1	2
NM_001042465	PSAP	0	1	0	0	1	2
NM_001042475	CEP85L	0	1	1	0	0	2
NM_001042497	SLC12A6	0	0	1	0	1	2
NM_001042633	SNX21	0	0	1	0	1	2
NM_001042681	RERE	0	1	0	0	1	2
NM_001042682	RERE	0	1	0	0	1	2
NM_001043352	TPM3	0	1	1	0	0	2
NM_001044385	TMEM237	0	1	0	0	1	2
NM_001047	SRD5A1	0	0	1	0	1	2
NM_001066	TNFRSF1B	0	1	1	0	0	2
NM_001077238	SPPL2B	0	1	0	0	1	2
NM_001077418	TMEM231	0	0	1	0	1	2
NM_001079520	DACT1	0	0	1	0	1	2
NM_001079537	TRAPPC6B	0	1	1	0	0	2
NM_001079559	HNRNPUL2	0	0	1	0	1	2
NM_001079669	TMTC4	0	0	1	0	1	2
NM_001079843	CASZ1	0	0	1	0	1	2
NM_001079872	CUL4B	0	0	1	0	1	2
NM_001080378	PACRG	0	0	1	0	1	2
NM_001080383	GJC1	0	0	1	0	1	2
NM_001080450	BEND3	0	1	0	0	1	2
NM_001080462	TMEM202	0	0	1	0	1	2
NM_001080475	PLEKHM3	0	1	1	0	0	2
NM_001080477	TENM3	0	1	1	0	0	2
NM_001080508	TBX18	0	0	1	0	1	2
NM_001080556	CFAP52	0	1	0	0	1	2
NM_001080975	REPS2	0	1	0	0	1	2
NM_001081573	GAB3	0	1	0	0	1	2
NM_001083112	GPD2	0	0	1	0	1	2
NM_001083956	ZNF655	0	1	0	0	1	2
NM_001085049	MRAS	0	1	0	0	1	2
NM_001085368	ZNF655	0	1	0	0	1	2
NM_001085411	NADK2	0	1	0	0	1	2
NM_001093771	TXNRD1	0	0	1	0	1	2
NM_001098484	SLC4A4	0	1	0	0	1	2
NM_001098504	DDX17	0	0	1	0	1	2
NM_001098620	PCBP2	0	1	0	0	1	2
NM_001099272	BTBD9	0	1	0	0	1	2
NM_001099287	NIPAL4	0	0	1	0	1	2
NM_001099294	SHISAL1	0	0	1	0	1	2
NM_001099432	BCAS3	0	0	1	0	1	2
NM_001099650	GXYLT1	0	1	0	0	1	2
NM_001100169	IMMT	1	0	0	0	1	2
NM_001100170	IMMT	1	0	0	0	1	2
NM_001100391	RALYL	0	0	1	0	1	2
NM_001100619	CABLES1	0	0	1	0	1	2
NM_001100626	ERLIN1	0	1	0	0	1	2
NM_001101417	CRPPA	0	1	0	0	1	2
NM_001102653	OTUD4	0	1	1	0	0	2
NM_001104925	PCMTD2	0	1	0	0	1	2
NM_001105530	CAP1	0	0	1	0	1	2
NM_001105544	ECHDC1	0	1	0	0	1	2
NM_001105568	KIF13A	0	0	1	0	1	2
NM_001109659	C16orf92	1	0	0	0	1	2
NM_001110781	SLC35E2B	0	1	0	0	1	2
NM_001111284	IGF1	0	1	0	0	1	2
NM_001112800	SLC8A1	1	0	0	0	1	2
NM_001112801	SLC8A1	1	0	0	0	1	2
NM_001112802	SLC8A1	1	0	0	0	1	2
NM_001112812	GRIA4	0	1	0	0	1	2
NM_001113226	NTNG1	0	1	0	0	1	2
NM_001113228	NTNG1	0	1	0	0	1	2
NM_001113491	SEPTIN9	0	1	0	0	1	2
NM_001113492	SEPTIN9	0	1	0	0	1	2
NM_001113493	SEPTIN9	0	1	0	0	1	2
NM_001113494	SEPTIN9	0	1	0	0	1	2
NM_001113495	SEPTIN9	0	1	0	0	1	2
NM_001113496	SEPTIN9	0	1	0	0	1	2
NM_001113561	RNF180	0	1	1	0	0	2
NM_001113738	ARL17A	0	0	1	0	1	2
NM_001114107	PDLIM3	0	1	0	0	1	2
NM_001114173	CTSC	0	0	1	0	1	2
NM_001114380	ITGAL	0	1	0	0	1	2
NM_001114735	BCL2A1	0	0	1	0	1	2
NM_001118	ADCYAP1R1	0	0	1	0	1	2
NM_001122634		0	1	0	0	1	2
NM_001122824	TACC1	0	1	0	0	1	2
NM_001123066	MAPT	0	0	1	0	1	2
NM_001126113	TP53	0	0	1	0	1	2
NM_001126181	NRGN	0	0	1	0	1	2
NM_001127174	MRO	0	1	0	0	1	2
NM_001127175	MRO	0	1	0	0	1	2
NM_001127176	MRO	0	1	0	0	1	2
NM_001127216	GFI1	0	1	0	0	1	2
NM_001127223	CD59	0	1	0	0	1	2
NM_001127225	CD59	0	1	0	0	1	2
NM_001127226	CD59	0	1	0	0	1	2
NM_001127227	CD59	0	1	0	0	1	2
NM_001127232	AUTS2	0	0	1	0	1	2
NM_001127399	YPEL5	0	1	0	0	1	2
NM_001127400	YPEL5	0	1	0	0	1	2
NM_001127448	ABAT	0	1	0	0	1	2
NM_001127457	CRY2	0	1	0	0	1	2
NM_001127458	CRLS1	0	1	0	0	1	2
NM_001127505	ASAH1	0	1	0	0	1	2
NM_001127671	LIFR	0	1	0	0	1	2
NM_001127899	CLCN5	0	1	0	0	1	2
NM_001128	AP1G1	0	0	1	0	1	2
NM_001128159	VPS53	0	0	1	0	1	2
NM_001128164	ATXN1	0	1	0	0	1	2
NM_001128309	TSPAN14	0	1	0	0	1	2
NM_001128427	FSTL5	0	1	0	0	1	2
NM_001128428	FSTL5	0	1	0	0	1	2
NM_001128431	SLC39A14	0	0	1	0	1	2
NM_001128626	SPIRE1	0	0	1	0	1	2
NM_001128911	PCBP2	0	1	0	0	1	2
NM_001128912	PCBP2	0	1	0	0	1	2
NM_001128913	PCBP2	0	1	0	0	1	2
NM_001128914	PCBP2	0	1	0	0	1	2
NM_001128933	SYNPO2	0	0	1	0	1	2
NM_001129731	PLEKHG4	0	0	1	0	1	2
NM_001129827	CACNA1C	0	1	0	0	1	2
NM_001129829	CACNA1C	0	1	0	0	1	2
NM_001129830	CACNA1C	0	1	0	0	1	2
NM_001129831	CACNA1C	0	1	0	0	1	2
NM_001129832	CACNA1C	0	1	0	0	1	2
NM_001129833	CACNA1C	0	1	0	0	1	2
NM_001129834	CACNA1C	0	1	0	0	1	2
NM_001129835	CACNA1C	0	1	0	0	1	2
NM_001129836	CACNA1C	0	1	0	0	1	2
NM_001129837	CACNA1C	0	1	0	0	1	2
NM_001129838	CACNA1C	0	1	0	0	1	2
NM_001129839	CACNA1C	0	1	0	0	1	2
NM_001129840	CACNA1C	0	1	0	0	1	2
NM_001129841	CACNA1C	0	1	0	0	1	2
NM_001129842	CACNA1C	0	1	0	0	1	2
NM_001129843	CACNA1C	0	1	0	0	1	2
NM_001129844	CACNA1C	0	1	0	0	1	2
NM_001129846	CACNA1C	0	1	0	0	1	2
NM_001129994	KCTD15	0	1	0	0	1	2
NM_001129995	KCTD15	0	1	0	0	1	2
NM_001130006	GSPT1	0	1	0	0	1	2
NM_001130007	GSPT1	0	1	0	0	1	2
NM_001130011	TEX101	0	1	0	0	1	2
NM_001130037	ELMOD1	0	1	0	0	1	2
NM_001130067	TRIM2	0	1	0	0	1	2
NM_001130081	PLD1	0	0	1	0	1	2
NM_001130182	DNAJA4	0	1	0	0	1	2
NM_001130183	DNAJA4	0	1	0	0	1	2
NM_001130413	SCNN1D	1	0	0	0	1	2
NM_001130528	SPAG9	0	1	1	0	0	2
NM_001130674	CALU	0	1	0	0	1	2
NM_001130690	PDE10A	0	1	0	0	1	2
NM_001130726	CCDC149	0	0	1	0	1	2
NM_001130831	GAS7	0	0	1	0	1	2
NM_001130865	DMRT2	0	0	1	0	1	2
NM_001130913	ZNF720	0	1	1	0	0	2
NM_001130961	PLCH1	0	0	1	0	1	2
NM_001130969	NSMF	0	1	0	0	1	2
NM_001130970	NSMF	0	1	0	0	1	2
NM_001130971	NSMF	0	1	0	0	1	2
NM_001131062	SAP30L	0	1	0	0	1	2
NM_001131063	SAP30L	0	1	0	0	1	2
NM_001134223	USP46	0	1	0	0	1	2
NM_001134335	EIF2AK1	1	0	0	0	1	2
NM_001134398	VAV2	0	1	0	0	1	2
NM_001134400	CYB561D1	0	1	0	0	1	2
NM_001134402	CYB561D1	0	1	0	0	1	2
NM_001134470	DIPK2A	0	1	0	0	1	2
NM_001134651	EIF4E3	0	1	1	0	0	2
NM_001134657	PRR23C	0	0	1	0	1	2
NM_001134772	STX16	0	1	0	0	1	2
NM_001135110	DNAJA3	0	0	1	0	1	2
NM_001135556	DYNC1I1	0	0	1	0	1	2
NM_001135570	C12orf73	0	1	1	0	0	2
NM_001135598	CLHC1	0	1	0	0	1	2
NM_001135608	ARHGAP26	0	0	1	0	1	2
NM_001135669	XPR1	0	1	0	0	1	2
NM_001135690	PENK	0	1	0	0	1	2
NM_001135721	PIWIL2	0	1	0	0	1	2
NM_001135751	DERL3	0	0	1	0	1	2
NM_001135863	ETFBKMT	0	1	1	0	0	2
NM_001135919	SLC46A3	0	1	1	0	0	2
NM_001135937	SMAD2	0	1	0	0	1	2
NM_001136000	ABL2	0	1	0	0	1	2
NM_001136127	DNM3	0	0	1	0	1	2
NM_001136156	ZNF507	0	0	1	0	1	2
NM_001136193	FASTKD2	0	1	0	0	1	2
NM_001136194	FASTKD2	0	1	0	0	1	2
NM_001136478	ANP32E	0	1	0	0	1	2
NM_001136479	ANP32E	0	1	0	0	1	2
NM_001136528	SERPINE2	0	0	1	0	1	2
NM_001136536	DTHD1	0	1	0	0	1	2
NM_001137604	POLR1B	0	1	0	0	1	2
NM_001139498	FGF13	0	1	0	0	1	2
NM_001139500	FGF13	0	1	0	0	1	2
NM_001139501	FGF13	0	1	0	0	1	2
NM_001139502	FGF13	0	1	0	0	1	2
NM_001139510	ECHDC1	0	1	0	0	1	2
NM_001142348	SCN4B	0	1	0	0	1	2
NM_001142349	SCN4B	0	1	0	0	1	2
NM_001142397	CTIF	0	1	0	0	1	2
NM_001142401	CD164	0	1	0	0	1	2
NM_001142402	CD164	0	1	0	0	1	2
NM_001142404	CD164	0	1	0	0	1	2
NM_001142414	CRCP	0	1	0	0	1	2
NM_001142495	MYO5A	0	1	0	0	1	2
NM_001142548	RAD54L	0	0	1	0	1	2
NM_001142568	BBX	0	1	0	0	1	2
NM_001142649	ANO5	0	1	0	0	1	2
NM_001142782	MAGI3	0	1	1	0	0	2
NM_001143757	LRRC27	0	1	0	0	1	2
NM_001143821	PLEKHA5	0	0	1	0	1	2
NM_001143827	MAPRE2	0	0	1	0	1	2
NM_001143835	NFRKB	0	0	1	0	1	2
NM_001144028	NDOR1	0	1	0	0	1	2
NM_001144878	IMPA1	0	1	0	0	1	2
NM_001144884	SLC30A7	0	1	0	0	1	2
NM_001145004	GOLGA6L6	0	1	0	0	1	2
NM_001145009	BTN3A1	0	0	1	0	1	2
NM_001145055	IL18BP	0	0	1	0	1	2
NM_001145093	ZNF619	0	1	0	0	1	2
NM_001145149	VAMP7	0	1	0	0	1	2
NM_001145161	UBE2QL1	0	0	1	0	1	2
NM_001145191	FAM200B	0	1	0	0	1	2
NM_001145256	IRAK4	0	0	1	0	1	2
NM_001145277	NECAP2	0	0	1	0	1	2
NM_001145288	SLC17A8	0	1	0	0	1	2
NM_001145314	CEP44	0	0	1	0	1	2
NM_001145368	PTPN3	0	1	0	0	1	2
NM_001145370	PTPN3	0	1	0	0	1	2
NM_001145371	PTPN3	0	1	0	0	1	2
NM_001145372	PTPN3	0	1	0	0	1	2
NM_001145408	NONO	0	1	0	0	1	2
NM_001145409	NONO	0	1	0	0	1	2
NM_001145410	NONO	0	1	0	0	1	2
NM_001145425	NR1D2	0	1	0	0	1	2
NM_001145454	STMN1	0	0	1	0	1	2
NM_001145459	HOPX	0	1	0	0	1	2
NM_001145468	SPECC1L	0	1	0	0	1	2
NM_001145536	C17orf107	0	1	1	0	0	2
NM_001145541	TCP11L1	0	1	0	0	1	2
NM_001145549	TXNDC5	0	1	0	0	1	2
NM_001145642	RUBCN	0	1	1	0	0	2
NM_001145798	CACNB4	1	0	0	0	1	2
NM_001145816	HPGD	0	0	1	0	1	2
NM_001145838	MTFR1	0	0	1	0	1	2
NM_001145847	PROM1	0	1	0	0	1	2
NM_001145848	PROM1	0	1	0	0	1	2
NM_001145849	PROM1	0	1	0	0	1	2
NM_001145850	PROM1	0	1	0	0	1	2
NM_001145851	PROM1	0	1	0	0	1	2
NM_001145852	PROM1	0	1	0	0	1	2
NM_001145966	MKI67	0	0	1	0	1	2
NM_001146068	CAPN2	0	1	0	0	1	2
NM_001146071	TDRD3	0	1	0	0	1	2
NM_001146191	MPZL1	0	1	0	0	1	2
NM_001146216	TACC1	0	1	0	0	1	2
NM_001146339	VSTM2B	0	0	1	0	1	2
NM_001159587	CD109	0	0	1	0	1	2
NM_001160243	RPAIN	0	0	1	0	1	2
NM_001160355	LY6K	0	0	1	0	1	2
NM_001161522	KLHL2	0	1	1	0	0	2
NM_001161661	WWC1	0	1	0	0	1	2
NM_001161662	WWC1	0	1	0	0	1	2
NM_001161726	PPP2R5C	0	1	0	0	1	2
NM_001162501	TNRC6B	0	1	0	0	1	2
NM_001162505	PEDS1	0	0	1	0	1	2
NM_001162536	RBMXL1	0	1	0	0	1	2
NM_001163417	FAM172A	0	1	0	0	1	2
NM_001163418	FAM172A	0	1	0	0	1	2
NM_001164178	ENTPD1	0	0	1	0	1	2
NM_001164273	MGA	0	0	1	0	1	2
NM_001164281	TRAF3IP2	0	1	0	0	1	2
NM_001164283	TRAF3IP2	0	1	0	0	1	2
NM_001164342	ZBTB20	0	1	0	0	1	2
NM_001164344	ZBTB20	0	1	0	0	1	2
NM_001164345	ZBTB20	0	1	0	0	1	2
NM_001164346	ZBTB20	0	1	0	0	1	2
NM_001164347	ZBTB20	0	1	0	0	1	2
NM_001164381	STAU2	0	1	1	0	0	2
NM_001164440	ANKRD33B	0	1	1	0	0	2
NM_001164464	TRIM43B	0	1	0	0	1	2
NM_001164715	ZNF605	0	1	0	0	1	2
NM_001164751	ASPH	0	1	0	0	1	2
NM_001164752	ASPH	0	1	0	0	1	2
NM_001164753	ASPH	0	1	0	0	1	2
NM_001164755	ASPH	0	1	0	0	1	2
NM_001164811	PET117	0	1	1	0	0	2
NM_001165899	PDE4D	0	1	0	0	1	2
NM_001165937	STARD3	0	1	0	0	1	2
NM_001165938	STARD3	0	1	0	0	1	2
NM_001165977	PROM2	0	0	1	0	1	2
NM_001165978	PROM2	0	0	1	0	1	2
NM_001166049	ERCC1	0	1	0	0	1	2
NM_001166212	CLCF1	0	1	0	0	1	2
NM_001166271	SPATA13	0	0	1	0	1	2
NM_001166278	DLG3	0	1	0	0	1	2
NM_001166550	IDS	0	1	0	0	1	2
NM_001166599	PABIR2	0	0	1	0	1	2
NM_001166693	AFF1	0	0	1	0	1	2
NM_001166700	FAM104B	0	1	0	0	1	2
NM_001166702	FAM104B	0	1	0	0	1	2
NM_001166703	FAM104B	0	1	0	0	1	2
NM_001167580	SV2B	0	1	0	0	1	2
NM_001167623	CACNA1C	0	1	0	0	1	2
NM_001167624	CACNA1C	0	1	0	0	1	2
NM_001167625	CACNA1C	0	1	0	0	1	2
NM_001167674	CADM2	0	1	0	0	1	2
NM_001167856	SBNO1	0	0	1	0	1	2
NM_001167928	IL1RAP	0	1	0	0	1	2
NM_001168	BIRC5	0	1	0	0	1	2
NM_001168236	ABL2	0	1	0	0	1	2
NM_001168237	ABL2	0	1	0	0	1	2
NM_001168238	ABL2	0	1	0	0	1	2
NM_001168239	ABL2	0	1	0	0	1	2
NM_001168551	NDC1	0	1	0	0	1	2
NM_001169122	AFF2	0	1	0	0	1	2
NM_001169123	AFF2	0	1	0	0	1	2
NM_001169124	AFF2	0	1	0	0	1	2
NM_001169125	AFF2	0	1	0	0	1	2
NM_001170553	VSIG1	0	0	1	0	1	2
NM_001170628	AFF2	0	1	0	0	1	2
NM_001170639	CDK20	0	1	0	0	1	2
NM_001170701	MBNL3	0	1	0	0	1	2
NM_001170703	MBNL3	0	1	0	0	1	2
NM_001170704	MBNL3	0	1	0	0	1	2
NM_001170794	BACH2	0	1	0	0	1	2
NM_001171186	FAM9A	0	1	0	0	1	2
NM_001171713		0	1	0	0	1	2
NM_001171795	TRIQK	0	1	0	0	1	2
NM_001171796	TRIQK	0	1	0	0	1	2
NM_001171798	TRIQK	0	1	0	0	1	2
NM_001171799	TRIQK	0	1	0	0	1	2
NM_001171805	TENT4A	0	1	0	0	1	2
NM_001171806		0	1	0	0	1	2
NM_001171931	CDH23	0	0	1	0	1	2
NM_001172225	ZNF540	0	1	1	0	0	2
NM_001172416	KCNJ13	0	0	1	0	1	2
NM_001172418	BTBD9	0	1	0	0	1	2
NM_001172435	RAB3GAP1	0	1	0	0	1	2
NM_001172655	ZNF701	0	0	1	0	1	2
NM_001172698	PPARGC1B	0	1	0	0	1	2
NM_001172699	PPARGC1B	0	1	0	0	1	2
NM_001172704	GGA3	0	0	1	0	1	2
NM_001172712	SP3	0	0	1	0	1	2
NM_001172713	GOLGA4	0	1	0	0	1	2
NM_001173534	DGCR2	0	1	0	0	1	2
NM_001174116	DMXL2	0	1	0	0	1	2
NM_001174117	DMXL2	0	1	0	0	1	2
NM_001174151	ARL13B	0	0	1	0	1	2
NM_001174156	SAMD8	0	0	1	0	1	2
NM_001177	ARL1	0	0	1	0	1	2
NM_001178031	SF1	0	1	0	0	1	2
NM_001178064	NSMF	0	1	0	0	1	2
NM_001178107	ZNF185	0	1	0	0	1	2
NM_001178108	ZNF185	0	1	0	0	1	2
NM_001178109	ZNF185	0	1	0	0	1	2
NM_001178110	ZNF185	0	1	0	0	1	2
NM_001178113	ZNF185	0	1	0	0	1	2
NM_001178115	ZNF185	0	1	0	0	1	2
NM_001178140	TFDP2	0	0	1	0	1	2
NM_001184763	UHMK1	0	1	0	0	1	2
NM_001184781	DGCR2	0	1	0	0	1	2
NM_001184819	GNL3L	0	1	0	0	1	2
NM_001184832	SLC12A1	0	0	1	0	1	2
NM_001184834	ADGRG2	0	0	1	0	1	2
NM_001184906	FBXL20	0	0	1	0	1	2
NM_001184935	NRG2	0	0	1	0	1	2
NM_001184937	EPB41L5	0	0	1	0	1	2
NM_001184967	MITF	0	1	0	0	1	2
NM_001184988	NDUFC1	0	0	1	0	1	2
NM_001190316	IP6K2	0	0	1	0	1	2
NM_001190737	NFIB	0	1	0	0	1	2
NM_001190850	CNOT4	0	0	1	0	1	2
NM_001190906	AKR1D1	0	0	1	0	1	2
NM_001190907	AKR1D1	0	0	1	0	1	2
NM_001190956	ADAM18	0	0	1	0	1	2
NM_001191030	PRR29	0	1	0	0	1	2
NM_001191031	PRR29	0	1	0	0	1	2
NM_001191035	TRIQK	0	1	0	0	1	2
NM_001191036	TRIQK	0	1	0	0	1	2
NM_001193267	SIRT5	0	1	0	0	1	2
NM_001193347	MEF2C	0	0	1	0	1	2
NM_001193360	EXD2	0	0	1	0	1	2
NM_001194986	TRABD2B	0	0	1	0	1	2
NM_001194999	MR1	0	1	0	0	1	2
NM_001195000	MR1	0	1	0	0	1	2
NM_001195035	MR1	0	1	0	0	1	2
NM_001195071	TMEM184B	0	1	0	0	1	2
NM_001195072	TMEM184B	0	1	0	0	1	2
NM_001195602	SEPHS1	0	0	1	0	1	2
NM_001195728	SLC1A2	0	1	0	0	1	2
NM_001197129	SYS1	0	1	0	0	1	2
NM_001197218	PDE4D	0	1	0	0	1	2
NM_001197219	PDE4D	0	1	0	0	1	2
NM_001197220	PDE4D	0	1	0	0	1	2
NM_001197221	PDE4D	0	1	0	0	1	2
NM_001197222	PDE4D	0	1	0	0	1	2
NM_001197223	PDE4D	0	1	0	0	1	2
NM_001197293	DPYSL2	0	1	0	0	1	2
NM_001198719	RBBP7	0	1	0	0	1	2
NM_001198832	PDE4DIP	0	1	0	0	1	2
NM_001198837	RBM14	0	1	0	0	1	2
NM_001198879	ATP5MF-PTCD1	0	0	1	0	1	2
NM_001198909	ATP6V1F	0	1	1	0	0	2
NM_001198939	DTNA	0	1	0	0	1	2
NM_001198940	DTNA	0	1	0	0	1	2
NM_001198942	DTNA	0	1	0	0	1	2
NM_001198943	DTNA	0	1	0	0	1	2
NM_001198944	DTNA	0	1	0	0	1	2
NM_001199135	TANK	0	1	0	0	1	2
NM_001199140	AMMECR1L	0	0	1	0	1	2
NM_001199181	ATP2C1	0	0	1	0	1	2
NM_001199219	INMT	0	1	0	0	1	2
NM_001199261	UCHL5	0	1	0	0	1	2
NM_001199295	ZNF549	0	0	1	0	1	2
NM_001199462	PDCD2	0	1	0	0	1	2
NM_001199633	SLC28A3	0	1	1	0	0	2
NM_001199671	CALU	0	1	0	0	1	2
NM_001199743	DCTN5	0	0	1	0	1	2
NM_001199772	PSMA5	0	1	0	0	1	2
NM_001199773	PSMA5	0	1	0	0	1	2
NM_001199774	PSMA5	0	1	0	0	1	2
NM_001199786	FKBP1A	0	1	0	0	1	2
NM_001199849	DAP3	0	1	0	0	1	2
NM_001199850	DAP3	0	1	0	0	1	2
NM_001199851	DAP3	0	1	0	0	1	2
NM_001199917	PGM3	0	1	0	0	1	2
NM_001199918	PGM3	0	1	0	0	1	2
NM_001201366	DNAL1	0	1	0	0	1	2
NM_001201404	WASF2	0	0	1	0	1	2
NM_001202469	NIPSNAP2	0	1	0	0	1	2
NM_001202489	UBE2G2	0	1	0	0	1	2
NM_001204065	ANKS1B	0	1	0	0	1	2
NM_001204066	ANKS1B	0	1	0	0	1	2
NM_001204067	ANKS1B	0	1	0	0	1	2
NM_001204070	ANKS1B	0	1	0	0	1	2
NM_001204079	ANKS1B	0	1	0	0	1	2
NM_001204080	ANKS1B	0	1	0	0	1	2
[truncated: 9,869 more rows]

## Sheet: IsoTAR targets in multiomics
RNAseq	logFC_DMSO	logFC_MET-inhibited		proteomics	log2FC DMSO	log2FC MET inhibited
ABCB1	0.656051	0.748706		ADAM10	-0.847743	-1.14786
ADAM10	-0.715727	-0.68473		CCDC50	0.885714	0.773729
ALDH1A1	0.675533	0.584672		FADS1	-1.73891	-2.02616
ALG2	-0.812617	-0.796752		FDFT1	-1.65665	-1.07539
ASPH	-0.628904	-0.607278		FYTTD1	-1.09249	-1.10701
B4GALT1	0.684466	0.77501		GOLGA4	0.776393	2.02681
BMT2	-0.738554	-0.976542		NDUFA9	-0.762362	-0.972429
C14orf119	-0.593599	-0.878053		NMD3	-1.16301	-1.39853
CASP7	0.969673	0.923304		OAS2	0.723336	1.14835
CCDC115	-0.642085	-0.682763		PARP9	0.754748	0.610834
CD164	0.75683	0.721229		PPP2R1B	0.741448	1.56049
CDC25A	-0.675411	-0.714395		PRKCA	-0.693463	-2.86112
CDC42SE2	-0.627522	-0.667588		PTGFRN	-1.62739	-1.0536
CDK14	1.07615	1.1182		PVR	1.1056	-1.27437
CEACAM1	0.72751	0.927204		SBNO1	0.930665	1.81692
CEMIP2	0.608966	0.689267		SSB	-0.905262	-1.03605
CHMP6	-0.843926	-0.865789		STAT3	-0.846761	-0.663892
CLDN1	1.32335	1.27392		THBS1	1.17105	0.97604
CMPK2	1.90798	1.34102		TLN1	0.604623	1.05777
CRP	-0.85991	-0.739294		TSR1	-1.34811	-0.881306
CTSO	0.622738	0.636431		UAP1	0.778119	0.622395
CXCL1	-0.929548	-1.05109		WDR77	-1.2103	-1.34352
CXCL10	1.44365	0.948426
CXCL2	-0.947188	-0.850445
CXCL3	-1.14064	-0.711247
CXCL8	-1.73413	-1.82374
DDX60	0.920701	0.937012
DDX60L	0.857583	0.902192
DGCR2	-0.965302	-0.983821
DIPK2A	-0.751479	-0.823427
DTL	-1.32918	-1.54882
DUSP7	-0.693808	-0.775201
DUSP9	-0.630744	-0.745063
EDN1	0.733478	0.777748
EIF4EBP2	-1.05719	-1.1857
ELFN2	0.628185	0.724484
ELOVL5	-0.661489	-0.646117
EMC6	0.822832	0.846987
EMP1	1.07749	1.2668
ENTPD7	-0.652591	-0.767437
EPDR1	0.599842	0.619932
EPSTI1	1.21138	1.23693
FADS1	-0.814424	-0.90032
FAM3C	0.684649	0.665574
FOXP4	0.761229	0.754348
FSIP1	0.891068	0.871822
FZD6	-1.32485	-1.28241
GBE1	-0.770076	-0.91294
GBP1	0.964404	0.825339
GPR176	-0.877445	-0.917123
HECA	-0.697688	-0.747668
HEG1	-0.81138	-0.843937
HIPK3	-0.639862	-0.630374
HSPE1-MOB4	-0.612459	-0.777893
IPMK	-0.825662	-1.06978
ISCA2	-0.707852	-0.687854
ISOC1	-0.634044	-0.700001
ITGB8	0.829253	0.756854
ITPR2	0.590318	0.682025
JAK3	-0.704003	-0.667692
JDP2	0.666847	0.672201
LAMP3	1.00129	0.812582
MARCHF8	-0.687047	-0.657801
MESD	0.784785	0.968896
MFSD9	-0.845002	-0.802832
MTMR9	-0.685834	-0.612691
MX2	1.48297	1.19811
NANP	-0.749372	-0.692854
NCAPH	-0.622894	-0.790848
NDUFA9	-0.723989	-0.875327
NMD3	-0.697302	-0.782901
NTN4	0.812724	0.733294
NUP210	-0.694345	-0.724368
OAS2	1.27087	1.17435
OAS3	0.696186	0.70731
OTUD4	-0.793994	-0.786051
PIK3AP1	1.04535	0.762472
PLAAT4	1.02375	0.758723
PLAGL2	-0.710787	-0.80661
PLPP3	-0.840034	-0.810307
PPP1R3C	-0.701607	-0.662425
PTTG1IP	-0.636748	-0.730415
PTX3	1.12095	1.16471
RFWD3	-0.589022	-0.682168
RRAGC	-0.840693	-1.00314
RSAD2	1.48875	1.16283
SAMD9L	0.660391	0.723966
SCEL	0.591998	0.838589
SEC61A1	-0.613304	-0.60137
SELENON	-1.21056	-1.4859
SELL	0.977713	0.838248
SERPINE2	1.10899	1.148
SETD7	0.614073	0.645542
SFT2D2	-0.846486	-0.750315
SLC25A33	-0.597494	-0.845694
SP110	0.692545	0.817423
SPOPL	-0.659018	-0.636554
SRR	-0.775783	-0.823701
SSB	-0.990007	-0.999977
STAT1	0.778902	0.772257
TFPI2	0.815751	0.706321
THBS1	0.917603	0.910601
THBS2	0.903026	0.781322
TLCD4	0.651467	0.590385
TNFSF9	0.5991	0.740438
TRIM6	0.628754	0.621333
TSR1	-0.970687	-1.06286
UBE2L6	0.975425	0.809967
UNC5CL	0.74628	0.821667
VPS37C	-0.650449	-0.929005
WASF3	-1.23662	-1.16785
WDR77	-1.04859	-1.01181
WDR83OS	-0.936299	-1.15157
YRDC	-0.652752	-0.893092
ZNF616	0.73713	0.966075
ZNF678	0.752079	0.923969

## Sheet: Downregulated IsoTar targets
RNAseq	logFC_DMSO	logFC_MET-inhibited		Proteomics	log2FC DMSO	log2FC MET-inhibited
ADAM10	-0.715727	-0.68473		ADAM10	-0.847743	-1.14786
ALG2	-0.812617	-0.796752		FADS1	-1.73891	-2.02616
ASPH	-0.628904	-0.607278		FDFT1	-1.65665	-1.07539
BMT2	-0.738554	-0.976542		FYTTD1	-1.09249	-1.10701
C14orf119	-0.593599	-0.878053		NDUFA9	-0.762362	-0.972429
CCDC115	-0.642085	-0.682763		NMD3	-1.16301	-1.39853
CDC25A	-0.675411	-0.714395		PRKCA	-0.693463	-2.86112
CDC42SE2	-0.627522	-0.667588		PTGFRN	-1.62739	-1.0536
CHMP6	-0.843926	-0.865789		SSB	-0.905262	-1.03605
CRP	-0.85991	-0.739294		STAT3	-0.846761	-0.663892
CXCL1	-0.929548	-1.05109		TSR1	-1.34811	-0.881306
CXCL2	-0.947188	-0.850445		WDR77	-1.2103	-1.34352
CXCL3	-1.14064	-0.711247
CXCL8	-1.73413	-1.82374
DGCR2	-0.965302	-0.983821
DIPK2A	-0.751479	-0.823427
DTL	-1.32918	-1.54882
DUSP7	-0.693808	-0.775201
DUSP9	-0.630744	-0.745063
EIF4EBP2	-1.05719	-1.1857
ELOVL5	-0.661489	-0.646117
ENTPD7	-0.652591	-0.767437
FADS1	-0.814424	-0.90032
FZD6	-1.32485	-1.28241
GBE1	-0.770076	-0.91294
GPR176	-0.877445	-0.917123
HECA	-0.697688	-0.747668
HEG1	-0.81138	-0.843937
HIPK3	-0.639862	-0.630374
HSPE1-MOB4	-0.612459	-0.777893
IPMK	-0.825662	-1.06978
ISCA2	-0.707852	-0.687854
ISOC1	-0.634044	-0.700001
JAK3	-0.704003	-0.667692
MARCHF8	-0.687047	-0.657801
MFSD9	-0.845002	-0.802832
MTMR9	-0.685834	-0.612691
NANP	-0.749372	-0.692854
NCAPH	-0.622894	-0.790848
NDUFA9	-0.723989	-0.875327
NMD3	-0.697302	-0.782901
NUP210	-0.694345	-0.724368
OTUD4	-0.793994	-0.786051
PLAGL2	-0.710787	-0.80661
PLPP3	-0.840034	-0.810307
PPP1R3C	-0.701607	-0.662425
PTTG1IP	-0.636748	-0.730415
RFWD3	-0.589022	-0.682168
RRAGC	-0.840693	-1.00314
SEC61A1	-0.613304	-0.60137
SELENON	-1.21056	-1.4859
SFT2D2	-0.846486	-0.750315
SLC25A33	-0.597494	-0.845694
SPOPL	-0.659018	-0.636554
SRR	-0.775783	-0.823701
SSB	-0.990007	-0.999977
TSR1	-0.970687	-1.06286
VPS37C	-0.650449	-0.929005
WASF3	-1.23662	-1.16785
WDR77	-1.04859	-1.01181
WDR83OS	-0.936299	-1.15157
YRDC	-0.652752	-0.893092

## Sheet: miR-411ed targets in ERK-MAPK1
Gene	RNAseq or proteomics	log2FC DMSO	log2FC MET-inhibited
PRKCA	Proteomics	-0.693463	-2.86112
STAT3	Proteomics	-0.846761	-0.663892
DUSP9	RNAseq	-0.630744	-0.745063
PPP1R3C	RNAseq	-0.701607	-0.662425
